# Supplementary material for: The proteome of granulovacuolar degeneration and neurofibrillary tangles in Alzheimer’s disease
Source: Acta Neuropathol. 2021 Jan 25;141(3):341–58. doi: 10.1007/s00401-020-02261-4 (PMC7882576; doi:10.1007/s00401-020-02261-4)
Supplement: Supplementary file 6 — Supplementary file6 (XLSX 13 KB) [file 401_2020_2261_MOESM6_ESM.xlsx]

## Sheet: Cases for validation
Case #	Braak Aβ 1	Braak Tau 1,2	ABC score 3	Gender	Age at death (y)	Postmortem delay (hh:mm)	APOE genotype	Diagnosis
1	0	0	A0B0C0	m	74	08:05	33	Non-demented control
2	0	0	A0B0C0	m	49	06:15	32	Non-demented control
3	0	0	A0B0C0	f	64	05:40	32	Non-demented control
4	0	0	A0B0C0	m	55	07:30	33	Non-demented control
5	0	0	A0B0C0	m	76	06:45	33	Non-demented control
6	0	0	A0B0C0	f	86	04:20	32	Non-demented control
7		0	A1B0C0	m	61	06:15	33	CAA HCHWAD
8	0	1	A0B1C0	m	93	05:05	33	Non-demented control
9	A	1	A1B1C0	f	71	07:10	32	Non-demented control
10	0	1	A0B1C0	f	75	05:25	33	Non-demented control
11	B	1	A1B1C0	f	73	07:45	44	Non-demented control
12	B	1	A1B1C0	m	80	03:18	ND	Vascular dementia
13	A	1	A1B1C0	f	86	07:05	33	Non-demented control
14	0	1	A0B1C0	m	82	05:10	32	Non-demented control
15	B	1	A1B1C0	f	83	04:40	32	Non-demented control
16	A	1	A1B1C0	m	92	04:10	32	Dementia with Lewy bodies
17	A	1	A1B1C0	m	66	08:30	33	Motor neuron disease
18	B	1	A1B1C0	m	80	07:00	33	Non-demented control
19	B	1	A1B1C0	f	87	07:00	33	Non-demented control
20	0	2	A0B1C0	m	90	05:45	33	Non-demented control
21	B	2	A1B1C0	f	89	04:45	33	Non-demented control
22	C	2	A2B1C0	f	84	05:55	43	Non-demented control
23	A	2	A1B1C0	m	75	06:55	44	Vascular dementia
24	A	2	A1B1C0	f	95	05:15	33	Non-demented control
25	A	2	A1B1C0	f	70	06:15	33	Non-demented control
26	A	2	A1B1C0	m	79	06:30	32	Non-demented control
27	B	2	A2B1C0	f	83	06:03	44	Non-demented control
28	B	2	A1B1C0	f	84	06:45	33	Vascular dementia
29	C	2	A1B1C0	f	99	04:15	ND	Non-demented control
30	C	2	A3B1C0	m	80	04:25	43	Non-demented control
31	B	3	A1B2C0	f	96	04:00	32	AD/vascular dementia
32	B	3	A1B2C0	m	82	05:05	33	AD/MCI
33	A	3	A1B2C0	f	81	05:30	33	Non-demented control
34	A	3	A1B2C0	m	90	06:45	33	AD/tauopathy
35	A	3	A1B2C0	f	85	06:25	33	Non-demented control
36	B	3	A2B2C1	m	83	06:40	43	AD/vascular dementia
37	B	3	A1B2C0	f	95	05:40	33	Non-demented control
38	B	3	A1B2C0	f	86	06:25	33	Non-demented control
39	A	3	A1B2C0	f	87	02:35	43	Hippocampal sceloris
40	C	3	A2B2C1	f	94	06:15	43	AD with CAA
41	0	4	A0B2C0	m	88	05:40	43	Primary age related tauopathy
42	B	4	A2B2C2	m	96	04:10	33	Non-demented control
43	B	4	A2B2C2	f	81	05:50	33	Non-demented control
44	A	4	A1B2C0	f	98	06:05	ND	AD
45	B	4	A2B2C1	m	89	04:56	33	AD
46	B	4	A2B2C1	f	96	07:20	33	AD
47	B	4	A2B2C2	f	80	08:55	43	Adrenoleukodystrophy
48	C	4	A2B2C1	f	100	05:15	43	AD
49	C	4	A2B2C2	m	77	05:00	33	AD
50	C	4	A2B2C1	f	87	06:40	33	AD/vascular dementia
51	C	4	A3B2C2	f	83	04:55	ND	AD
52	C	4	A2B2C1	m	79	04:05	44	AD
53	B	5	A2B3C1	f	94	06:30	32	AD/vascular dementia
54	C	5	A3B3C3	f	66	08:15	33	AD
55	C	5	A3B3C2	f	71	04:15	43	AD
56	C	5	A3B3C2	m	67	08:20	33	AD
57	C	5	A2B3C2	f	95	04:35	44	AD
58	B	5	A3B3C2	m	80	05:05	44	AD
59	C	5	A3B3C2	m	73	06:30	43	AD
60	C	5	A3B3C2	f	96	04:15	33	AD
61	C	5	A3B3C3	f	65	04:30	43	AD
62	C	5	A3B3C3	f	79	04:20	ND	AD
63	C	5	A3B3C3	f	85	04:05	43	AD
64	C	5	A3B3C3	f	75	05:00	ND	AD
65	C	6	A3B3C3	m	71	06:35	33	AD
66	C	6	A3B3C3	f	79	05:10	43	AD
67	C	6	A3B3C3	m	70	05:15	44	AD
68	C	6	A3B3C3	f	89	04:00	43	AD
69	C	6	A3B3C3	f	73	05:30	43	AD
70	C	6	A3B3C3	m	65	06:00	43	AD
71	C	6	A3B3C3	f	73	04:55	44	AD
72	C	6	A3B3C3	m	79	04:10	43	AD
73	C	6	A3B3C3	m	88	05:30	43	AD
74	C	6	A3B3C3	f	92	06:10	43	AD
75	C	6	A3B3C3	f	82	05:00	44	AD
1. Braak H, Braak E. Neuropathological stageing of Alzheimer-related changes. Acta Neuropathol 1991; 82: 239–59.
2. Braak H, Braak E. Staging of alzheimer’s disease-related neurofibrillary changes. Neurobiol Aging 1995; 16: 271–278.
3. Mirra SS, Heyman A, McKeel D, Sumi SM, Crain BJ, Brownlee LM, et al. The Consortium to Establish a Registry for Alzheimer’s Disease (CERAD): Part II. Standardization of the neuropathologic assessment of Alzheimer’s disease. Neurology 1991; 41: 479–479.
