# Supplementary material for: The proteome of granulovacuolar degeneration and neurofibrillary tangles in Alzheimer’s disease
Source: Acta Neuropathol. 2021 Jan 25;141(3):341–58. doi: 10.1007/s00401-020-02261-4 (PMC7882576; doi:10.1007/s00401-020-02261-4)
Supplement: Supplementary file 7 — Supplementary file7 (XLSX 43 KB) [file 401_2020_2261_MOESM7_ESM.xlsx]

## Sheet: All diff. expr. proteins
Full annotation	Gene	FDR Control vs GVD	log2 FC Control vs GVD	FDR Control vs Tangle	log2 FC Control vs Tangle	Changed in GVD	Changed in Tangle
>sp|P10636|TAU_HUMAN Microtubule-associated protein tau OS=Homo sapiens (Human) OX=9606 GN=MAPT PE=1 SV=5	MAPT	4.16606e-50	1.94866	5.0469e-60	2.88488	1	1
>tr|B4DV12|B4DV12_HUMAN Isoform of P0CG47, Polyubiquitin-B OS=Homo sapiens (Human) OX=9606 GN=UBB PE=1 SV=1;>tr|F5GXK7|F5GXK7_HUMAN Isoform of P0CG48, Polyubiquitin-C (Fragment) OS=Homo sapiens (Human) OX=9606 GN=UBC PE=1 SV=2;>tr|F5GYU3|F5GYU3_HUMAN Isoform of P0CG48, Polyubiquitin-C (Fragment) OS=Homo sapiens (Human) OX=9606 GN=UBC PE=1 SV=1;>tr|F5H265|F5H265_HUMAN Isoform of P0CG48, Polyubiqui…	UBB*	1.23568e-17	1.43428	3.47091e-20	2.05137	1	1
>sp|P10909|CLUS_HUMAN Clusterin OS=Homo sapiens (Human) OX=9606 GN=CLU PE=1 SV=1	CLU	8.84924e-09	0.763043	3.63436e-06	0.82033	1	1
>tr|A0A590UJ43|A0A590UJ43_HUMAN Isoform of P48729, Protein kinase domain-containing protein OS=Homo sapiens (Human) OX=9606 GN=CSNK1A1 PE=1 SV=1;>sp|P48729|KC1A_HUMAN Casein kinase I isoform alpha OS=Homo sapiens (Human) OX=9606 GN=CSNK1A1 PE=1 SV=2;>tr|U3KPX3|U3KPX3_HUMAN Isoform of P48729, Protein kinase domain-containing protein OS=Homo sapiens (Human) OX=9606 GN=CSNK1A1 PE=1 SV=2	CSNK1A1	2.00105e-07	1.05961	0.000525035	0.721319	1	1
>sp|P04792|HSPB1_HUMAN Heat shock protein beta-1 OS=Homo sapiens (Human) OX=9606 GN=HSPB1 PE=1 SV=2	HSPB1	1.63846e-06	0.807142	3.63436e-06	1.06377	1	1
>tr|F8VUA2|F8VUA2_HUMAN Isoform of Q9HD42, Charged multivesicular body protein 1a OS=Homo sapiens (Human) OX=9606 GN=CHMP1A PE=1 SV=1;>tr|F8VVT7|F8VVT7_HUMAN Isoform of Q9HD42, Charged multivesicular body protein 1a OS=Homo sapiens (Human) OX=9606 GN=CHMP1A PE=1 SV=1	CHMP1A	1.91588e-06	1.35756	0.0336959	0.743883	1	1
>tr|A0A0J9YX62|A0A0J9YX62_HUMAN Isoform of O75190, J domain-containing protein OS=Homo sapiens (Human) OX=9606 GN=DNAJB6 PE=1 SV=1;>tr|C9J2C4|C9J2C4_HUMAN Isoform of O75190, J domain-containing protein (Fragment) OS=Homo sapiens (Human) OX=9606 GN=DNAJB6 PE=1 SV=1;>sp|O75190|DNJB6_HUMAN DnaJ homolog subfamily B member 6 OS=Homo sapiens (Human) OX=9606 GN=DNAJB6 PE=1 SV=2	DNAJB6	1.91588e-06	0.665511	0.00517873	0.471641	1	1
>tr|A0A669KB77|A0A669KB77_HUMAN Isoform of P11137, Microtubule-associated protein OS=Homo sapiens (Human) OX=9606 GN=MAP2 PE=1 SV=1	MAP2	6.57591e-06	0.709385	0.0135605	0.441147	1	1
>sp|P07196|NFL_HUMAN Neurofilament light polypeptide OS=Homo sapiens (Human) OX=9606 GN=NEFL PE=1 SV=3	NEFL	1.29867e-05	0.501723	0.0153657	0.397786	1	1
>sp|P62258|1433E_HUMAN 14-3-3 protein epsilon OS=Homo sapiens (Human) OX=9606 GN=YWHAE PE=1 SV=1	YWHAE	1.29867e-05	0.449056	0.00086339	0.384092	1	1
>sp|P30043|BLVRB_HUMAN Flavin reductase (NADPH) OS=Homo sapiens (Human) OX=9606 GN=BLVRB PE=1 SV=3	BLVRB	2.51728e-05	0.510657	0.000109278	0.628648	1	1
>sp|O60493|SNX3_HUMAN Sorting nexin-3 OS=Homo sapiens (Human) OX=9606 GN=SNX3 PE=1 SV=3	SNX3	2.5447e-05	0.636146	0.148192	0.301558	1	0
>tr|B4DKF8|B4DKF8_HUMAN Isoform of Q9NYI0, PH domain-containing protein OS=Homo sapiens (Human) OX=9606 GN=PSD3 PE=1 SV=1	PSD3	3.21226e-05	0.776998	0.0321364	0.510485	1	1
>sp|Q15773|MLF2_HUMAN Myeloid leukemia factor 2 OS=Homo sapiens (Human) OX=9606 GN=MLF2 PE=1 SV=1	MLF2	6.8762e-05	0.70423	0.040397	0.408729	1	1
>sp|Q15785|TOM34_HUMAN Mitochondrial import receptor subunit TOM34 OS=Homo sapiens (Human) OX=9606 GN=TOMM34 PE=1 SV=2	TOMM34	7.88649e-05	0.944444	2.26037e-06	0.793386	1	1
>sp|Q15121|PEA15_HUMAN Astrocytic phosphoprotein PEA-15 OS=Homo sapiens (Human) OX=9606 GN=PEA15 PE=1 SV=2	PEA15	0.000116212	0.979996	5.52807e-05	0.837767	1	1
>sp|P18669|PGAM1_HUMAN Phosphoglycerate mutase 1 OS=Homo sapiens (Human) OX=9606 GN=PGAM1 PE=1 SV=2	PGAM1	0.000116212	0.956697	0.00126114	0.914454	1	1
>sp|P08670|VIME_HUMAN Vimentin OS=Homo sapiens (Human) OX=9606 GN=VIM PE=1 SV=4	VIM	0.000116212	0.646045	7.82865e-06	0.832482	1	1
>sp|Q15056|IF4H_HUMAN Eukaryotic translation initiation factor 4H OS=Homo sapiens (Human) OX=9606 GN=EIF4H PE=1 SV=5	EIF4H	0.000116212	0.607851	0.00725483	0.439262	1	1
>sp|P23284|PPIB_HUMAN Peptidyl-prolyl cis-trans isomerase B OS=Homo sapiens (Human) OX=9606 GN=PPIB PE=1 SV=2	PPIB	0.000183404	1.14192	0.00962279	0.768385	1	1
>sp|Q9P1U1|ARP3B_HUMAN Actin-related protein 3B OS=Homo sapiens (Human) OX=9606 GN=ACTR3B PE=2 SV=1	ACTR3B	0.000183404	-0.371129	0.0176998	-0.358607	1	1
>tr|J3KTF8|J3KTF8_HUMAN Isoform of P52565, Rho GDP-dissociation inhibitor 1 (Fragment) OS=Homo sapiens (Human) OX=9606 GN=ARHGDIA PE=1 SV=8;>tr|J3QQX2|J3QQX2_HUMAN Isoform of P52565, Rho GDP-dissociation inhibitor 1 OS=Homo sapiens (Human) OX=9606 GN=ARHGDIA PE=1 SV=1	ARHGDIA	0.000183985	1.65998	0.00128126	1.46312	1	1
>tr|A8MTM1|A8MTM1_HUMAN Isoform of P16152, Carbonyl reductase [NADPH] 1 OS=Homo sapiens (Human) OX=9606 GN=CBR1 PE=1 SV=1;>tr|E9PQ63|E9PQ63_HUMAN Isoform of P16152, Carbonyl reductase [NADPH] 1 OS=Homo sapiens (Human) OX=9606 GN=CBR1 PE=1 SV=1;>sp|P16152|CBR1_HUMAN Carbonyl reductase [NADPH] 1 OS=Homo sapiens (Human) OX=9606 GN=CBR1 PE=1 SV=3	CBR1	0.000338928	0.754652	0.00891026	0.636803	1	1
>tr|E7ESP9|E7ESP9_HUMAN Isoform of P07197, 160 kDa neurofilament protein OS=Homo sapiens (Human) OX=9606 GN=NEFM PE=1 SV=1	NEFM	0.000361974	0.477738	0.0587033	0.361675	1	0
>sp|A1L167|U2QL1_HUMAN Ubiquitin-conjugating enzyme E2Q-like protein 1 OS=Homo sapiens (Human) OX=9606 GN=UBE2QL1 PE=1 SV=2	UBE2QL1	0.000361986	1.55272	0.0117279	0.932134	1	1
>sp|Q9UNW9|NOVA2_HUMAN RNA-binding protein Nova-2 OS=Homo sapiens (Human) OX=9606 GN=NOVA2 PE=1 SV=1	NOVA2	0.000364042	-0.301809	1.64687e-15	-0.750287	1	1
>sp|Q99460|PSMD1_HUMAN 26S proteasome non-ATPase regulatory subunit 1 OS=Homo sapiens (Human) OX=9606 GN=PSMD1 PE=1 SV=2	PSMD1	0.00040805	-0.241467	1.78539e-11	-0.484343	1	1
>tr|A0A1X7SBR3|A0A1X7SBR3_HUMAN Isoform of P14136, Glial fibrillary acidic protein OS=Homo sapiens (Human) OX=9606 GN=GFAP PE=1 SV=1	GFAP	0.000412716	1.53797	0.000584541	1.57477	1	1
>sp|Q96A65|EXOC4_HUMAN Exocyst complex component 4 OS=Homo sapiens (Human) OX=9606 GN=EXOC4 PE=1 SV=1	EXOC4	0.000479619	-0.594801	3.488e-05	-0.733851	1	1
>sp|P05455|LA_HUMAN Lupus La protein OS=Homo sapiens (Human) OX=9606 GN=SSB PE=1 SV=2	SSB	0.000595232	0.477701	1	4.44188e-16	1	0
>sp|Q15102|PA1B3_HUMAN Platelet-activating factor acetylhydrolase IB subunit gamma OS=Homo sapiens (Human) OX=9606 GN=PAFAH1B3 PE=1 SV=1	PAFAH1B3	0.00069058	0.709123	0.226681	0.364917	1	0
>tr|C9J5S7|C9J5S7_HUMAN Isoform of P62937, Peptidyl-prolyl cis-trans isomerase OS=Homo sapiens (Human) OX=9606 GN=PPIA PE=1 SV=1;>tr|F8WE65|F8WE65_HUMAN Isoform of P62937, Peptidyl-prolyl cis-trans isomerase OS=Homo sapiens (Human) OX=9606 GN=PPIA PE=1 SV=1	PPIA	0.000828714	1.53673	0.00314143	1.34375	1	1
>sp|P48163|MAOX_HUMAN NADP-dependent malic enzyme OS=Homo sapiens (Human) OX=9606 GN=ME1 PE=1 SV=1	ME1	0.00118017	0.290039	0.966679	0.0707602	1	0
>sp|Q15046|SYK_HUMAN Lysine--tRNA ligase OS=Homo sapiens (Human) OX=9606 GN=KARS1 PE=1 SV=3	KARS1	0.00125462	0.513814	0.622489	0.182918	1	0
>tr|H7BYT1|H7BYT1_HUMAN Isoform of P48730, Protein kinase domain-containing protein OS=Homo sapiens (Human) OX=9606 GN=CSNK1D PE=1 SV=2	CSNK1D	0.00135589	0.487791	0.000982732	0.492181	1	1
>tr|B0AZS6|B0AZS6_HUMAN Isoform of P63104, 14_3_3 domain-containing protein OS=Homo sapiens (Human) OX=9606 GN=YWHAZ PE=1 SV=1	YWHAZ	0.00165549	0.569476	0.00557102	0.497502	1	1
>sp|P46821|MAP1B_HUMAN Microtubule-associated protein 1B OS=Homo sapiens (Human) OX=9606 GN=MAP1B PE=1 SV=2	MAP1B	0.00186996	0.351765	0.886175	0.0719135	1	0
>sp|P27797|CALR_HUMAN Calreticulin OS=Homo sapiens (Human) OX=9606 GN=CALR PE=1 SV=1	CALR	0.00222876	0.927816	0.37343	0.416398	1	0
>sp|P24534|EF1B_HUMAN Elongation factor 1-beta OS=Homo sapiens (Human) OX=9606 GN=EEF1B2 PE=1 SV=3	EEF1B2	0.00256626	0.552677	1	-2.61268e-11	1	0
>tr|A0A494C1N0|A0A494C1N0_HUMAN Isoform of P26885, Peptidylprolyl isomerase OS=Homo sapiens (Human) OX=9606 GN=FKBP2 PE=1 SV=1;>sp|P26885|FKBP2_HUMAN Peptidyl-prolyl cis-trans isomerase FKBP2 OS=Homo sapiens (Human) OX=9606 GN=FKBP2 PE=1 SV=2	FKBP2	0.00264823	1.18801	0.335798	0.489608	1	0
>tr|A0A0G2JIW1|A0A0G2JIW1_HUMAN Isoform of P0DMV9, Heat shock 70 kDa protein 1B OS=Homo sapiens (Human) OX=9606 GN=HSPA1B PE=1 SV=1;>sp|P0DMV9|HS71B_HUMAN Heat shock 70 kDa protein 1B OS=Homo sapiens (Human) OX=9606 GN=HSPA1B PE=1 SV=1	HSPA1B	0.00286108	0.554215	0.0201875	0.444938	1	1
>sp|Q96KP4|CNDP2_HUMAN Cytosolic non-specific dipeptidase OS=Homo sapiens (Human) OX=9606 GN=CNDP2 PE=1 SV=2	CNDP2	0.00315405	0.642279	0.0160047	0.641756	1	1
>tr|A0A096LPI6|A0A096LPI6_HUMAN ENSG00000276612 readthrough, Utp12 domain-containing protein (Fragment) OS=Homo sapiens (Human) OX=9606 GN=ENSG00000276612 PE=4 SV=2	ENSG00000276612	0.00324708	0.861854	0.0452487	0.796803	1	1
>sp|P00568|KAD1_HUMAN Adenylate kinase isoenzyme 1 OS=Homo sapiens (Human) OX=9606 GN=AK1 PE=1 SV=3;>tr|Q5T9B7|Q5T9B7_HUMAN Isoform of P00568, Adenylate kinase isoenzyme 1 OS=Homo sapiens (Human) OX=9606 GN=AK1 PE=1 SV=1	AK1	0.00332415	0.405219	0.0195784	0.368222	1	1
>sp|Q13554|KCC2B_HUMAN Calcium/calmodulin-dependent protein kinase type II subunit beta OS=Homo sapiens (Human) OX=9606 GN=CAMK2B PE=1 SV=3	CAMK2B	0.00358458	-0.460788	0.000115175	-0.652483	1	1
>tr|A6NNK5|A6NNK5_HUMAN Isoform of Q12888, TP53-binding protein 1 OS=Homo sapiens (Human) OX=9606 GN=TP53BP1 PE=1 SV=2;>sp|Q12888|TP53B_HUMAN TP53-binding protein 1 OS=Homo sapiens (Human) OX=9606 GN=TP53BP1 PE=1 SV=2	TP53BP1	0.00358458	-0.517549	0.00528558	-0.504594	1	1
>sp|Q13526|PIN1_HUMAN Peptidyl-prolyl cis-trans isomerase NIMA-interacting 1 OS=Homo sapiens (Human) OX=9606 GN=PIN1 PE=1 SV=1	PIN1	0.00373823	0.362162	0.097337	0.261477	1	0
>sp|Q7KZF4|SND1_HUMAN Staphylococcal nuclease domain-containing protein 1 OS=Homo sapiens (Human) OX=9606 GN=SND1 PE=1 SV=1	SND1	0.00373894	0.280555	1	1.38248e-14	1	0
>sp|O75569|PRKRA_HUMAN Interferon-inducible double-stranded RNA-dependent protein kinase activator A OS=Homo sapiens (Human) OX=9606 GN=PRKRA PE=1 SV=1	PRKRA	0.00379781	0.437842	1	-2.25029e-17	1	0
>sp|P30101|PDIA3_HUMAN Protein disulfide-isomerase A3 OS=Homo sapiens (Human) OX=9606 GN=PDIA3 PE=1 SV=4	PDIA3	0.00380526	0.455948	1	5.56008e-17	1	0
>sp|Q16352|AINX_HUMAN Alpha-internexin OS=Homo sapiens (Human) OX=9606 GN=INA PE=1 SV=2	INA	0.00380526	0.369912	0.120482	0.287586	1	0
>tr|A0A0G2JHN8|A0A0G2JHN8_HUMAN Isoform of P25440, NET domain-containing protein (Fragment) OS=Homo sapiens (Human) OX=9606 GN=BRD2 PE=1 SV=1;>tr|A0A0G2JK44|A0A0G2JK44_HUMAN Isoform of P25440, Bromodomain-containing protein 2 OS=Homo sapiens (Human) OX=9606 GN=BRD2 PE=1 SV=1;>tr|A0A140T9E9|A0A140T9E9_HUMAN Isoform of P25440, Bromodomain-containing protein 2 (Fragment) OS=Homo sapiens (Human) OX=9…	BRD2	0.00414661	1.78523	0.846773	0.403798	1	0
>tr|A0A087WX29|A0A087WX29_HUMAN Isoform of Q13148, TAR DNA-binding protein 43 (Fragment) OS=Homo sapiens (Human) OX=9606 GN=TARDBP PE=1 SV=1	TARDBP	0.00414661	-0.385512	5.52807e-05	-0.706504	1	1
>sp|O60763|USO1_HUMAN General vesicular transport factor p115 OS=Homo sapiens (Human) OX=9606 GN=USO1 PE=1 SV=2	USO1	0.00452828	0.23842	1	1.43381e-16	1	0
>sp|Q14697|GANAB_HUMAN Neutral alpha-glucosidase AB OS=Homo sapiens (Human) OX=9606 GN=GANAB PE=1 SV=3	GANAB	0.00470801	0.606185	0.483918	0.180829	1	0
>sp|P29401|TKT_HUMAN Transketolase OS=Homo sapiens (Human) OX=9606 GN=TKT PE=1 SV=3	TKT	0.00470801	0.563246	0.0370951	0.459341	1	1
>sp|Q8N1G4|LRC47_HUMAN Leucine-rich repeat-containing protein 47 OS=Homo sapiens (Human) OX=9606 GN=LRRC47 PE=1 SV=1	LRRC47	0.00470801	0.274856	1	4.93487e-18	1	0
>tr|M0R2Z9|M0R2Z9_HUMAN Isoform of Q8IX01, SURP and G-patch domain-containing protein 2 OS=Homo sapiens (Human) OX=9606 GN=SUGP2 PE=1 SV=1;>tr|M0R3F6|M0R3F6_HUMAN Isoform of Q8IX01, SURP and G-patch domain-containing protein 2 OS=Homo sapiens (Human) OX=9606 GN=SUGP2 PE=1 SV=1;>sp|Q8IX01|SUGP2_HUMAN SURP and G-patch domain-containing protein 2 OS=Homo sapiens (Human) OX=9606 GN=SUGP2 PE=1 SV=2	SUGP2	0.00470801	-0.297411	0.000374051	-0.564299	1	1
>tr|A0A0C4DG40|A0A0C4DG40_HUMAN Isoform of Q8NF91, Nesprin-1 OS=Homo sapiens (Human) OX=9606 GN=SYNE1 PE=1 SV=1;>tr|E7ENN3|E7ENN3_HUMAN Isoform of Q8NF91, Nesprin-1 OS=Homo sapiens (Human) OX=9606 GN=SYNE1 PE=1 SV=2;>sp|Q8NF91|SYNE1_HUMAN Nesprin-1 OS=Homo sapiens (Human) OX=9606 GN=SYNE1 PE=1 SV=4	SYNE1	0.00470801	-0.414932	0.011059	-0.501776	1	1
>sp|Q12765|SCRN1_HUMAN Secernin-1 OS=Homo sapiens (Human) OX=9606 GN=SCRN1 PE=1 SV=2	SCRN1	0.00473336	0.643683	0.0336959	0.529612	1	1
>sp|Q9UN86|G3BP2_HUMAN Ras GTPase-activating protein-binding protein 2 OS=Homo sapiens (Human) OX=9606 GN=G3BP2 PE=1 SV=2	G3BP2	0.00513307	0.64426	0.674547	0.212817	1	0
>sp|Q9NRX4|PHP14_HUMAN 14 kDa phosphohistidine phosphatase OS=Homo sapiens (Human) OX=9606 GN=PHPT1 PE=1 SV=1	PHPT1	0.00535765	1.06481	1	0	1	0
>sp|P06396|GELS_HUMAN Gelsolin OS=Homo sapiens (Human) OX=9606 GN=GSN PE=1 SV=1	GSN	0.00547997	0.523424	0.0638069	0.436861	1	0
>sp|Q9UM19|HPCL4_HUMAN Hippocalcin-like protein 4 OS=Homo sapiens (Human) OX=9606 GN=HPCAL4 PE=1 SV=3	HPCAL4	0.00744231	0.753137	0.032876	0.624457	1	1
>sp|P36543|VATE1_HUMAN V-type proton ATPase subunit E 1 OS=Homo sapiens (Human) OX=9606 GN=ATP6V1E1 PE=1 SV=1	ATP6V1E1	0.0075594	0.341079	0.0221175	0.400373	1	1
>sp|P30044|PRDX5_HUMAN Peroxiredoxin-5, mitochondrial OS=Homo sapiens (Human) OX=9606 GN=PRDX5 PE=1 SV=4	PRDX5	0.0078069	0.533441	0.0327246	0.467752	1	1
>tr|B8ZZB8|B8ZZB8_HUMAN Isoform of Q96F85, CB1 cannabinoid receptor-interacting protein 1 OS=Homo sapiens (Human) OX=9606 GN=CNRIP1 PE=1 SV=1;>sp|Q96F85|CNRP1_HUMAN CB1 cannabinoid receptor-interacting protein 1 OS=Homo sapiens (Human) OX=9606 GN=CNRIP1 PE=1 SV=1	CNRIP1	0.00785568	0.798952	0.0565827	0.693151	1	0
>sp|P09104|ENOG_HUMAN Gamma-enolase OS=Homo sapiens (Human) OX=9606 GN=ENO2 PE=1 SV=3	ENO2	0.00793511	0.764476	0.0131456	0.700153	1	1
>tr|K7EM90|K7EM90_HUMAN Isoform of P06733, 2-phospho-D-glycerate hydro-lyase (Fragment) OS=Homo sapiens (Human) OX=9606 GN=ENO1 PE=1 SV=1	ENO1	0.0121941	1.12765	0.0257107	1.06982	1	1
>sp|P62937|PPIA_HUMAN Peptidyl-prolyl cis-trans isomerase A OS=Homo sapiens (Human) OX=9606 GN=PPIA PE=1 SV=2	PPIA	0.0129636	0.980698	0.04444	0.769375	1	1
>sp|P19338|NUCL_HUMAN Nucleolin OS=Homo sapiens (Human) OX=9606 GN=NCL PE=1 SV=3	NCL	0.0131431	0.39787	1	0	1	0
>tr|A0A0A0MQZ2|A0A0A0MQZ2_HUMAN Isoform of Q96PV0, Ras/Rap GTPase-activating protein SynGAP (Fragment) OS=Homo sapiens (Human) OX=9606 GN=SYNGAP1 PE=1 SV=1;>tr|A0A2R8Y6T2|A0A2R8Y6T2_HUMAN Isoform of Q96PV0, Ras/Rap GTPase-activating protein SynGAP OS=Homo sapiens (Human) OX=9606 GN=SYNGAP1 PE=1 SV=1;>tr|A0A2R8YDS2|A0A2R8YDS2_HUMAN Isoform of Q96PV0, Ras/Rap GTPase-activating protein SynGAP OS=Hom…	SYNGAP1	0.0152594	-0.403665	0.455216	-0.248405	1	0
>tr|A0A2R8Y6G6|A0A2R8Y6G6_HUMAN Isoform of P06733, 2-phospho-D-glycerate hydro-lyase OS=Homo sapiens (Human) OX=9606 GN=ENO1 PE=1 SV=1	ENO1	0.01532	0.751643	0.00536582	0.828795	1	1
>sp|Q14677|EPN4_HUMAN Clathrin interactor 1 OS=Homo sapiens (Human) OX=9606 GN=CLINT1 PE=1 SV=1	CLINT1	0.016797	0.379166	1	7.64449e-17	1	0
>sp|Q99714|HCD2_HUMAN 3-hydroxyacyl-CoA dehydrogenase type-2 OS=Homo sapiens (Human) OX=9606 GN=HSD17B10 PE=1 SV=3	HSD17B10	0.0178216	0.598112	0.853612	0.201069	1	0
>sp|O43143|DHX15_HUMAN Pre-mRNA-splicing factor ATP-dependent RNA helicase DHX15 OS=Homo sapiens (Human) OX=9606 GN=DHX15 PE=1 SV=2	DHX15	0.0188591	-0.236386	0.00168617	-0.409479	1	1
>sp|P84074|HPCA_HUMAN Neuron-specific calcium-binding protein hippocalcin OS=Homo sapiens (Human) OX=9606 GN=HPCA PE=1 SV=2	HPCA	0.0189958	0.709346	0.163473	0.431708	1	0
>sp|P23528|COF1_HUMAN Cofilin-1 OS=Homo sapiens (Human) OX=9606 GN=CFL1 PE=1 SV=3	CFL1	0.0189958	0.366392	1	1.3169e-16	1	0
>sp|P20340|RAB6A_HUMAN Ras-related protein Rab-6A OS=Homo sapiens (Human) OX=9606 GN=RAB6A PE=1 SV=3	RAB6A	0.0189958	0.208323	0.032876	0.26673	1	1
>sp|Q15365|PCBP1_HUMAN Poly(rC)-binding protein 1 OS=Homo sapiens (Human) OX=9606 GN=PCBP1 PE=1 SV=2	PCBP1	0.0196953	0.221965	1	0	1	0
>sp|Q12904|AIMP1_HUMAN Aminoacyl tRNA synthase complex-interacting multifunctional protein 1 OS=Homo sapiens (Human) OX=9606 GN=AIMP1 PE=1 SV=2	AIMP1	0.0203503	0.577221	1	0	1	0
>sp|Q1KMD3|HNRL2_HUMAN Heterogeneous nuclear ribonucleoprotein U-like protein 2 OS=Homo sapiens (Human) OX=9606 GN=HNRNPUL2 PE=1 SV=1	HNRNPUL2	0.0203503	-0.28707	0.00804887	-0.416426	1	1
>tr|H0Y8W3|H0Y8W3_HUMAN Isoform of O43566, Regulator of G-protein-signaling 14 (Fragment) OS=Homo sapiens (Human) OX=9606 GN=RGS14 PE=1 SV=1;>sp|O43566|RGS14_HUMAN Regulator of G-protein signaling 14 OS=Homo sapiens (Human) OX=9606 GN=RGS14 PE=1 SV=4	RGS14	0.0203503	-0.506929	0.278824	-1.1064	1	0
>sp|O94811|TPPP_HUMAN Tubulin polymerization-promoting protein OS=Homo sapiens (Human) OX=9606 GN=TPPP PE=1 SV=1	TPPP	0.0220883	0.472932	0.00822572	0.461764	1	1
>tr|E7EN89|E7EN89_HUMAN Isoform of Q9H0E2, CUE domain-containing protein OS=Homo sapiens (Human) OX=9606 GN=TOLLIP PE=1 SV=2	TOLLIP	0.0227344	1.00604	0.0284378	0.933315	1	1
>sp|Q9GZP4|PITH1_HUMAN PITH domain-containing protein 1 OS=Homo sapiens (Human) OX=9606 GN=PITHD1 PE=1 SV=1;>tr|X6R8S9|X6R8S9_HUMAN Isoform of Q9GZP4, PITH domain-containing protein OS=Homo sapiens (Human) OX=9606 GN=PITHD1 PE=1 SV=1;>tr|X6RHB9|X6RHB9_HUMAN Isoform of Q9GZP4, PITH domain-containing protein (Fragment) OS=Homo sapiens (Human) OX=9606 GN=PITHD1 PE=1 SV=1	PITHD1	0.0227344	0.776373	1	0	1	0
>sp|Q6PCE3|PGM2L_HUMAN Glucose 1,6-bisphosphate synthase OS=Homo sapiens (Human) OX=9606 GN=PGM2L1 PE=1 SV=3	PGM2L1	0.0227344	-0.317872	0.00102345	-0.400912	1	1
>sp|Q16658|FSCN1_HUMAN Fascin OS=Homo sapiens (Human) OX=9606 GN=FSCN1 PE=1 SV=3	FSCN1	0.0257766	0.447245	0.00494549	0.545243	1	1
>tr|D6R938|D6R938_HUMAN Isoform of Q13557, Calcium/calmodulin-dependent protein kinase OS=Homo sapiens (Human) OX=9606 GN=CAMK2D PE=1 SV=1;>tr|E9PBG7|E9PBG7_HUMAN Isoform of Q13557, Calcium/calmodulin-dependent protein kinase OS=Homo sapiens (Human) OX=9606 GN=CAMK2D PE=1 SV=1;>tr|E9PF82|E9PF82_HUMAN Isoform of Q13557, Calcium/calmodulin-dependent protein kinase OS=Homo sapiens (Human) OX=9606 GN…	CAMK2D	0.0257766	0.28863	0.893364	0.0704429	1	0
>tr|A0A3B3ITJ4|A0A3B3ITJ4_HUMAN Isoform of P14866, Heterogeneous nuclear ribonucleoprotein L (Fragment) OS=Homo sapiens (Human) OX=9606 GN=HNRNPL PE=1 SV=1;>tr|M0QXS5|M0QXS5_HUMAN Isoform of P14866, Heterogeneous nuclear ribonucleoprotein L (Fragment) OS=Homo sapiens (Human) OX=9606 GN=HNRNPL PE=1 SV=1	HNRNPL	0.0257766	-0.339494	4.14632e-08	-0.857078	1	1
>tr|A0A087X0R6|A0A087X0R6_HUMAN Isoform of Q9UMY4, PX domain-containing protein OS=Homo sapiens (Human) OX=9606 GN=SNX12 PE=1 SV=1;>sp|Q9UMY4|SNX12_HUMAN Sorting nexin-12 OS=Homo sapiens (Human) OX=9606 GN=SNX12 PE=1 SV=4	SNX12	0.026351	0.392463	0.105739	0.25921	1	0
>tr|A0A087WY55|A0A087WY55_HUMAN Isoform of Q9NP79, Chromosome 6 open reading frame 55, isoform CRA_b OS=Homo sapiens (Human) OX=9606 GN=VTA1 PE=1 SV=1	VTA1	0.026351	0.321738	0.155116	0.224684	1	0
>sp|O00560|SDCB1_HUMAN Syntenin-1 OS=Homo sapiens (Human) OX=9606 GN=SDCBP PE=1 SV=1	SDCBP	0.0274269	0.38795	0.548625	0.193069	1	0
>tr|A0A087WTK8|A0A087WTK8_HUMAN Isoform of O75781, Paralemmin-1 OS=Homo sapiens (Human) OX=9606 GN=PALM PE=1 SV=1	PALM	0.0286959	0.515339	0.000683352	0.824971	1	1
>sp|P60174|TPIS_HUMAN Triosephosphate isomerase OS=Homo sapiens (Human) OX=9606 GN=TPI1 PE=1 SV=3	TPI1	0.0335502	0.537954	0.357279	0.275586	1	0
>sp|P08758|ANXA5_HUMAN Annexin A5 OS=Homo sapiens (Human) OX=9606 GN=ANXA5 PE=1 SV=2	ANXA5	0.0357874	0.374033	0.057871	0.37758	1	0
>tr|A0A0A0MR39|A0A0A0MR39_HUMAN Isoform of Q9P2K5, Myelin expression factor 2 OS=Homo sapiens (Human) OX=9606 GN=MYEF2 PE=1 SV=1	MYEF2	0.0358205	-0.285022	0.000932657	-0.430235	1	1
>sp|Q9Y2Z0|SGT1_HUMAN Protein SGT1 homolog OS=Homo sapiens (Human) OX=9606 GN=SUGT1 PE=1 SV=3	SUGT1	0.0368336	0.250868	0.0428009	0.215985	1	1
>tr|A0A1W2PPS1|A0A1W2PPS1_HUMAN Isoform of Q00839, Heterogeneous nuclear ribonucleoprotein U OS=Homo sapiens (Human) OX=9606 GN=HNRNPU PE=1 SV=1;>sp|Q00839|HNRPU_HUMAN Heterogeneous nuclear ribonucleoprotein U OS=Homo sapiens (Human) OX=9606 GN=HNRNPU PE=1 SV=6	HNRNPU	0.0390443	-0.332514	6.21384e-22	-0.9285	1	1
>sp|Q9Y224|RTRAF_HUMAN RNA transcription, translation and transport factor protein OS=Homo sapiens (Human) OX=9606 GN=RTRAF PE=1 SV=1	RTRAF	0.0422226	0.429122	0.472216	0.193754	1	0
>sp|P51649|SSDH_HUMAN Succinate-semialdehyde dehydrogenase, mitochondrial OS=Homo sapiens (Human) OX=9606 GN=ALDH5A1 PE=1 SV=2	ALDH5A1	0.0422226	-0.345639	0.562874	-0.168598	1	0
>tr|K7EMK8|K7EMK8_HUMAN Isoform of Q70J99, MHD1 domain-containing protein (Fragment) OS=Homo sapiens (Human) OX=9606 GN=UNC13D PE=1 SV=1;>sp|Q70J99|UN13D_HUMAN Protein unc-13 homolog D OS=Homo sapiens (Human) OX=9606 GN=UNC13D PE=1 SV=1	UNC13D	0.0434295	1.29656	0.0141482	1.47658	1	1
>sp|P17600|SYN1_HUMAN Synapsin-1 OS=Homo sapiens (Human) OX=9606 GN=SYN1 PE=1 SV=3	SYN1	0.0434295	0.441069	0.0624773	0.458101	1	0
>tr|H0Y512|H0Y512_HUMAN Isoform of Q9HDC9, Adipocyte plasma membrane-associated protein (Fragment) OS=Homo sapiens (Human) OX=9606 GN=APMAP PE=1 SV=1	APMAP	0.0434295	-0.241443	0.00142704	-0.376409	1	1
>sp|P12277|KCRB_HUMAN Creatine kinase B-type OS=Homo sapiens (Human) OX=9606 GN=CKB PE=1 SV=1	CKB	0.0437126	0.567715	0.262334	0.390667	1	0
>tr|G3V5I2|G3V5I2_HUMAN Isoform of Q9UEU0, Vesicle transport through interaction with t-SNAREs homolog 1B OS=Homo sapiens (Human) OX=9606 GN=VTI1B PE=1 SV=1;>tr|J3KMW2|J3KMW2_HUMAN Isoform of Q9UEU0, Vesicle transport through interaction with t-SNAREs homolog 1B OS=Homo sapiens (Human) OX=9606 GN=VTI1B PE=1 SV=1	VTI1B	0.0437126	0.519079	1	0.160734	1	0
>sp|P43034|LIS1_HUMAN Platelet-activating factor acetylhydrolase IB subunit alpha OS=Homo sapiens (Human) OX=9606 GN=PAFAH1B1 PE=1 SV=2	PAFAH1B1	0.0437126	0.478142	0.238664	0.324821	1	0
>sp|B5ME19|EIFCL_HUMAN Eukaryotic translation initiation factor 3 subunit C-like protein OS=Homo sapiens (Human) OX=9606 GN=EIF3CL PE=1 SV=1	EIF3CL	0.0437126	0.384515	1	-7.71801e-19	1	0
>sp|Q9NQC3|RTN4_HUMAN Reticulon-4 OS=Homo sapiens (Human) OX=9606 GN=RTN4 PE=1 SV=2	RTN4	0.0437126	0.207428	0.340274	0.129343	1	0
>tr|F1T0E5|F1T0E5_HUMAN Isoform of Q9ULU8, Calcium-dependent secretion activator 1 OS=Homo sapiens (Human) OX=9606 GN=CADPS PE=1 SV=1;>sp|Q9ULU8|CAPS1_HUMAN Calcium-dependent secretion activator 1 OS=Homo sapiens (Human) OX=9606 GN=CADPS PE=1 SV=3	CADPS	0.0437126	-0.165104	0.00527628	-0.211691	1	1
>sp|P42262|GRIA2_HUMAN Glutamate receptor 2 OS=Homo sapiens (Human) OX=9606 GN=GRIA2 PE=1 SV=3	GRIA2	0.0437126	-0.284397	0.000374051	-0.495532	1	1
>tr|C9JQS3|C9JQS3_HUMAN Isoform of Q9Y2K9, Syntaxin-binding protein 5-like (Fragment) OS=Homo sapiens (Human) OX=9606 GN=STXBP5L PE=1 SV=1;>tr|E9PFI2|E9PFI2_HUMAN Isoform of Q9Y2K9, Syntaxin-binding protein 5-like OS=Homo sapiens (Human) OX=9606 GN=STXBP5L PE=1 SV=1	STXBP5L	0.0437126	-0.493692	0.901092	-0.138897	1	0
>sp|Q08209|PP2BA_HUMAN Serine/threonine-protein phosphatase 2B catalytic subunit alpha isoform OS=Homo sapiens (Human) OX=9606 GN=PPP3CA PE=1 SV=1	PPP3CA	0.0444885	-0.288674	0.89586	-0.12004	1	0
>tr|E9PKE3|E9PKE3_HUMAN Isoform of P11142, Heat shock cognate 71 kDa protein OS=Homo sapiens (Human) OX=9606 GN=HSPA8 PE=1 SV=1	HSPA8	0.046412	0.294709	0.00622471	0.331395	1	1
>sp|P02511|CRYAB_HUMAN Alpha-crystallin B chain OS=Homo sapiens (Human) OX=9606 GN=CRYAB PE=1 SV=2	CRYAB	0.0480503	0.320897	0.0428009	0.576481	1	1
>sp|P01833|PIGR_HUMAN Polymeric immunoglobulin receptor OS=Homo sapiens (Human) OX=9606 GN=PIGR PE=1 SV=4	PIGR	0.054954	0.482035	0.0380215	0.53874	0	1
>sp|Q08211|DHX9_HUMAN ATP-dependent RNA helicase A OS=Homo sapiens (Human) OX=9606 GN=DHX9 PE=1 SV=4	DHX9	0.054954	-0.332551	5.62651e-05	-0.696587	0	1
>tr|A0A0A0MRG2|A0A0A0MRG2_HUMAN Isoform of P05067, ABPP OS=Homo sapiens (Human) OX=9606 GN=APP PE=1 SV=1;>tr|E9PG40|E9PG40_HUMAN Isoform of P05067, ABPP OS=Homo sapiens (Human) OX=9606 GN=APP PE=1 SV=1;>sp|P05067|A4_HUMAN Amyloid-beta precursor protein OS=Homo sapiens (Human) OX=9606 GN=APP PE=1 SV=3	APP	0.0665401	0.464068	0.0286996	0.641374	0	1
>tr|E7EVJ5|E7EVJ5_HUMAN Isoform of Q96F07, Cytoplasmic FMR1-interacting protein OS=Homo sapiens (Human) OX=9606 GN=CYFIP2 PE=1 SV=1;>sp|Q96F07|CYFP2_HUMAN Cytoplasmic FMR1-interacting protein 2 OS=Homo sapiens (Human) OX=9606 GN=CYFIP2 PE=1 SV=2	CYFIP2	0.0701894	-0.303577	3.02223e-05	-0.58218	0	1
>tr|H0Y599|H0Y599_HUMAN Isoform of Q8N1I0, Dedicator of cytokinesis protein 4 (Fragment) OS=Homo sapiens (Human) OX=9606 GN=DOCK4 PE=1 SV=1;>sp|Q8N1I0|DOCK4_HUMAN Dedicator of cytokinesis protein 4 OS=Homo sapiens (Human) OX=9606 GN=DOCK4 PE=1 SV=3	DOCK4	0.0718649	-0.710291	0.0181468	-0.942744	0	1
>sp|P50148|GNAQ_HUMAN Guanine nucleotide-binding protein G(q) subunit alpha OS=Homo sapiens (Human) OX=9606 GN=GNAQ PE=1 SV=4	GNAQ	0.074984	-0.38945	0.0485275	-0.315681	0	1
>sp|O75746|CMC1_HUMAN Calcium-binding mitochondrial carrier protein Aralar1 OS=Homo sapiens (Human) OX=9606 GN=SLC25A12 PE=1 SV=2	SLC25A12	0.0805582	-0.225154	0.0257107	-0.25495	0	1
>sp|Q08495|DEMA_HUMAN Dematin OS=Homo sapiens (Human) OX=9606 GN=DMTN PE=1 SV=3	DMTN	0.0843511	0.423422	0.00221404	0.5559	0	1
>tr|A0A1X7SBT7|A0A1X7SBT7_HUMAN Isoform of O95502, Neuronal pentraxin receptor OS=Homo sapiens (Human) OX=9606 GN=NPTXR PE=1 SV=1;>sp|O95502|NPTXR_HUMAN Neuronal pentraxin receptor OS=Homo sapiens (Human) OX=9606 GN=NPTXR PE=3 SV=2	NPTXR	0.0927632	0.349123	0.0370951	0.397749	0	1
>sp|A0MZ66|SHOT1_HUMAN Shootin-1 OS=Homo sapiens (Human) OX=9606 GN=SHTN1 PE=1 SV=4	SHTN1	0.097305	0.324223	0.0020089	0.406912	0	1
>sp|Q13263|TIF1B_HUMAN Transcription intermediary factor 1-beta OS=Homo sapiens (Human) OX=9606 GN=TRIM28 PE=1 SV=5	TRIM28	0.119942	-0.302494	3.37828e-10	-0.759482	0	1
>tr|E5RH60|E5RH60_HUMAN Isoform of Q8TAG6, Vexin OS=Homo sapiens (Human) OX=9606 GN=VXN PE=1 SV=1	VXN	0.120941	2.0402	0.000271803	2.38309	0	1
>sp|Q13501|SQSTM_HUMAN Sequestosome-1 OS=Homo sapiens (Human) OX=9606 GN=SQSTM1 PE=1 SV=1	SQSTM1	0.127343	0.531068	0.000374051	1.33417	0	1
>tr|A0A0G2JPR0|A0A0G2JPR0_HUMAN Isoform of P0C0L4, C4a anaphylatoxin OS=Homo sapiens (Human) OX=9606 GN=C4A PE=1 SV=1;>tr|A0A140TA29|A0A140TA29_HUMAN Isoform of P0C0L5, C4a anaphylatoxin OS=Homo sapiens (Human) OX=9606 GN=C4B PE=1 SV=1;>tr|A0A140TA32|A0A140TA32_HUMAN Isoform of P0C0L4, C4a anaphylatoxin OS=Homo sapiens (Human) OX=9606 GN=C4A PE=1 SV=1;>tr|A0A140TA49|A0A140TA49_HUMAN Isoform of P0…	C4A	0.162035	0.497147	0.00464447	0.792126	0	1
>sp|O75781|PALM_HUMAN Paralemmin-1 OS=Homo sapiens (Human) OX=9606 GN=PALM PE=1 SV=2	PALM	0.162565	0.340563	0.00540421	0.620465	0	1
>tr|K7ER00|K7ER00_HUMAN Isoform of Q9Y285, Phenylalanine--tRNA ligase OS=Homo sapiens (Human) OX=9606 GN=FARSA PE=1 SV=1	FARSA	0.162565	0.150788	0.000530679	-0.30872	0	1
>sp|O00231|PSD11_HUMAN 26S proteasome non-ATPase regulatory subunit 11 OS=Homo sapiens (Human) OX=9606 GN=PSMD11 PE=1 SV=3	PSMD11	0.171173	-0.111943	3.45869e-05	-0.293773	0	1
>tr|A0A087WYC1|A0A087WYC1_HUMAN Isoform of P34932, Heat shock 70 kDa protein 4 OS=Homo sapiens (Human) OX=9606 GN=HSPA4 PE=1 SV=1	HSPA4	0.183012	-0.180794	0.0231338	-0.213661	0	1
>tr|A0A2R8YDD5|A0A2R8YDD5_HUMAN Isoform of P30531, Transporter OS=Homo sapiens (Human) OX=9606 GN=SLC6A1 PE=1 SV=1;>sp|P30531|SC6A1_HUMAN Sodium- and chloride-dependent GABA transporter 1 OS=Homo sapiens (Human) OX=9606 GN=SLC6A1 PE=1 SV=2	SLC6A1	0.203395	-0.497634	0.0247085	-0.606592	0	1
>sp|Q04837|SSBP_HUMAN Single-stranded DNA-binding protein, mitochondrial OS=Homo sapiens (Human) OX=9606 GN=SSBP1 PE=1 SV=1	SSBP1	0.22336	0.369057	0.00153945	0.67699	0	1
>tr|C9JLI6|C9JLI6_HUMAN Isoform of Q71UM5, 40S ribosomal protein S27 OS=Homo sapiens (Human) OX=9606 GN=RPS27L PE=1 SV=1;>tr|H0YMV8|H0YMV8_HUMAN Isoform of Q71UM5, 40S ribosomal protein S27 OS=Homo sapiens (Human) OX=9606 GN=RPS27L PE=1 SV=1;>sp|Q71UM5|RS27L_HUMAN 40S ribosomal protein S27-like OS=Homo sapiens (Human) OX=9606 GN=RPS27L PE=1 SV=3	RPS27L	0.237767	-0.309533	0.000932657	-0.724313	0	1
>tr|A0A087X117|A0A087X117_HUMAN Isoform of Q15155, Nodal modulator 1 OS=Homo sapiens (Human) OX=9606 GN=NOMO1 PE=1 SV=1;>tr|A0A0G2JN29|A0A0G2JN29_HUMAN Isoform of Q15155, Nodal modulator 1 OS=Homo sapiens (Human) OX=9606 GN=NOMO1 PE=1 SV=1;>sp|Q15155|NOMO1_HUMAN Nodal modulator 1 OS=Homo sapiens (Human) OX=9606 GN=NOMO1 PE=1 SV=5	NOMO1	0.242625	-0.150591	4.88636e-06	-0.534699	0	1
>tr|E9PF17|E9PF17_HUMAN Isoform of P13611, Versican core protein OS=Homo sapiens (Human) OX=9606 GN=VCAN PE=1 SV=2;>sp|P13611|CSPG2_HUMAN Versican core protein OS=Homo sapiens (Human) OX=9606 GN=VCAN PE=1 SV=3	VCAN	0.250489	0.334354	0.00314143	0.641727	0	1
>tr|B7Z509|B7Z509_HUMAN Isoform of O94925, Glutaminase OS=Homo sapiens (Human) OX=9606 GN=GLS PE=1 SV=1	GLS	0.302402	0.254457	0.0184043	0.363466	0	1
>sp|Q9NRW1|RAB6B_HUMAN Ras-related protein Rab-6B OS=Homo sapiens (Human) OX=9606 GN=RAB6B PE=1 SV=1	RAB6B	0.306436	0.258558	0.0485275	0.298865	0	1
>sp|P52272|HNRPM_HUMAN Heterogeneous nuclear ribonucleoprotein M OS=Homo sapiens (Human) OX=9606 GN=HNRNPM PE=1 SV=3	HNRNPM	0.31557	-0.230165	9.07767e-05	-0.760662	0	1
>sp|P28482|MK01_HUMAN Mitogen-activated protein kinase 1 OS=Homo sapiens (Human) OX=9606 GN=MAPK1 PE=1 SV=3	MAPK1	0.32306	0.249966	0.0485275	0.293631	0	1
>sp|Q9UHB9|SRP68_HUMAN Signal recognition particle subunit SRP68 OS=Homo sapiens (Human) OX=9606 GN=SRP68 PE=1 SV=2	SRP68	0.36404	-0.220577	0.0284378	-0.431753	0	1
>sp|Q9Y230|RUVB2_HUMAN RuvB-like 2 OS=Homo sapiens (Human) OX=9606 GN=RUVBL2 PE=1 SV=3	RUVBL2	0.364839	-0.146911	0.0164293	-0.264504	0	1
>sp|Q07065|CKAP4_HUMAN Cytoskeleton-associated protein 4 OS=Homo sapiens (Human) OX=9606 GN=CKAP4 PE=1 SV=2	CKAP4	0.433761	-0.261855	0.00132949	-0.405316	0	1
>tr|E9PHY5|E9PHY5_HUMAN Isoform of O43491, FERM domain-containing protein OS=Homo sapiens (Human) OX=9606 GN=EPB41L2 PE=1 SV=1;>sp|O43491|E41L2_HUMAN Band 4.1-like protein 2 OS=Homo sapiens (Human) OX=9606 GN=EPB41L2 PE=1 SV=1	EPB41L2	0.444907	0.146415	0.00126982	0.294039	0	1
>sp|P12270|TPR_HUMAN Nucleoprotein TPR OS=Homo sapiens (Human) OX=9606 GN=TPR PE=1 SV=3	TPR	0.48915	-0.147242	0.0195784	-0.254191	0	1
>sp|P84077|ARF1_HUMAN ADP-ribosylation factor 1 OS=Homo sapiens (Human) OX=9606 GN=ARF1 PE=1 SV=2	ARF1	0.496063	0.260535	0.032876	0.454048	0	1
>sp|P78527|PRKDC_HUMAN DNA-dependent protein kinase catalytic subunit OS=Homo sapiens (Human) OX=9606 GN=PRKDC PE=1 SV=3	PRKDC	0.504656	-0.0887851	0.000184829	-0.325795	0	1
>sp|Q8N126|CADM3_HUMAN Cell adhesion molecule 3 OS=Homo sapiens (Human) OX=9606 GN=CADM3 PE=1 SV=1	CADM3	0.509185	0.172677	0.000284728	0.744078	0	1
>tr|A0A087WWD4|A0A087WWD4_HUMAN Isoform of P13591, Neural cell adhesion molecule 1 OS=Homo sapiens (Human) OX=9606 GN=NCAM1 PE=1 SV=1;>sp|P13591|NCAM1_HUMAN Neural cell adhesion molecule 1 OS=Homo sapiens (Human) OX=9606 GN=NCAM1 PE=1 SV=3	NCAM1	0.529471	0.14731	0.000530679	0.51809	0	1
>sp|Q99962|SH3G2_HUMAN Endophilin-A1 OS=Homo sapiens (Human) OX=9606 GN=SH3GL2 PE=1 SV=1	SH3GL2	0.531141	0.188967	0.0402315	0.301651	0	1
>sp|P21281|VATB2_HUMAN V-type proton ATPase subunit B, brain isoform OS=Homo sapiens (Human) OX=9606 GN=ATP6V1B2 PE=1 SV=3	ATP6V1B2	0.535749	0.186765	0.0401226	0.283946	0	1
>sp|Q2M3C7|SPKAP_HUMAN A-kinase anchor protein SPHKAP OS=Homo sapiens (Human) OX=9606 GN=SPHKAP PE=1 SV=1	SPHKAP	0.535749	-0.144644	0.000187597	-0.566006	0	1
>tr|A0A0G2JPF8|A0A0G2JPF8_HUMAN RRM domain-containing protein OS=Homo sapiens (Human) OX=9606 GN=HNRNPCL4 PE=3 SV=1;>sp|B7ZW38|HNRC3_HUMAN Heterogeneous nuclear ribonucleoprotein C-like 3 OS=Homo sapiens (Human) OX=9606 GN=HNRNPCL3 PE=2 SV=1;>sp|O60812|HNRC1_HUMAN Heterogeneous nuclear ribonucleoprotein C-like 1 OS=Homo sapiens (Human) OX=9606 GN=HNRNPCL1 PE=1 SV=1;>sp|P0DMR1|HNRC4_HUMAN Heteroge…	HNRNPCL4*	0.535749	-0.325987	0.0485275	-0.885393	0	1
>sp|P48735|IDHP_HUMAN Isocitrate dehydrogenase [NADP], mitochondrial OS=Homo sapiens (Human) OX=9606 GN=IDH2 PE=1 SV=2	IDH2	0.587836	0.184779	0.0402315	0.329703	0	1
>sp|P49674|KC1E_HUMAN Casein kinase I isoform epsilon OS=Homo sapiens (Human) OX=9606 GN=CSNK1E PE=1 SV=1	CSNK1E	0.60484	0.377308	0.0327246	0.558396	0	1
>tr|A0A0A0MS54|A0A0A0MS54_HUMAN Isoform of P22694, cAMP-dependent protein kinase catalytic subunit beta OS=Homo sapiens (Human) OX=9606 GN=PRKACB PE=1 SV=1;>sp|P22694|KAPCB_HUMAN cAMP-dependent protein kinase catalytic subunit beta OS=Homo sapiens (Human) OX=9606 GN=PRKACB PE=1 SV=2	PRKACB	0.648823	-0.219647	0.0239528	-0.56175	0	1
>tr|A0A0R4J2E6|A0A0R4J2E6_HUMAN Isoform of P26378, ELAV-like protein OS=Homo sapiens (Human) OX=9606 GN=ELAVL4 PE=1 SV=1;>tr|A0A494C0F8|A0A494C0F8_HUMAN Isoform of P26378, ELAV-like protein OS=Homo sapiens (Human) OX=9606 GN=ELAVL4 PE=1 SV=1;>tr|A0A494C147|A0A494C147_HUMAN Isoform of P26378, ELAV-like protein OS=Homo sapiens (Human) OX=9606 GN=ELAVL4 PE=1 SV=1;>tr|B1APY9|B1APY9_HUMAN Isoform of P…	ELAVL4	0.675984	-0.144489	1.66466e-09	-0.657058	0	1
>tr|G8JLB6|G8JLB6_HUMAN Isoform of P31943, Heterogeneous nuclear ribonucleoprotein H OS=Homo sapiens (Human) OX=9606 GN=HNRNPH1 PE=1 SV=1;>sp|P31943|HNRH1_HUMAN Heterogeneous nuclear ribonucleoprotein H OS=Homo sapiens (Human) OX=9606 GN=HNRNPH1 PE=1 SV=4	HNRNPH1	0.675984	-0.158682	0.00161151	-0.522452	0	1
>sp|P62280|RS11_HUMAN 40S ribosomal protein S11 OS=Homo sapiens (Human) OX=9606 GN=RPS11 PE=1 SV=3	RPS11	0.707032	-0.144492	2.15411e-07	-0.682325	0	1
>sp|Q9NS86|LANC2_HUMAN LanC-like protein 2 OS=Homo sapiens (Human) OX=9606 GN=LANCL2 PE=1 SV=1	LANCL2	0.710208	-0.250442	0.00551902	-0.502724	0	1
>sp|Q92597|NDRG1_HUMAN Protein NDRG1 OS=Homo sapiens (Human) OX=9606 GN=NDRG1 PE=1 SV=1	NDRG1	0.742265	-0.173404	0.0486126	-0.336862	0	1
>sp|P35579|MYH9_HUMAN Myosin-9 OS=Homo sapiens (Human) OX=9606 GN=MYH9 PE=1 SV=4	MYH9	0.763121	-0.137438	0.000184829	-0.346372	0	1
>sp|P49840|GSK3A_HUMAN Glycogen synthase kinase-3 alpha OS=Homo sapiens (Human) OX=9606 GN=GSK3A PE=1 SV=2	GSK3A	0.770713	-0.123935	0.0020089	-0.313313	0	1
>tr|A0A5F9ZHM9|A0A5F9ZHM9_HUMAN Isoform of Q9UQM7, Calcium/calmodulin-dependent protein kinase OS=Homo sapiens (Human) OX=9606 GN=CAMK2A PE=1 SV=1	CAMK2A	0.775162	-0.30203	0.0269139	-0.763073	0	1
>sp|Q9Y2A7|NCKP1_HUMAN Nck-associated protein 1 OS=Homo sapiens (Human) OX=9606 GN=NCKAP1 PE=1 SV=1	NCKAP1	0.857287	-0.145319	0.00028288	-0.538491	0	1
>sp|Q12907|LMAN2_HUMAN Vesicular integral-membrane protein VIP36 OS=Homo sapiens (Human) OX=9606 GN=LMAN2 PE=1 SV=1	LMAN2	0.876566	-0.131147	0.00492393	-0.456838	0	1
>sp|Q13200|PSMD2_HUMAN 26S proteasome non-ATPase regulatory subunit 2 OS=Homo sapiens (Human) OX=9606 GN=PSMD2 PE=1 SV=3	PSMD2	0.88561	-0.155966	0.00251681	-0.510064	0	1
>sp|P31321|KAP1_HUMAN cAMP-dependent protein kinase type I-beta regulatory subunit OS=Homo sapiens (Human) OX=9606 GN=PRKAR1B PE=1 SV=4	PRKAR1B	0.95556	-0.0929168	0.0399735	-0.30159	0	1
>sp|P32004|L1CAM_HUMAN Neural cell adhesion molecule L1 OS=Homo sapiens (Human) OX=9606 GN=L1CAM PE=1 SV=2	L1CAM	0.977998	0.0861623	0.0200509	0.351128	0	1
>tr|H3BMH2|H3BMH2_HUMAN Isoform of P62491, Ras-related protein Rab-11A (Fragment) OS=Homo sapiens (Human) OX=9606 GN=RAB11A PE=4 SV=1;>tr|H3BSC1|H3BSC1_HUMAN Isoform of P62491, Ras-related protein Rab-11A OS=Homo sapiens (Human) OX=9606 GN=RAB11A PE=1 SV=1;>sp|P62491|RB11A_HUMAN Ras-related protein Rab-11A OS=Homo sapiens (Human) OX=9606 GN=RAB11A PE=1 SV=3;>sp|Q15907|RB11B_HUMAN Ras-related prot…	RAB11A	1	0.0896351	0.00222115	0.496484	0	1
>tr|B1AJQ6|B1AJQ6_HUMAN Isoform of Q86Y82, SynN domain-containing protein (Fragment) OS=Homo sapiens (Human) OX=9606 GN=STX12 PE=1 SV=2;>sp|Q86Y82|STX12_HUMAN Syntaxin-12 OS=Homo sapiens (Human) OX=9606 GN=STX12 PE=1 SV=1	STX12	1	0.0850383	0.00946579	0.442204	0	1
>tr|A0A0U1RR93|A0A0U1RR93_HUMAN Isoform of Q9BYB0, SH3 and multiple ankyrin repeat domains protein 3 OS=Homo sapiens (Human) OX=9606 GN=SHANK3 PE=1 SV=1	SHANK3	1	0.0721772	0.0404341	0.259749	0	1
>sp|Q9H3Z4|DNJC5_HUMAN DnaJ homolog subfamily C member 5 OS=Homo sapiens (Human) OX=9606 GN=DNAJC5 PE=1 SV=1	DNAJC5	1	0.0633777	0.0136257	0.737417	0	1
>tr|K7EQG4|K7EQG4_HUMAN Isoform of O00168, FXYD domain-containing ion transport regulator (Fragment) OS=Homo sapiens (Human) OX=9606 GN=FXYD1 PE=1 SV=2;>sp|O00168|PLM_HUMAN Phospholemman OS=Homo sapiens (Human) OX=9606 GN=FXYD1 PE=1 SV=2	FXYD1	1	0.0418048	0.0347558	0.558997	0	1
>tr|D6RER5|D6RER5_HUMAN Isoform of Q9NVA2, Septin-type G domain-containing protein OS=Homo sapiens (Human) OX=9606 GN=SEPTIN11 PE=1 SV=1;>tr|D6RGI3|D6RGI3_HUMAN Isoform of Q9NVA2, Septin-type G domain-containing protein OS=Homo sapiens (Human) OX=9606 GN=SEPTIN11 PE=1 SV=1	SEPTIN11	1	0.0395102	0.0454289	0.274333	0	1
>sp|P14868|SYDC_HUMAN Aspartate--tRNA ligase, cytoplasmic OS=Homo sapiens (Human) OX=9606 GN=DARS1 PE=1 SV=2	DARS1	1	0.0321436	0.0485275	-0.185434	0	1
>tr|A0A494C039|A0A494C039_HUMAN Isoform of Q9Y4L1, Hypoxia up-regulated protein 1 OS=Homo sapiens (Human) OX=9606 GN=HYOU1 PE=1 SV=1	HYOU1	1	0.0319127	0.0190931	-0.282252	0	1
>sp|P14625|ENPL_HUMAN Endoplasmin OS=Homo sapiens (Human) OX=9606 GN=HSP90B1 PE=1 SV=1	HSP90B1	1	0.000135032	7.95544e-09	-0.424375	0	1
>sp|Q9NSD9|SYFB_HUMAN Phenylalanine--tRNA ligase beta subunit OS=Homo sapiens (Human) OX=9606 GN=FARSB PE=1 SV=3	FARSB	1	2.76985e-16	0.0020089	-0.463509	0	1
>sp|P62917|RL8_HUMAN 60S ribosomal protein L8 OS=Homo sapiens (Human) OX=9606 GN=RPL8 PE=1 SV=2	RPL8	1	1.85285e-16	0.0079598	-0.627659	0	1
>sp|P39023|RL3_HUMAN 60S ribosomal protein L3 OS=Homo sapiens (Human) OX=9606 GN=RPL3 PE=1 SV=2	RPL3	1	2.34389e-17	0.0269139	-0.51776	0	1
>tr|A0A2R8YEM3|A0A2R8YEM3_HUMAN Isoform of P61313, Ribosomal protein L15 (Fragment) OS=Homo sapiens (Human) OX=9606 GN=RPL15 PE=1 SV=1;>tr|E7EQV9|E7EQV9_HUMAN Isoform of P61313, Ribosomal protein L15 (Fragment) OS=Homo sapiens (Human) OX=9606 GN=RPL15 PE=1 SV=1	RPL15	1	1.96973e-17	0.00188258	-0.752809	0	1
>sp|P36578|RL4_HUMAN 60S ribosomal protein L4 OS=Homo sapiens (Human) OX=9606 GN=RPL4 PE=1 SV=5	RPL4	1	5.26181e-18	0.0327246	-0.377427	0	1
>tr|H3BPE7|H3BPE7_HUMAN Isoform of P35637, RNA-binding protein FUS OS=Homo sapiens (Human) OX=9606 GN=FUS PE=1 SV=1;>sp|P35637|FUS_HUMAN RNA-binding protein FUS OS=Homo sapiens (Human) OX=9606 GN=FUS PE=1 SV=1	FUS	1	3.39646e-19	0.0201875	-0.817903	0	1
>tr|A0A6I8PIV1|A0A6I8PIV1_HUMAN Isoform of Q9P2J5, Leucine--tRNA ligase, cytoplasmic OS=Homo sapiens (Human) OX=9606 GN=LARS1 PE=4 SV=1;>tr|A0A6I8PL42|A0A6I8PL42_HUMAN Isoform of Q9P2J5, Leucine--tRNA ligase, cytoplasmic OS=Homo sapiens (Human) OX=9606 GN=LARS1 PE=4 SV=1;>tr|B4DER1|B4DER1_HUMAN Isoform of Q9P2J5, Leucyl-tRNA synthetase OS=Homo sapiens (Human) OX=9606 GN=LARS1 PE=2 SV=1	LARS1	1	0	4.88636e-06	-0.399098	0	1
>sp|P62829|RL23_HUMAN 60S ribosomal protein L23 OS=Homo sapiens (Human) OX=9606 GN=RPL23 PE=1 SV=1	RPL23	1	0	0.000109278	-0.776275	0	1
>sp|Q00577|PURA_HUMAN Transcriptional activator protein Pur-alpha OS=Homo sapiens (Human) OX=9606 GN=PURA PE=1 SV=2	PURA	1	0	0.000121607	-0.58108	0	1
>sp|Q15084|PDIA6_HUMAN Protein disulfide-isomerase A6 OS=Homo sapiens (Human) OX=9606 GN=PDIA6 PE=1 SV=1	PDIA6	1	0	0.000121858	-0.472965	0	1
>tr|H0YEN5|H0YEN5_HUMAN Isoform of P15880, 40S ribosomal protein S2 (Fragment) OS=Homo sapiens (Human) OX=9606 GN=RPS2 PE=1 SV=1;>sp|P15880|RS2_HUMAN 40S ribosomal protein S2 OS=Homo sapiens (Human) OX=9606 GN=RPS2 PE=1 SV=2	RPS2	1	0	0.000223316	-0.590387	0	1
>sp|P23396|RS3_HUMAN 40S ribosomal protein S3 OS=Homo sapiens (Human) OX=9606 GN=RPS3 PE=1 SV=2	RPS3	1	0	0.000284728	-0.531259	0	1
>tr|A0A0D9SF53|A0A0D9SF53_HUMAN Isoform of O00571, RNA helicase OS=Homo sapiens (Human) OX=9606 GN=DDX3X PE=1 SV=1;>tr|A0A0D9SFB3|A0A0D9SFB3_HUMAN Isoform of O00571, RNA helicase OS=Homo sapiens (Human) OX=9606 GN=DDX3X PE=1 SV=1;>tr|A0A0D9SG12|A0A0D9SG12_HUMAN Isoform of O00571, RNA helicase OS=Homo sapiens (Human) OX=9606 GN=DDX3X PE=1 SV=1;>tr|A0A2R8Y4A4|A0A2R8Y4A4_HUMAN Isoform of O00571, RNA…	DDX3X	1	0	0.000696466	-0.393062	0	1
>sp|P13667|PDIA4_HUMAN Protein disulfide-isomerase A4 OS=Homo sapiens (Human) OX=9606 GN=PDIA4 PE=1 SV=2	PDIA4	1	0	0.0019082	-0.445057	0	1
>tr|E9PIM6|E9PIM6_HUMAN Isoform of P04216, Thy-1 antigen (Fragment) OS=Homo sapiens (Human) OX=9606 GN=THY1 PE=1 SV=8;>tr|E9PNQ8|E9PNQ8_HUMAN Isoform of P04216, Thy-1 antigen (Fragment) OS=Homo sapiens (Human) OX=9606 GN=THY1 PE=1 SV=1;>sp|P04216|THY1_HUMAN Thy-1 membrane glycoprotein OS=Homo sapiens (Human) OX=9606 GN=THY1 PE=1 SV=2	THY1	1	0	0.011654	0.780574	0	1
>tr|C9JFZ1|C9JFZ1_HUMAN Isoform of O43426, Phosphoinositide 5-phosphatase OS=Homo sapiens (Human) OX=9606 GN=SYNJ1 PE=1 SV=1;>sp|O43426|SYNJ1_HUMAN Synaptojanin-1 OS=Homo sapiens (Human) OX=9606 GN=SYNJ1 PE=1 SV=2	SYNJ1	1	0	0.0135605	-0.221666	0	1
>sp|Q14318|FKBP8_HUMAN Peptidyl-prolyl cis-trans isomerase FKBP8 OS=Homo sapiens (Human) OX=9606 GN=FKBP8 PE=1 SV=2	FKBP8	1	0	0.0160047	-0.382314	0	1
>sp|O95373|IPO7_HUMAN Importin-7 OS=Homo sapiens (Human) OX=9606 GN=IPO7 PE=1 SV=1	IPO7	1	0	0.0186587	1.95159	0	1
>tr|A0A0R4J2E8|A0A0R4J2E8_HUMAN Isoform of P43243, Matrin-3 OS=Homo sapiens (Human) OX=9606 GN=MATR3 PE=1 SV=1;>tr|A8MXP9|A8MXP9_HUMAN Isoform of P43243, Matrin-3 OS=Homo sapiens (Human) OX=9606 GN=MATR3 PE=1 SV=1	MATR3	1	0	0.0220649	-0.614927	0	1
>sp|P32969|RL9_HUMAN 60S ribosomal protein L9 OS=Homo sapiens (Human) OX=9606 GN=RPL9P8 PE=1 SV=1	RPL9P8	1	0	0.0265087	-0.472504	0	1
>sp|P62081|RS7_HUMAN 40S ribosomal protein S7 OS=Homo sapiens (Human) OX=9606 GN=RPS7 PE=1 SV=1	RPS7	1	0	0.0316443	-0.29852	0	1
>sp|Q14982|OPCM_HUMAN Opioid-binding protein/cell adhesion molecule OS=Homo sapiens (Human) OX=9606 GN=OPCML PE=1 SV=1	OPCML	1	0	0.0338013	0.608295	0	1
>tr|H3BS72|H3BS72_HUMAN Isoform of Q9P035, Very-long-chain (3R)-3-hydroxyacyl-CoA dehydratase OS=Homo sapiens (Human) OX=9606 GN=HACD3 PE=1 SV=1	HACD3	1	0	0.0340526	-0.274968	0	1
>sp|Q969V3|NCLN_HUMAN Nicalin OS=Homo sapiens (Human) OX=9606 GN=NCLN PE=1 SV=2	NCLN	1	0	0.0370951	-0.335089	0	1
>sp|O15260|SURF4_HUMAN Surfeit locus protein 4 OS=Homo sapiens (Human) OX=9606 GN=SURF4 PE=1 SV=3;>tr|Q5T8U5|Q5T8U5_HUMAN Isoform of O15260, Surfeit locus protein 4 OS=Homo sapiens (Human) OX=9606 GN=SURF4 PE=1 SV=1	SURF4	1	0	0.0452487	-0.472266	0	1
>tr|A0A087WTL4|A0A087WTL4_HUMAN Isoform of Q9BXK5, Bcl-2-like protein 13 OS=Homo sapiens (Human) OX=9606 GN=BCL2L13 PE=1 SV=1;>tr|A0A087WX97|A0A087WX97_HUMAN Isoform of Q9BXK5, Bcl-2-like protein 13 OS=Homo sapiens (Human) OX=9606 GN=BCL2L13 PE=1 SV=1;>sp|Q9BXK5|B2L13_HUMAN Bcl-2-like protein 13 OS=Homo sapiens (Human) OX=9606 GN=BCL2L13 PE=1 SV=1	BCL2L13	1	0	0.0470643	1.15931	0	1
>tr|K7EK07|K7EK07_HUMAN Isoform of P84243, Histone H3 (Fragment) OS=Homo sapiens (Human) OX=9606 GN=H3-3B PE=1 SV=1;>sp|P84243|H33_HUMAN Histone H3.3 OS=Homo sapiens (Human) OX=9606 GN=H3-3B PE=1 SV=2	H3-3B	1	-2.93003e-39	0.0242875	-0.546642	0	1
>sp|P04844|RPN2_HUMAN Dolichyl-diphosphooligosaccharide--protein glycosyltransferase subunit 2 OS=Homo sapiens (Human) OX=9606 GN=RPN2 PE=1 SV=3	RPN2	1	-1.01837e-17	0.000476316	-0.349005	0	1
>sp|P62701|RS4X_HUMAN 40S ribosomal protein S4, X isoform OS=Homo sapiens (Human) OX=9606 GN=RPS4X PE=1 SV=2	RPS4X	1	-1.23122e-17	0.0001321	-0.50012	0	1
>sp|P18124|RL7_HUMAN 60S ribosomal protein L7 OS=Homo sapiens (Human) OX=9606 GN=RPL7 PE=1 SV=1	RPL7	1	-2.87101e-17	0.00266281	-0.590037	0	1
>tr|F8VWS0|F8VWS0_HUMAN Isoform of P05388, 60S acidic ribosomal protein P0 OS=Homo sapiens (Human) OX=9606 GN=RPLP0 PE=1 SV=1;>sp|P05388|RLA0_HUMAN 60S acidic ribosomal protein P0 OS=Homo sapiens (Human) OX=9606 GN=RPLP0 PE=1 SV=1	RPLP0	1	-3.34794e-17	3.70074e-06	-0.547344	0	1
>sp|O00232|PSD12_HUMAN 26S proteasome non-ATPase regulatory subunit 12 OS=Homo sapiens (Human) OX=9606 GN=PSMD12 PE=1 SV=3	PSMD12	1	-4.96769e-17	0.0186587	-0.238992	0	1
>sp|P17677|NEUM_HUMAN Neuromodulin OS=Homo sapiens (Human) OX=9606 GN=GAP43 PE=1 SV=1	GAP43	1	-7.10096e-17	0.0284378	0.316735	0	1
>sp|P16615|AT2A2_HUMAN Sarcoplasmic/endoplasmic reticulum calcium ATPase 2 OS=Homo sapiens (Human) OX=9606 GN=ATP2A2 PE=1 SV=1	ATP2A2	1	-1.06712e-16	0.000182302	-0.548612	0	1
>tr|A0A0C4DGS1|A0A0C4DGS1_HUMAN Isoform of P39656, Dolichyl-diphosphooligosaccharide--protein glycosyltransferase 48 kDa subunit OS=Homo sapiens (Human) OX=9606 GN=DDOST PE=1 SV=1	DDOST	1	-1.19454e-16	0.00104475	-0.497231	0	1
>sp|P55795|HNRH2_HUMAN Heterogeneous nuclear ribonucleoprotein H2 OS=Homo sapiens (Human) OX=9606 GN=HNRNPH2 PE=1 SV=1	HNRNPH2	1	-1.78182e-16	1.12629e-09	-0.843327	0	1
>tr|H0YKD8|H0YKD8_HUMAN Isoform of P46779, 60S ribosomal protein L28 OS=Homo sapiens (Human) OX=9606 GN=RPL28 PE=1 SV=1;>sp|P46779|RL28_HUMAN 60S ribosomal protein L28 OS=Homo sapiens (Human) OX=9606 GN=RPL28 PE=1 SV=3	RPL28	1	-5.55297e-16	0.0086669	-0.529375	0	1
>sp|Q12906|ILF3_HUMAN Interleukin enhancer-binding factor 3 OS=Homo sapiens (Human) OX=9606 GN=ILF3 PE=1 SV=3	ILF3	1	-6.61974e-16	0.0399735	-0.400563	0	1
>sp|O75534|CSDE1_HUMAN Cold shock domain-containing protein E1 OS=Homo sapiens (Human) OX=9606 GN=CSDE1 PE=1 SV=2	CSDE1	1	-2.13228e-15	0.032724	-0.25567	0	1
>sp|P62249|RS16_HUMAN 40S ribosomal protein S16 OS=Homo sapiens (Human) OX=9606 GN=RPS16 PE=1 SV=2	RPS16	1	-6.44609e-15	8.864e-06	-0.561714	0	1
>tr|B3KT61|B3KT61_HUMAN Isoform of Q86SE5, RRM domain-containing protein OS=Homo sapiens (Human) OX=9606 GN=RALYL PE=1 SV=1;>sp|Q86SE5|RALYL_HUMAN RNA-binding Raly-like protein OS=Homo sapiens (Human) OX=9606 GN=RALYL PE=1 SV=2	RALYL	1	-1.09814e-12	0.0486126	-0.336977	0	1
>tr|B4DGK6|B4DGK6_HUMAN Isoform of O75746, Calcium-binding mitochondrial carrier protein Aralar1 OS=Homo sapiens (Human) OX=9606 GN=SLC25A12 PE=1 SV=1;>tr|F8W9J0|F8W9J0_HUMAN Isoform of O75746, Calcium-binding mitochondrial carrier protein Aralar1 OS=Homo sapiens (Human) OX=9606 GN=SLC25A12 PE=1 SV=1;>tr|H0YFB2|H0YFB2_HUMAN Isoform of O75746, Calcium-binding mitochondrial carrier protein Aralar1 …	SLC25A12	1	-2.65099e-09	0.0487961	-0.243931	0	1
>tr|A0A024R4E5|A0A024R4E5_HUMAN Isoform of Q00341, High density lipoprotein binding protein (Vigilin), isoform CRA_a OS=Homo sapiens (Human) OX=9606 GN=HDLBP PE=1 SV=1	HDLBP	1	-0.00856358	0.0053795	-0.297556	0	1
>tr|A0A2R8Y811|A0A2R8Y811_HUMAN Isoform of P62263, 40S ribosomal protein S14 (Fragment) OS=Homo sapiens (Human) OX=9606 GN=RPS14 PE=1 SV=1;>sp|P62263|RS14_HUMAN 40S ribosomal protein S14 OS=Homo sapiens (Human) OX=9606 GN=RPS14 PE=1 SV=3	RPS14	1	-0.00890435	3.04934e-06	-0.867669	0	1
>sp|Q13423|NNTM_HUMAN NAD(P) transhydrogenase, mitochondrial OS=Homo sapiens (Human) OX=9606 GN=NNT PE=1 SV=3	NNT	1	-0.0103179	0.0200509	-0.287335	0	1
>tr|R4GNH3|R4GNH3_HUMAN Isoform of P17980, AAA domain-containing protein OS=Homo sapiens (Human) OX=9606 GN=PSMC3 PE=1 SV=1	PSMC3	1	-0.0180451	0.00193706	-0.26422	0	1
>tr|E5RFS4|E5RFS4_HUMAN Isoform of Q9NUQ9, DUF1394 domain-containing protein (Fragment) OS=Homo sapiens (Human) OX=9606 GN=CYRIB PE=1 SV=1;>tr|E5RGI7|E5RGI7_HUMAN Isoform of Q9NUQ9, DUF1394 domain-containing protein (Fragment) OS=Homo sapiens (Human) OX=9606 GN=CYRIB PE=1 SV=8;>tr|E5RHU5|E5RHU5_HUMAN Isoform of Q9NUQ9, DUF1394 domain-containing protein (Fragment) OS=Homo sapiens (Human) OX=9606 G…	CYRIB	1	-0.0184454	0.0124697	-4.45963	0	1
>tr|A0A0J9YX66|A0A0J9YX66_HUMAN Isoform of O95319, CUGBP Elav-like family member 2 OS=Homo sapiens (Human) OX=9606 GN=CELF2 PE=1 SV=1;>tr|A0A0J9YXJ0|A0A0J9YXJ0_HUMAN Isoform of O95319, CUGBP Elav-like family member 2 OS=Homo sapiens (Human) OX=9606 GN=CELF2 PE=1 SV=1;>tr|A0A1B0GU44|A0A1B0GU44_HUMAN Isoform of O95319, CUGBP Elav-like family member 2 OS=Homo sapiens (Human) OX=9606 GN=CELF2 PE=1 SV…	CELF2	1	-0.0193475	0.0467372	-0.48232	0	1
>tr|E7EPM6|E7EPM6_HUMAN Isoform of P33121, Long-chain-fatty-acid--CoA ligase 1 OS=Homo sapiens (Human) OX=9606 GN=ACSL1 PE=1 SV=1;>sp|P33121|ACSL1_HUMAN Long-chain-fatty-acid--CoA ligase 1 OS=Homo sapiens (Human) OX=9606 GN=ACSL1 PE=1 SV=1	ACSL1	1	-0.0333875	0.0461834	-0.653647	0	1
>sp|O75964|ATP5L_HUMAN ATP synthase subunit g, mitochondrial OS=Homo sapiens (Human) OX=9606 GN=ATP5MG PE=1 SV=3	ATP5MG	1	-0.0392825	0.0186996	-0.40102	0	1
>sp|P04843|RPN1_HUMAN Dolichyl-diphosphooligosaccharide--protein glycosyltransferase subunit 1 OS=Homo sapiens (Human) OX=9606 GN=RPN1 PE=1 SV=1	RPN1	1	-0.0405488	0.0020089	-0.343831	0	1
>tr|A0A3B3IRK6|A0A3B3IRK6_HUMAN Isoform of Q13724, Mannosyl-oligosaccharide glucosidase (Fragment) OS=Homo sapiens (Human) OX=9606 GN=MOGS PE=1 SV=1;>tr|A0A3B3IRW2|A0A3B3IRW2_HUMAN Isoform of Q13724, Glyco_hydro_63 domain-containing protein OS=Homo sapiens (Human) OX=9606 GN=MOGS PE=1 SV=1;>sp|Q13724|MOGS_HUMAN Mannosyl-oligosaccharide glucosidase OS=Homo sapiens (Human) OX=9606 GN=MOGS PE=1 SV=5	MOGS	1	-0.0496647	0.038719	-0.35726	0	1
>sp|O94826|TOM70_HUMAN Mitochondrial import receptor subunit TOM70 OS=Homo sapiens (Human) OX=9606 GN=TOMM70 PE=1 SV=1	TOMM70	1	-0.0500746	0.021741	-0.193672	0	1
>sp|P31942|HNRH3_HUMAN Heterogeneous nuclear ribonucleoprotein H3 OS=Homo sapiens (Human) OX=9606 GN=HNRNPH3 PE=1 SV=2	HNRNPH3	1	-0.0557258	6.27866e-06	-0.606396	0	1
>tr|B4DY09|B4DY09_HUMAN Isoform of Q12905, DZF domain-containing protein OS=Homo sapiens (Human) OX=9606 GN=ILF2 PE=1 SV=1;>sp|Q12905|ILF2_HUMAN Interleukin enhancer-binding factor 2 OS=Homo sapiens (Human) OX=9606 GN=ILF2 PE=1 SV=2	ILF2	1	-0.0612833	0.032086	-0.367741	0	1
>tr|E9PP55|E9PP55_HUMAN Isoform of Q96K19, RING-type domain-containing protein (Fragment) OS=Homo sapiens (Human) OX=9606 GN=RNF170 PE=1 SV=1;>sp|Q96K19|RN170_HUMAN E3 ubiquitin-protein ligase RNF170 OS=Homo sapiens (Human) OX=9606 GN=RNF170 PE=1 SV=2	RNF170	1	-0.061921	0.0257107	-0.371915	0	1
>tr|H3BNC9|H3BNC9_HUMAN ENSG00000260836 readthrough, 40S ribosomal protein S17 OS=Homo sapiens (Human) OX=9606 GN=ENSG00000260836 PE=3 SV=2;>sp|P08708|RS17_HUMAN 40S ribosomal protein S17 OS=Homo sapiens (Human) OX=9606 GN=RPS17 PE=1 SV=2	ENSG00000260836*	1	-0.0624455	0.0447073	-0.539635	0	1
>tr|A0A087WY71|A0A087WY71_HUMAN Isoform of Q96CW1, AP-2 complex subunit mu OS=Homo sapiens (Human) OX=9606 GN=AP2M1 PE=1 SV=1;>sp|Q96CW1|AP2M1_HUMAN AP-2 complex subunit mu OS=Homo sapiens (Human) OX=9606 GN=AP2M1 PE=1 SV=2	AP2M1	1	-0.0649218	0.0272537	-0.233674	0	1
>sp|P31146|COR1A_HUMAN Coronin-1A OS=Homo sapiens (Human) OX=9606 GN=CORO1A PE=1 SV=4	CORO1A	1	-0.0799705	0.0160047	-0.31699	0	1
>sp|O43390|HNRPR_HUMAN Heterogeneous nuclear ribonucleoprotein R OS=Homo sapiens (Human) OX=9606 GN=HNRNPR PE=1 SV=1	HNRNPR	1	-0.0837404	0.00215466	-0.50754	0	1
>tr|J3KTM9|J3KTM9_HUMAN Isoform of Q14974, Importin subunit beta-1 (Fragment) OS=Homo sapiens (Human) OX=9606 GN=KPNB1 PE=1 SV=1;>sp|Q14974|IMB1_HUMAN Importin subunit beta-1 OS=Homo sapiens (Human) OX=9606 GN=KPNB1 PE=1 SV=2	KPNB1	1	-0.0879278	0.000696466	-0.349835	0	1
>sp|Q99523|SORT_HUMAN Sortilin OS=Homo sapiens (Human) OX=9606 GN=SORT1 PE=1 SV=3	SORT1	1	-0.0979352	0.000274534	-0.426846	0	1
>tr|H0Y8G5|H0Y8G5_HUMAN Isoform of Q14103, Heterogeneous nuclear ribonucleoprotein D0 (Fragment) OS=Homo sapiens (Human) OX=9606 GN=HNRNPD PE=1 SV=8;>sp|Q14103|HNRPD_HUMAN Heterogeneous nuclear ribonucleoprotein D0 OS=Homo sapiens (Human) OX=9606 GN=HNRNPD PE=1 SV=1	HNRNPD	1	-0.102311	8.57582e-05	-0.637477	0	1
>sp|P11169|GTR3_HUMAN Solute carrier family 2, facilitated glucose transporter member 3 OS=Homo sapiens (Human) OX=9606 GN=SLC2A3 PE=1 SV=1	SLC2A3	1	-0.110395	0.0201875	-0.406006	0	1
>tr|B4DR61|B4DR61_HUMAN Isoform of P61619, Plug_translocon domain-containing protein OS=Homo sapiens (Human) OX=9606 GN=SEC61A1 PE=1 SV=1	SEC61A1	1	-0.141084	0.0286996	-0.577937	0	1
>sp|P62266|RS23_HUMAN 40S ribosomal protein S23 OS=Homo sapiens (Human) OX=9606 GN=RPS23 PE=1 SV=3	RPS23	1	-0.241289	0.0200509	-1.01972	0	1
	* indicates this is the leading “razor protein”, but based on the peptide data this protein cannot be distinguished from some other highly similar proteins. These are present in Table S4.
