# Supplementary material for: The proteome of granulovacuolar degeneration and neurofibrillary tangles in Alzheimer’s disease
Source: Acta Neuropathol. 2021 Jan 25;141(3):341–58. doi: 10.1007/s00401-020-02261-4 (PMC7882576; doi:10.1007/s00401-020-02261-4)
Supplement: Supplementary file 8 — Supplementary file8 (XLSX 370 KB) [file 401_2020_2261_MOESM8_ESM.xlsx]

## Sheet: All proteins detected
protein_id	accessions	fasta_headers	GENE	log2 FC Control vs GVD	log2 FC Control vs Tangle	FDR Control vs GVD	FDR Control vs Tangle	Z-score Control vs GVD	Z-score Control vs Tangle
P10636	P10636	>sp|P10636|TAU_HUMAN Microtubule-associated protein tau OS=Homo sapiens (Human) OX=9606 GN=MAPT PE=1 SV=5	MAPT	1.94866	2.88489	4.16606e-50	5.07703e-60	1.8499	2.43025
B4DV12;F5GXK7;F5GYU3;F5H265;F5H2Z3;F5H388;F5H6Q2;F5H747;J3QKN0;J3QS39;J3QTR3;P0CG47;P0CG48;P62979;P62987;Q5PY61;Q96C32	B4DV12;F5GXK7;F5GYU3;F5H265;F5H2Z3;F5H388;F5H6Q2;F5H747;J3QKN0;J3QS39;J3QTR3;P0CG47;P0CG48;P62979;P62987;Q5PY61;Q96C32	>tr|B4DV12|B4DV12_HUMAN Isoform of P0CG47, Polyubiquitin-B OS=Homo sapiens (Human) OX=9606 GN=UBB PE=1 SV=1;>tr|F5GXK7|F5GXK7_HUMAN Isoform of P0CG48, Polyubiquitin-C (Fragment) OS=Homo sapiens (Human) OX=9606 GN=UBC PE=1 SV=2;>tr|F5GYU3|F5GYU3_HUMAN Isoform of P0CG48, Polyubiquitin-C (Fragment) OS=Homo sapiens (Human) OX=9606 GN=UBC PE=1 SV=1;>tr|F5H265|F5H265_HUMAN Isoform of P0CG48, Polyubiqui…	UBB;UBC;RPS27A;UBA52	1.43428	2.05137	1.23568e-17	3.46731e-20	0.626229	0.98084
P10909	P10909	>sp|P10909|CLUS_HUMAN Clusterin OS=Homo sapiens (Human) OX=9606 GN=CLU PE=1 SV=1	CLU	0.763043	0.82033	8.84924e-09	3.63468e-06	0.660005	0.592639
A0A590UJ43;P48729;U3KPX3	A0A590UJ43;P48729;U3KPX3	>tr|A0A590UJ43|A0A590UJ43_HUMAN Isoform of P48729, Protein kinase domain-containing protein OS=Homo sapiens (Human) OX=9606 GN=CSNK1A1 PE=1 SV=1;>sp|P48729|KC1A_HUMAN Casein kinase I isoform alpha OS=Homo sapiens (Human) OX=9606 GN=CSNK1A1 PE=1 SV=2;>tr|U3KPX3|U3KPX3_HUMAN Isoform of P48729, Protein kinase domain-containing protein OS=Homo sapiens (Human) OX=9606 GN=CSNK1A1 PE=1 SV=2	CSNK1A1	1.05961	0.721226	2.00105e-07	0.000525909	3.65887	3.17628
P04792	P04792	>sp|P04792|HSPB1_HUMAN Heat shock protein beta-1 OS=Homo sapiens (Human) OX=9606 GN=HSPB1 PE=1 SV=2	HSPB1	0.807142	1.06377	1.63846e-06	3.63468e-06	0.494749	0.948471
F8VUA2;F8VVT7	F8VUA2;F8VVT7	>tr|F8VUA2|F8VUA2_HUMAN Isoform of Q9HD42, Charged multivesicular body protein 1a OS=Homo sapiens (Human) OX=9606 GN=CHMP1A PE=1 SV=1;>tr|F8VVT7|F8VVT7_HUMAN Isoform of Q9HD42, Charged multivesicular body protein 1a OS=Homo sapiens (Human) OX=9606 GN=CHMP1A PE=1 SV=1	CHMP1A	1.35756	0.743883	1.91588e-06	0.0336916	3.57621
A0A0J9YX62;C9J2C4;O75190	A0A0J9YX62;C9J2C4;O75190	>tr|A0A0J9YX62|A0A0J9YX62_HUMAN Isoform of O75190, J domain-containing protein OS=Homo sapiens (Human) OX=9606 GN=DNAJB6 PE=1 SV=1;>tr|C9J2C4|C9J2C4_HUMAN Isoform of O75190, J domain-containing protein (Fragment) OS=Homo sapiens (Human) OX=9606 GN=DNAJB6 PE=1 SV=1;>sp|O75190|DNJB6_HUMAN DnaJ homolog subfamily B member 6 OS=Homo sapiens (Human) OX=9606 GN=DNAJB6 PE=1 SV=2	DNAJB6	0.665511	0.471643	1.91588e-06	0.00517677	0.842321	0.856995
A0A669KB77	A0A669KB77	>tr|A0A669KB77|A0A669KB77_HUMAN Isoform of P11137, Microtubule-associated protein OS=Homo sapiens (Human) OX=9606 GN=MAP2 PE=1 SV=1	MAP2	0.709385	0.441152	6.57591e-06	0.0135601	1.09553	0.830168
P07196	P07196	>sp|P07196|NFL_HUMAN Neurofilament light polypeptide OS=Homo sapiens (Human) OX=9606 GN=NEFL PE=1 SV=3	NEFL	0.501723	0.39779	1.29867e-05	0.0153658	0.286735	0.433801
P62258	P62258	>sp|P62258|1433E_HUMAN 14-3-3 protein epsilon OS=Homo sapiens (Human) OX=9606 GN=YWHAE PE=1 SV=1	YWHAE	0.449056	0.384092	1.29867e-05	0.000863714	-0.01227	0.333515
P30043	P30043	>sp|P30043|BLVRB_HUMAN Flavin reductase (NADPH) OS=Homo sapiens (Human) OX=9606 GN=BLVRB PE=1 SV=3	BLVRB	0.510657	0.628648	2.51728e-05	0.000109244	1.73099	2.25626
O60493	O60493	>sp|O60493|SNX3_HUMAN Sorting nexin-3 OS=Homo sapiens (Human) OX=9606 GN=SNX3 PE=1 SV=3	SNX3	0.636146	0.301557	2.5447e-05	0.148075	0.949182	0.619846
B4DKF8	B4DKF8	>tr|B4DKF8|B4DKF8_HUMAN Isoform of Q9NYI0, PH domain-containing protein OS=Homo sapiens (Human) OX=9606 GN=PSD3 PE=1 SV=1	PSD3	0.776998	0.510473	3.21226e-05	0.0321307	1.07827	0.845983
Q15773	Q15773	>sp|Q15773|MLF2_HUMAN Myeloid leukemia factor 2 OS=Homo sapiens (Human) OX=9606 GN=MLF2 PE=1 SV=1	MLF2	0.70423	0.408729	6.8762e-05	0.0403853	0.88666	0.717316
Q15785	Q15785	>sp|Q15785|TOM34_HUMAN Mitochondrial import receptor subunit TOM34 OS=Homo sapiens (Human) OX=9606 GN=TOMM34 PE=1 SV=2	TOMM34	0.944444	0.793641	7.88649e-05	2.20351e-06	2.5065	2.07016
Q15121	Q15121	>sp|Q15121|PEA15_HUMAN Astrocytic phosphoprotein PEA-15 OS=Homo sapiens (Human) OX=9606 GN=PEA15 PE=1 SV=2	PEA15	0.979996	0.83777	0.000116212	5.61921e-05	1.62625	1.61385
P08670	P08670	>sp|P08670|VIME_HUMAN Vimentin OS=Homo sapiens (Human) OX=9606 GN=VIM PE=1 SV=4	VIM	0.646045	0.832735	0.000116212	8.67297e-06	1.51516	1.95294
P18669	P18669	>sp|P18669|PGAM1_HUMAN Phosphoglycerate mutase 1 OS=Homo sapiens (Human) OX=9606 GN=PGAM1 PE=1 SV=2	PGAM1	0.956697	0.909654	0.000116212	0.00126954	1.47361	1.57444
Q15056	Q15056	>sp|Q15056|IF4H_HUMAN Eukaryotic translation initiation factor 4H OS=Homo sapiens (Human) OX=9606 GN=EIF4H PE=1 SV=5	EIF4H	0.607851	0.439268	0.000116212	0.00725424	1.08963	0.517155
P23284	P23284	>sp|P23284|PPIB_HUMAN Peptidyl-prolyl cis-trans isomerase B OS=Homo sapiens (Human) OX=9606 GN=PPIB PE=1 SV=2	PPIB	1.14192	0.768525	0.000183404	0.00959937	2.06205	0.964738
Q9P1U1	Q9P1U1	>sp|Q9P1U1|ARP3B_HUMAN Actin-related protein 3B OS=Homo sapiens (Human) OX=9606 GN=ACTR3B PE=2 SV=1	ACTR3B	-0.371129	-0.358621	0.000183404	0.0176887	-1.83169	-0.676046
J3KTF8;J3QQX2	J3KTF8;J3QQX2	>tr|J3KTF8|J3KTF8_HUMAN Isoform of P52565, Rho GDP-dissociation inhibitor 1 (Fragment) OS=Homo sapiens (Human) OX=9606 GN=ARHGDIA PE=1 SV=8;>tr|J3QQX2|J3QQX2_HUMAN Isoform of P52565, Rho GDP-dissociation inhibitor 1 OS=Homo sapiens (Human) OX=9606 GN=ARHGDIA PE=1 SV=1	ARHGDIA	1.65998	1.46312	0.000183985	0.00128115	1.2757	1.2978
A8MTM1;E9PQ63;P16152	A8MTM1;E9PQ63;P16152	>tr|A8MTM1|A8MTM1_HUMAN Isoform of P16152, Carbonyl reductase [NADPH] 1 OS=Homo sapiens (Human) OX=9606 GN=CBR1 PE=1 SV=1;>tr|E9PQ63|E9PQ63_HUMAN Isoform of P16152, Carbonyl reductase [NADPH] 1 OS=Homo sapiens (Human) OX=9606 GN=CBR1 PE=1 SV=1;>sp|P16152|CBR1_HUMAN Carbonyl reductase [NADPH] 1 OS=Homo sapiens (Human) OX=9606 GN=CBR1 PE=1 SV=3	CBR1	0.754652	0.636417	0.000338928	0.00884224	1.29662	1.2683
E7ESP9	E7ESP9	>tr|E7ESP9|E7ESP9_HUMAN Isoform of P07197, 160 kDa neurofilament protein OS=Homo sapiens (Human) OX=9606 GN=NEFM PE=1 SV=1	NEFM	0.477738	0.361703	0.000361974	0.0586722	0.344655	0.395672
A1L167	A1L167	>sp|A1L167|U2QL1_HUMAN Ubiquitin-conjugating enzyme E2Q-like protein 1 OS=Homo sapiens (Human) OX=9606 GN=UBE2QL1 PE=1 SV=2	UBE2QL1	1.55272	0.932134	0.000361986	0.0117116	2.60771
Q9UNW9	Q9UNW9	>sp|Q9UNW9|NOVA2_HUMAN RNA-binding protein Nova-2 OS=Homo sapiens (Human) OX=9606 GN=NOVA2 PE=1 SV=1	NOVA2	-0.301809	-0.75049	0.000364042	1.66965e-15	-0.153897	-0.591386
Q99460	Q99460	>sp|Q99460|PSMD1_HUMAN 26S proteasome non-ATPase regulatory subunit 1 OS=Homo sapiens (Human) OX=9606 GN=PSMD1 PE=1 SV=2	PSMD1	-0.241467	-0.484344	0.00040805	1.76289e-11	-0.724923	-0.965162
A0A1X7SBR3	A0A1X7SBR3	>tr|A0A1X7SBR3|A0A1X7SBR3_HUMAN Isoform of P14136, Glial fibrillary acidic protein OS=Homo sapiens (Human) OX=9606 GN=GFAP PE=1 SV=1	GFAP	1.53797	1.57153	0.000412716	0.000591722	0.518508	0.718999
Q96A65	Q96A65	>sp|Q96A65|EXOC4_HUMAN Exocyst complex component 4 OS=Homo sapiens (Human) OX=9606 GN=EXOC4 PE=1 SV=1	EXOC4	-0.594801	-0.733851	0.000479619	3.48076e-05	-1.02284	-0.207237
P05455	P05455	>sp|P05455|LA_HUMAN Lupus La protein OS=Homo sapiens (Human) OX=9606 GN=SSB PE=1 SV=2	SSB	0.477701	1.75343e-15	0.000595232	1	1.15649	0.258619
Q15102	Q15102	>sp|Q15102|PA1B3_HUMAN Platelet-activating factor acetylhydrolase IB subunit gamma OS=Homo sapiens (Human) OX=9606 GN=PAFAH1B3 PE=1 SV=1	PAFAH1B3	0.709123	0.364917	0.00069058	0.227288	3.19042
C9J5S7;F8WE65	C9J5S7;F8WE65	>tr|C9J5S7|C9J5S7_HUMAN Isoform of P62937, Peptidyl-prolyl cis-trans isomerase OS=Homo sapiens (Human) OX=9606 GN=PPIA PE=1 SV=1;>tr|F8WE65|F8WE65_HUMAN Isoform of P62937, Peptidyl-prolyl cis-trans isomerase OS=Homo sapiens (Human) OX=9606 GN=PPIA PE=1 SV=1	PPIA	1.53673	1.34374	0.000828714	0.00315419	1.0041	0.938225
P48163	P48163	>sp|P48163|MAOX_HUMAN NADP-dependent malic enzyme OS=Homo sapiens (Human) OX=9606 GN=ME1 PE=1 SV=1	ME1	0.290039	0.0707635	0.00118017	0.963878	0.639168	0.608432
Q15046	Q15046	>sp|Q15046|SYK_HUMAN Lysine--tRNA ligase OS=Homo sapiens (Human) OX=9606 GN=KARS1 PE=1 SV=3	KARS1	0.513814	0.182878	0.00125462	0.621552	1.37807	0.916882
H7BYT1	H7BYT1	>tr|H7BYT1|H7BYT1_HUMAN Isoform of P48730, Protein kinase domain-containing protein OS=Homo sapiens (Human) OX=9606 GN=CSNK1D PE=1 SV=2	CSNK1D	0.487791	0.492101	0.00135589	0.000991152	2.91313	2.1351
B0AZS6	B0AZS6	>tr|B0AZS6|B0AZS6_HUMAN Isoform of P63104, 14_3_3 domain-containing protein OS=Homo sapiens (Human) OX=9606 GN=YWHAZ PE=1 SV=1	YWHAZ	0.569476	0.497502	0.00165549	0.00557115	-0.0265493	0.22606
P46821	P46821	>sp|P46821|MAP1B_HUMAN Microtubule-associated protein 1B OS=Homo sapiens (Human) OX=9606 GN=MAP1B PE=1 SV=2	MAP1B	0.351765	0.071916	0.00186996	0.884864	0.595414	0.421772
P27797	P27797	>sp|P27797|CALR_HUMAN Calreticulin OS=Homo sapiens (Human) OX=9606 GN=CALR PE=1 SV=1	CALR	0.927816	0.416387	0.00222876	0.371737	1.19138	0.601944
P24534	P24534	>sp|P24534|EF1B_HUMAN Elongation factor 1-beta OS=Homo sapiens (Human) OX=9606 GN=EEF1B2 PE=1 SV=3	EEF1B2	0.552677	-1.96249e-16	0.00256626	1	0.0246654	-0.194507
A0A494C1N0;P26885	A0A494C1N0;P26885	>tr|A0A494C1N0|A0A494C1N0_HUMAN Isoform of P26885, Peptidylprolyl isomerase OS=Homo sapiens (Human) OX=9606 GN=FKBP2 PE=1 SV=1;>sp|P26885|FKBP2_HUMAN Peptidyl-prolyl cis-trans isomerase FKBP2 OS=Homo sapiens (Human) OX=9606 GN=FKBP2 PE=1 SV=2	FKBP2	1.18801	0.489606	0.00264823	0.335659	1.24669	0.342195
A0A0G2JIW1;P0DMV9	A0A0G2JIW1;P0DMV9	>tr|A0A0G2JIW1|A0A0G2JIW1_HUMAN Isoform of P0DMV9, Heat shock 70 kDa protein 1B OS=Homo sapiens (Human) OX=9606 GN=HSPA1B PE=1 SV=1;>sp|P0DMV9|HS71B_HUMAN Heat shock 70 kDa protein 1B OS=Homo sapiens (Human) OX=9606 GN=HSPA1B PE=1 SV=1	HSPA1B	0.554215	0.444914	0.00286108	0.0201328	0.723512	0.951733
Q96KP4	Q96KP4	>sp|Q96KP4|CNDP2_HUMAN Cytosolic non-specific dipeptidase OS=Homo sapiens (Human) OX=9606 GN=CNDP2 PE=1 SV=2	CNDP2	0.642279	0.641756	0.00315405	0.016034	3.03656	2.81481
A0A096LPI6	A0A096LPI6	>tr|A0A096LPI6|A0A096LPI6_HUMAN ENSG00000276612 readthrough, Utp12 domain-containing protein (Fragment) OS=Homo sapiens (Human) OX=9606 GN=ENSG00000276612 PE=4 SV=2	ENSG00000276612	0.861854	0.798462	0.00324708	0.0453833	1.80716	2.23124
P00568;Q5T9B7	P00568;Q5T9B7	>sp|P00568|KAD1_HUMAN Adenylate kinase isoenzyme 1 OS=Homo sapiens (Human) OX=9606 GN=AK1 PE=1 SV=3;>tr|Q5T9B7|Q5T9B7_HUMAN Isoform of P00568, Adenylate kinase isoenzyme 1 OS=Homo sapiens (Human) OX=9606 GN=AK1 PE=1 SV=1	AK1	0.405219	0.368222	0.00332415	0.0195773	0.568914	0.657278
Q13554	Q13554	>sp|Q13554|KCC2B_HUMAN Calcium/calmodulin-dependent protein kinase type II subunit beta OS=Homo sapiens (Human) OX=9606 GN=CAMK2B PE=1 SV=3	CAMK2B	-0.460788	-0.652482	0.00358458	0.000115166	-0.276	-0.151929
A6NNK5;Q12888	A6NNK5;Q12888	>tr|A6NNK5|A6NNK5_HUMAN Isoform of Q12888, TP53-binding protein 1 OS=Homo sapiens (Human) OX=9606 GN=TP53BP1 PE=1 SV=2;>sp|Q12888|TP53B_HUMAN TP53-binding protein 1 OS=Homo sapiens (Human) OX=9606 GN=TP53BP1 PE=1 SV=2	TP53BP1	-0.517549	-0.504595	0.00358458	0.00528465	-2.06001	-2.18449
Q13526	Q13526	>sp|Q13526|PIN1_HUMAN Peptidyl-prolyl cis-trans isomerase NIMA-interacting 1 OS=Homo sapiens (Human) OX=9606 GN=PIN1 PE=1 SV=1	PIN1	0.362162	0.261328	0.00373823	0.0973619	1.41713	0.735233
Q7KZF4	Q7KZF4	>sp|Q7KZF4|SND1_HUMAN Staphylococcal nuclease domain-containing protein 1 OS=Homo sapiens (Human) OX=9606 GN=SND1 PE=1 SV=1	SND1	0.280555	1.01136e-15	0.00373894	1	0.309496	0.117959
O75569	O75569	>sp|O75569|PRKRA_HUMAN Interferon-inducible double-stranded RNA-dependent protein kinase activator A OS=Homo sapiens (Human) OX=9606 GN=PRKRA PE=1 SV=1	PRKRA	0.437842	-2.2501e-17	0.00379781	1	0.609644	-0.0656404
Q16352	Q16352	>sp|Q16352|AINX_HUMAN Alpha-internexin OS=Homo sapiens (Human) OX=9606 GN=INA PE=1 SV=2	INA	0.369912	0.287646	0.00380526	0.120476	0.318948	0.461653
P30101	P30101	>sp|P30101|PDIA3_HUMAN Protein disulfide-isomerase A3 OS=Homo sapiens (Human) OX=9606 GN=PDIA3 PE=1 SV=4	PDIA3	0.455948	0	0.00380526	1	0.266077	0.0597319
A0A087WX29	A0A087WX29	>tr|A0A087WX29|A0A087WX29_HUMAN Isoform of Q13148, TAR DNA-binding protein 43 (Fragment) OS=Homo sapiens (Human) OX=9606 GN=TARDBP PE=1 SV=1	TARDBP	-0.385512	-0.703622	0.00414661	5.61921e-05	-0.790514	-0.232853
A0A0G2JHN8;A0A0G2JK44;A0A140T9E9;A0A140T9I1;H0Y6K2;P25440	A0A0G2JHN8;A0A0G2JK44;A0A140T9E9;A0A140T9I1;H0Y6K2;P25440	>tr|A0A0G2JHN8|A0A0G2JHN8_HUMAN Isoform of P25440, NET domain-containing protein (Fragment) OS=Homo sapiens (Human) OX=9606 GN=BRD2 PE=1 SV=1;>tr|A0A0G2JK44|A0A0G2JK44_HUMAN Isoform of P25440, Bromodomain-containing protein 2 OS=Homo sapiens (Human) OX=9606 GN=BRD2 PE=1 SV=1;>tr|A0A140T9E9|A0A140T9E9_HUMAN Isoform of P25440, Bromodomain-containing protein 2 (Fragment) OS=Homo sapiens (Human) OX=9…	BRD2	1.78523	0.403798	0.00414661	0.846792
O60763	O60763	>sp|O60763|USO1_HUMAN General vesicular transport factor p115 OS=Homo sapiens (Human) OX=9606 GN=USO1 PE=1 SV=2	USO1	0.23842	0	0.00452828	1	1.1583	0.354663
P29401	P29401	>sp|P29401|TKT_HUMAN Transketolase OS=Homo sapiens (Human) OX=9606 GN=TKT PE=1 SV=3	TKT	0.563246	0.45934	0.00470801	0.0371086	2.11944	1.69233
Q14697	Q14697	>sp|Q14697|GANAB_HUMAN Neutral alpha-glucosidase AB OS=Homo sapiens (Human) OX=9606 GN=GANAB PE=1 SV=3	GANAB	0.606185	0.180036	0.00470801	0.486773	1.59362	1.47117
Q8N1G4	Q8N1G4	>sp|Q8N1G4|LRC47_HUMAN Leucine-rich repeat-containing protein 47 OS=Homo sapiens (Human) OX=9606 GN=LRRC47 PE=1 SV=1	LRRC47	0.274856	0	0.00470801	1	1.23108	0.597712
M0R2Z9;M0R3F6;Q8IX01	M0R2Z9;M0R3F6;Q8IX01	>tr|M0R2Z9|M0R2Z9_HUMAN Isoform of Q8IX01, SURP and G-patch domain-containing protein 2 OS=Homo sapiens (Human) OX=9606 GN=SUGP2 PE=1 SV=1;>tr|M0R3F6|M0R3F6_HUMAN Isoform of Q8IX01, SURP and G-patch domain-containing protein 2 OS=Homo sapiens (Human) OX=9606 GN=SUGP2 PE=1 SV=1;>sp|Q8IX01|SUGP2_HUMAN SURP and G-patch domain-containing protein 2 OS=Homo sapiens (Human) OX=9606 GN=SUGP2 PE=1 SV=2	SUGP2	-0.297411	-0.564299	0.00470801	0.000374036	-0.874036	-2.20558
A0A0C4DG40;E7ENN3;Q8NF91	A0A0C4DG40;E7ENN3;Q8NF91	>tr|A0A0C4DG40|A0A0C4DG40_HUMAN Isoform of Q8NF91, Nesprin-1 OS=Homo sapiens (Human) OX=9606 GN=SYNE1 PE=1 SV=1;>tr|E7ENN3|E7ENN3_HUMAN Isoform of Q8NF91, Nesprin-1 OS=Homo sapiens (Human) OX=9606 GN=SYNE1 PE=1 SV=2;>sp|Q8NF91|SYNE1_HUMAN Nesprin-1 OS=Homo sapiens (Human) OX=9606 GN=SYNE1 PE=1 SV=4	SYNE1	-0.414932	-0.501775	0.00470801	0.0110421	-2.14344	-1.01801
Q12765	Q12765	>sp|Q12765|SCRN1_HUMAN Secernin-1 OS=Homo sapiens (Human) OX=9606 GN=SCRN1 PE=1 SV=2	SCRN1	0.643683	0.529613	0.00473336	0.0336916	0.898327	1.46459
Q9UN86	Q9UN86	>sp|Q9UN86|G3BP2_HUMAN Ras GTPase-activating protein-binding protein 2 OS=Homo sapiens (Human) OX=9606 GN=G3BP2 PE=1 SV=2	G3BP2	0.64426	0.212809	0.00513307	0.674778	0.276118	0.195751
Q9NRX4	Q9NRX4	>sp|Q9NRX4|PHP14_HUMAN 14 kDa phosphohistidine phosphatase OS=Homo sapiens (Human) OX=9606 GN=PHPT1 PE=1 SV=1	PHPT1	1.06481	0	0.00535765	1	1.26756	0.539151
P06396	P06396	>sp|P06396|GELS_HUMAN Gelsolin OS=Homo sapiens (Human) OX=9606 GN=GSN PE=1 SV=1	GSN	0.523424	0.436586	0.00547997	0.0637398	1.91108	1.82289
Q9UM19	Q9UM19	>sp|Q9UM19|HPCL4_HUMAN Hippocalcin-like protein 4 OS=Homo sapiens (Human) OX=9606 GN=HPCAL4 PE=1 SV=3	HPCAL4	0.753137	0.624568	0.00744231	0.032763	2.0335	0.72984
P36543	P36543	>sp|P36543|VATE1_HUMAN V-type proton ATPase subunit E 1 OS=Homo sapiens (Human) OX=9606 GN=ATP6V1E1 PE=1 SV=1	ATP6V1E1	0.341079	0.400376	0.0075594	0.022115	0.641576	0.550745
P30044	P30044	>sp|P30044|PRDX5_HUMAN Peroxiredoxin-5, mitochondrial OS=Homo sapiens (Human) OX=9606 GN=PRDX5 PE=1 SV=4	PRDX5	0.533441	0.467968	0.0078069	0.0325191	1.28156	1.24799
B8ZZB8;Q96F85	B8ZZB8;Q96F85	>tr|B8ZZB8|B8ZZB8_HUMAN Isoform of Q96F85, CB1 cannabinoid receptor-interacting protein 1 OS=Homo sapiens (Human) OX=9606 GN=CNRIP1 PE=1 SV=1;>sp|Q96F85|CNRP1_HUMAN CB1 cannabinoid receptor-interacting protein 1 OS=Homo sapiens (Human) OX=9606 GN=CNRIP1 PE=1 SV=1	CNRIP1	0.798952	0.693154	0.00785568	0.0565831	2.53425	2.6587
P09104	P09104	>sp|P09104|ENOG_HUMAN Gamma-enolase OS=Homo sapiens (Human) OX=9606 GN=ENO2 PE=1 SV=3	ENO2	0.764476	0.699999	0.00793511	0.0131797	2.01918	2.38099
K7EM90	K7EM90	>tr|K7EM90|K7EM90_HUMAN Isoform of P06733, 2-phospho-D-glycerate hydro-lyase (Fragment) OS=Homo sapiens (Human) OX=9606 GN=ENO1 PE=1 SV=1	ENO1	1.12765	1.06982	0.0121941	0.0256717	2.58642	1.59063
P62937	P62937	>sp|P62937|PPIA_HUMAN Peptidyl-prolyl cis-trans isomerase A OS=Homo sapiens (Human) OX=9606 GN=PPIA PE=1 SV=2	PPIA	0.980698	0.769375	0.0129636	0.0444364	1.19748	1.12521
P19338	P19338	>sp|P19338|NUCL_HUMAN Nucleolin OS=Homo sapiens (Human) OX=9606 GN=NCL PE=1 SV=3	NCL	0.39787	-2.28097e-17	0.0131431	1	0.350526	0.070905
A0A0A0MQZ2;A0A2R8Y6T2;A0A2R8YDS2;Q96PV0	A0A0A0MQZ2;A0A2R8Y6T2;A0A2R8YDS2;Q96PV0	>tr|A0A0A0MQZ2|A0A0A0MQZ2_HUMAN Isoform of Q96PV0, Ras/Rap GTPase-activating protein SynGAP (Fragment) OS=Homo sapiens (Human) OX=9606 GN=SYNGAP1 PE=1 SV=1;>tr|A0A2R8Y6T2|A0A2R8Y6T2_HUMAN Isoform of Q96PV0, Ras/Rap GTPase-activating protein SynGAP OS=Homo sapiens (Human) OX=9606 GN=SYNGAP1 PE=1 SV=1;>tr|A0A2R8YDS2|A0A2R8YDS2_HUMAN Isoform of Q96PV0, Ras/Rap GTPase-activating protein SynGAP OS=Hom…	SYNGAP1	-0.403665	-0.248408	0.0152594	0.455202	-0.507989	-0.198968
A0A2R8Y6G6	A0A2R8Y6G6	>tr|A0A2R8Y6G6|A0A2R8Y6G6_HUMAN Isoform of P06733, 2-phospho-D-glycerate hydro-lyase OS=Homo sapiens (Human) OX=9606 GN=ENO1 PE=1 SV=1	ENO1	0.751643	0.828794	0.01532	0.00536645	1.56072	1.78571
Q14677	Q14677	>sp|Q14677|EPN4_HUMAN Clathrin interactor 1 OS=Homo sapiens (Human) OX=9606 GN=CLINT1 PE=1 SV=1	CLINT1	0.379166	1.22317e-15	0.016797	1	-0.450411	-0.189518
Q99714	Q99714	>sp|Q99714|HCD2_HUMAN 3-hydroxyacyl-CoA dehydrogenase type-2 OS=Homo sapiens (Human) OX=9606 GN=HSD17B10 PE=1 SV=3	HSD17B10	0.598112	0.201069	0.0178216	0.853567	3.05381	3.16836
O43143	O43143	>sp|O43143|DHX15_HUMAN Pre-mRNA-splicing factor ATP-dependent RNA helicase DHX15 OS=Homo sapiens (Human) OX=9606 GN=DHX15 PE=1 SV=2	DHX15	-0.236386	-0.409549	0.0188591	0.00167852	-0.454226	-1.98941
P84074	P84074	>sp|P84074|HPCA_HUMAN Neuron-specific calcium-binding protein hippocalcin OS=Homo sapiens (Human) OX=9606 GN=HPCA PE=1 SV=2	HPCA	0.709346	0.431708	0.0189958	0.16344	1.50607	0.759895
P23528	P23528	>sp|P23528|COF1_HUMAN Cofilin-1 OS=Homo sapiens (Human) OX=9606 GN=CFL1 PE=1 SV=3	CFL1	0.366392	1.29975e-17	0.0189958	1	0.217564	0.287969
P20340	P20340	>sp|P20340|RAB6A_HUMAN Ras-related protein Rab-6A OS=Homo sapiens (Human) OX=9606 GN=RAB6A PE=1 SV=3	RAB6A	0.208323	0.267061	0.0189958	0.0325191	0.165546	0.55823
Q15365	Q15365	>sp|Q15365|PCBP1_HUMAN Poly(rC)-binding protein 1 OS=Homo sapiens (Human) OX=9606 GN=PCBP1 PE=1 SV=2	PCBP1	0.221965	-5.4437e-18	0.0196953	1	-0.146786	-0.00304723
Q12904	Q12904	>sp|Q12904|AIMP1_HUMAN Aminoacyl tRNA synthase complex-interacting multifunctional protein 1 OS=Homo sapiens (Human) OX=9606 GN=AIMP1 PE=1 SV=2	AIMP1	0.577221	0	0.0203503	1	1.81433	1.26804
Q1KMD3	Q1KMD3	>sp|Q1KMD3|HNRL2_HUMAN Heterogeneous nuclear ribonucleoprotein U-like protein 2 OS=Homo sapiens (Human) OX=9606 GN=HNRNPUL2 PE=1 SV=1	HNRNPUL2	-0.28707	-0.416426	0.0203503	0.0080488	-0.636608	-1.11645
H0Y8W3;O43566	H0Y8W3;O43566	>tr|H0Y8W3|H0Y8W3_HUMAN Isoform of O43566, Regulator of G-protein-signaling 14 (Fragment) OS=Homo sapiens (Human) OX=9606 GN=RGS14 PE=1 SV=1;>sp|O43566|RGS14_HUMAN Regulator of G-protein signaling 14 OS=Homo sapiens (Human) OX=9606 GN=RGS14 PE=1 SV=4	RGS14	-0.506929	-1.1064	0.0203503	0.278858	-0.704478	-1.00883
O94811	O94811	>sp|O94811|TPPP_HUMAN Tubulin polymerization-promoting protein OS=Homo sapiens (Human) OX=9606 GN=TPPP PE=1 SV=1	TPPP	0.472932	0.461766	0.0220883	0.00822937	1.1931	1.10931
Q6PCE3	Q6PCE3	>sp|Q6PCE3|PGM2L_HUMAN Glucose 1,6-bisphosphate synthase OS=Homo sapiens (Human) OX=9606 GN=PGM2L1 PE=1 SV=3	PGM2L1	-0.317872	-0.400912	0.0227344	0.00102337	-0.58583	-0.528452
E7EN89	E7EN89	>tr|E7EN89|E7EN89_HUMAN Isoform of Q9H0E2, CUE domain-containing protein OS=Homo sapiens (Human) OX=9606 GN=TOLLIP PE=1 SV=2	TOLLIP	1.00604	0.933315	0.0227344	0.0284559		1.34737
Q9GZP4;X6R8S9;X6RHB9	Q9GZP4;X6R8S9;X6RHB9	>sp|Q9GZP4|PITH1_HUMAN PITH domain-containing protein 1 OS=Homo sapiens (Human) OX=9606 GN=PITHD1 PE=1 SV=1;>tr|X6R8S9|X6R8S9_HUMAN Isoform of Q9GZP4, PITH domain-containing protein OS=Homo sapiens (Human) OX=9606 GN=PITHD1 PE=1 SV=1;>tr|X6RHB9|X6RHB9_HUMAN Isoform of Q9GZP4, PITH domain-containing protein (Fragment) OS=Homo sapiens (Human) OX=9606 GN=PITHD1 PE=1 SV=1	PITHD1	0.776373	0	0.0227344	1		1.16837
Q16658	Q16658	>sp|Q16658|FSCN1_HUMAN Fascin OS=Homo sapiens (Human) OX=9606 GN=FSCN1 PE=1 SV=3	FSCN1	0.447245	0.545346	0.0257766	0.00493145	2.1777	1.671
D6R938;E9PBG7;E9PF82;Q13557	D6R938;E9PBG7;E9PF82;Q13557	>tr|D6R938|D6R938_HUMAN Isoform of Q13557, Calcium/calmodulin-dependent protein kinase OS=Homo sapiens (Human) OX=9606 GN=CAMK2D PE=1 SV=1;>tr|E9PBG7|E9PBG7_HUMAN Isoform of Q13557, Calcium/calmodulin-dependent protein kinase OS=Homo sapiens (Human) OX=9606 GN=CAMK2D PE=1 SV=1;>tr|E9PF82|E9PF82_HUMAN Isoform of Q13557, Calcium/calmodulin-dependent protein kinase OS=Homo sapiens (Human) OX=9606 GN…	CAMK2D	0.28863	0.0704429	0.0257766	0.893355	0.33053	0.416928
A0A3B3ITJ4;M0QXS5	A0A3B3ITJ4;M0QXS5	>tr|A0A3B3ITJ4|A0A3B3ITJ4_HUMAN Isoform of P14866, Heterogeneous nuclear ribonucleoprotein L (Fragment) OS=Homo sapiens (Human) OX=9606 GN=HNRNPL PE=1 SV=1;>tr|M0QXS5|M0QXS5_HUMAN Isoform of P14866, Heterogeneous nuclear ribonucleoprotein L (Fragment) OS=Homo sapiens (Human) OX=9606 GN=HNRNPL PE=1 SV=1	HNRNPL	-0.339494	-0.857076	0.0257766	4.14865e-08	-0.424372	-0.932063
A0A087X0R6;Q9UMY4	A0A087X0R6;Q9UMY4	>tr|A0A087X0R6|A0A087X0R6_HUMAN Isoform of Q9UMY4, PX domain-containing protein OS=Homo sapiens (Human) OX=9606 GN=SNX12 PE=1 SV=1;>sp|Q9UMY4|SNX12_HUMAN Sorting nexin-12 OS=Homo sapiens (Human) OX=9606 GN=SNX12 PE=1 SV=4	SNX12	0.392463	0.25926	0.026351	0.105654	-0.123121	1.15118
A0A087WY55	A0A087WY55	>tr|A0A087WY55|A0A087WY55_HUMAN Isoform of Q9NP79, Chromosome 6 open reading frame 55, isoform CRA_b OS=Homo sapiens (Human) OX=9606 GN=VTA1 PE=1 SV=1	VTA1	0.321738	0.224684	0.026351	0.155562	-0.542408	0.480934
O00560	O00560	>sp|O00560|SDCB1_HUMAN Syntenin-1 OS=Homo sapiens (Human) OX=9606 GN=SDCBP PE=1 SV=1	SDCBP	0.38795	0.193059	0.0274269	0.548609	1.14114	0.407861
A0A087WTK8	A0A087WTK8	>tr|A0A087WTK8|A0A087WTK8_HUMAN Isoform of O75781, Paralemmin-1 OS=Homo sapiens (Human) OX=9606 GN=PALM PE=1 SV=1	PALM	0.515339	0.824971	0.0286959	0.000681905	1.80269	1.95097
P60174	P60174	>sp|P60174|TPIS_HUMAN Triosephosphate isomerase OS=Homo sapiens (Human) OX=9606 GN=TPI1 PE=1 SV=3	TPI1	0.537954	0.276522	0.0335502	0.354915	1.46923	1.31668
P08758	P08758	>sp|P08758|ANXA5_HUMAN Annexin A5 OS=Homo sapiens (Human) OX=9606 GN=ANXA5 PE=1 SV=2	ANXA5	0.374033	0.377572	0.0357874	0.0578635	1.81689	2.29127
A0A0A0MR39	A0A0A0MR39	>tr|A0A0A0MR39|A0A0A0MR39_HUMAN Isoform of Q9P2K5, Myelin expression factor 2 OS=Homo sapiens (Human) OX=9606 GN=MYEF2 PE=1 SV=1	MYEF2	-0.285022	-0.43104	0.0358205	0.000917777	-0.986665	-1.85842
Q9Y2Z0	Q9Y2Z0	>sp|Q9Y2Z0|SGT1_HUMAN Protein SGT1 homolog OS=Homo sapiens (Human) OX=9606 GN=SUGT1 PE=1 SV=3	SUGT1	0.250868	0.216048	0.0368336	0.042794	0.667451	0.927276
A0A1W2PPS1;Q00839	A0A1W2PPS1;Q00839	>tr|A0A1W2PPS1|A0A1W2PPS1_HUMAN Isoform of Q00839, Heterogeneous nuclear ribonucleoprotein U OS=Homo sapiens (Human) OX=9606 GN=HNRNPU PE=1 SV=1;>sp|Q00839|HNRPU_HUMAN Heterogeneous nuclear ribonucleoprotein U OS=Homo sapiens (Human) OX=9606 GN=HNRNPU PE=1 SV=6	HNRNPU	-0.332514	-0.928478	0.0390443	6.52457e-22	-0.370091	-0.586717
Q9Y224	Q9Y224	>sp|Q9Y224|RTRAF_HUMAN RNA transcription, translation and transport factor protein OS=Homo sapiens (Human) OX=9606 GN=RTRAF PE=1 SV=1	RTRAF	0.429122	0.174931	0.0422226	0.521578	0.749189
P51649	P51649	>sp|P51649|SSDH_HUMAN Succinate-semialdehyde dehydrogenase, mitochondrial OS=Homo sapiens (Human) OX=9606 GN=ALDH5A1 PE=1 SV=2	ALDH5A1	-0.345639	-0.168608	0.0422226	0.562801	-1.12769	-0.452992
K7EMK8;Q70J99	K7EMK8;Q70J99	>tr|K7EMK8|K7EMK8_HUMAN Isoform of Q70J99, MHD1 domain-containing protein (Fragment) OS=Homo sapiens (Human) OX=9606 GN=UNC13D PE=1 SV=1;>sp|Q70J99|UN13D_HUMAN Protein unc-13 homolog D OS=Homo sapiens (Human) OX=9606 GN=UNC13D PE=1 SV=1	UNC13D	1.29656	1.47658	0.0434295	0.014151	1.30021	1.45991
P17600	P17600	>sp|P17600|SYN1_HUMAN Synapsin-1 OS=Homo sapiens (Human) OX=9606 GN=SYN1 PE=1 SV=3	SYN1	0.441069	0.458106	0.0434295	0.06248	0.258506	0.442117
H0Y512	H0Y512	>tr|H0Y512|H0Y512_HUMAN Isoform of Q9HDC9, Adipocyte plasma membrane-associated protein (Fragment) OS=Homo sapiens (Human) OX=9606 GN=APMAP PE=1 SV=1	APMAP	-0.241443	-0.376406	0.0434295	0.00142679	-0.808588	-0.770505
P43034	P43034	>sp|P43034|LIS1_HUMAN Platelet-activating factor acetylhydrolase IB subunit alpha OS=Homo sapiens (Human) OX=9606 GN=PAFAH1B1 PE=1 SV=2	PAFAH1B1	0.478142	0.324821	0.0437126	0.239249	2.3877
B5ME19	B5ME19	>sp|B5ME19|EIFCL_HUMAN Eukaryotic translation initiation factor 3 subunit C-like protein OS=Homo sapiens (Human) OX=9606 GN=EIF3CL PE=1 SV=1	EIF3CL	0.384515	0	0.0437126	1	0.683042	-1.86556
G3V5I2;J3KMW2	G3V5I2;J3KMW2	>tr|G3V5I2|G3V5I2_HUMAN Isoform of Q9UEU0, Vesicle transport through interaction with t-SNAREs homolog 1B OS=Homo sapiens (Human) OX=9606 GN=VTI1B PE=1 SV=1;>tr|J3KMW2|J3KMW2_HUMAN Isoform of Q9UEU0, Vesicle transport through interaction with t-SNAREs homolog 1B OS=Homo sapiens (Human) OX=9606 GN=VTI1B PE=1 SV=1	VTI1B	0.519079	0.157383	0.0437126	1	0.637915	0.795146
Q9NQC3	Q9NQC3	>sp|Q9NQC3|RTN4_HUMAN Reticulon-4 OS=Homo sapiens (Human) OX=9606 GN=RTN4 PE=1 SV=2	RTN4	0.207428	0.129355	0.0437126	0.339215	0.294871	0.147885
P12277	P12277	>sp|P12277|KCRB_HUMAN Creatine kinase B-type OS=Homo sapiens (Human) OX=9606 GN=CKB PE=1 SV=1	CKB	0.567715	0.390673	0.0437126	0.263046	0.0190526	0.3232
F1T0E5;Q9ULU8	F1T0E5;Q9ULU8	>tr|F1T0E5|F1T0E5_HUMAN Isoform of Q9ULU8, Calcium-dependent secretion activator 1 OS=Homo sapiens (Human) OX=9606 GN=CADPS PE=1 SV=1;>sp|Q9ULU8|CAPS1_HUMAN Calcium-dependent secretion activator 1 OS=Homo sapiens (Human) OX=9606 GN=CADPS PE=1 SV=3	CADPS	-0.165104	-0.21169	0.0437126	0.00527631	-0.464504	-0.0598139
P42262	P42262	>sp|P42262|GRIA2_HUMAN Glutamate receptor 2 OS=Homo sapiens (Human) OX=9606 GN=GRIA2 PE=1 SV=3	GRIA2	-0.284397	-0.495524	0.0437126	0.000374036	-0.578167	-0.378428
C9JQS3;E9PFI2	C9JQS3;E9PFI2	>tr|C9JQS3|C9JQS3_HUMAN Isoform of Q9Y2K9, Syntaxin-binding protein 5-like (Fragment) OS=Homo sapiens (Human) OX=9606 GN=STXBP5L PE=1 SV=1;>tr|E9PFI2|E9PFI2_HUMAN Isoform of Q9Y2K9, Syntaxin-binding protein 5-like OS=Homo sapiens (Human) OX=9606 GN=STXBP5L PE=1 SV=1	STXBP5L	-0.493692	-0.138811	0.0437126	0.899342	-1.45979	-1.47029
Q08209	Q08209	>sp|Q08209|PP2BA_HUMAN Serine/threonine-protein phosphatase 2B catalytic subunit alpha isoform OS=Homo sapiens (Human) OX=9606 GN=PPP3CA PE=1 SV=1	PPP3CA	-0.288674	-0.120032	0.0444885	0.895863	-0.0970902	0.121438
E9PKE3	E9PKE3	>tr|E9PKE3|E9PKE3_HUMAN Isoform of P11142, Heat shock cognate 71 kDa protein OS=Homo sapiens (Human) OX=9606 GN=HSPA8 PE=1 SV=1	HSPA8	0.294709	0.331391	0.046412	0.0062263	0.0899662	0.237975
P02511	P02511	>sp|P02511|CRYAB_HUMAN Alpha-crystallin B chain OS=Homo sapiens (Human) OX=9606 GN=CRYAB PE=1 SV=2	CRYAB	0.320897	0.576717	0.0480503	0.0411296	0.663585	1.10334
Q8WXF1	Q8WXF1	>sp|Q8WXF1|PSPC1_HUMAN Paraspeckle component 1 OS=Homo sapiens (Human) OX=9606 GN=PSPC1 PE=1 SV=1	PSPC1	0.406498	8.866e-17	0.0509198	1	0.188714	0.305875
Q08211	Q08211	>sp|Q08211|DHX9_HUMAN ATP-dependent RNA helicase A OS=Homo sapiens (Human) OX=9606 GN=DHX9 PE=1 SV=4	DHX9	-0.332551	-0.69659	0.054954	5.61921e-05	-0.0373936	-0.993356
P11142	P11142	>sp|P11142|HSP7C_HUMAN Heat shock cognate 71 kDa protein OS=Homo sapiens (Human) OX=9606 GN=HSPA8 PE=1 SV=1	HSPA8	0.588717	0.306902	0.054954	0.22829	-0.0708049	-0.00814018
P01833	P01833	>sp|P01833|PIGR_HUMAN Polymeric immunoglobulin receptor OS=Homo sapiens (Human) OX=9606 GN=PIGR PE=1 SV=4	PIGR	0.482035	0.538737	0.054954	0.038019
D6W5Y5;K7EJV1;K7EJV5;K7ELT6;K7ELV6;K7EMY9;K7ENX8;K7EPM4;K7EQR7;K7ER40;Q14011	D6W5Y5;K7EJV1;K7EJV5;K7ELT6;K7ELV6;K7EMY9;K7ENX8;K7EPM4;K7EQR7;K7ER40;Q14011	>tr|D6W5Y5|D6W5Y5_HUMAN Isoform of Q14011, Cold-inducible RNA-binding protein OS=Homo sapiens (Human) OX=9606 GN=CIRBP PE=1 SV=1;>tr|K7EJV1|K7EJV1_HUMAN Isoform of Q14011, Cold-inducible RNA-binding protein (Fragment) OS=Homo sapiens (Human) OX=9606 GN=CIRBP PE=1 SV=6;>tr|K7EJV5|K7EJV5_HUMAN Isoform of Q14011, Cold-inducible RNA-binding protein (Fragment) OS=Homo sapiens (Human) OX=9606 GN=CIRBP …	CIRBP	0.425439	-7.26463e-17	0.0574661	1	1.90365	0.514505
O75828	O75828	>sp|O75828|CBR3_HUMAN Carbonyl reductase [NADPH] 3 OS=Homo sapiens (Human) OX=9606 GN=CBR3 PE=1 SV=3	CBR3	0.714652	0.468469	0.0594708	0.710551	1.88491	1.51947
Q9UJQ1	Q9UJQ1	>sp|Q9UJQ1|LAMP5_HUMAN Lysosome-associated membrane glycoprotein 5 OS=Homo sapiens (Human) OX=9606 GN=LAMP5 PE=1 SV=1	LAMP5	0.434625	0.406312	0.0598141	0.0656498	2.87563	2.68446
A0A0A0MRG2;E9PG40;P05067	A0A0A0MRG2;E9PG40;P05067	>tr|A0A0A0MRG2|A0A0A0MRG2_HUMAN Isoform of P05067, ABPP OS=Homo sapiens (Human) OX=9606 GN=APP PE=1 SV=1;>tr|E9PG40|E9PG40_HUMAN Isoform of P05067, ABPP OS=Homo sapiens (Human) OX=9606 GN=APP PE=1 SV=1;>sp|P05067|A4_HUMAN Amyloid-beta precursor protein OS=Homo sapiens (Human) OX=9606 GN=APP PE=1 SV=3	APP	0.464068	0.641193	0.0665401	0.0287244	2.12174	2.14402
E7EVJ5;Q96F07	E7EVJ5;Q96F07	>tr|E7EVJ5|E7EVJ5_HUMAN Isoform of Q96F07, Cytoplasmic FMR1-interacting protein OS=Homo sapiens (Human) OX=9606 GN=CYFIP2 PE=1 SV=1;>sp|Q96F07|CYFP2_HUMAN Cytoplasmic FMR1-interacting protein 2 OS=Homo sapiens (Human) OX=9606 GN=CYFIP2 PE=1 SV=2	CYFIP2	-0.303577	-0.58218	0.0701894	3.02132e-05	-0.188512	-0.428603
H0Y599;Q8N1I0	H0Y599;Q8N1I0	>tr|H0Y599|H0Y599_HUMAN Isoform of Q8N1I0, Dedicator of cytokinesis protein 4 (Fragment) OS=Homo sapiens (Human) OX=9606 GN=DOCK4 PE=1 SV=1;>sp|Q8N1I0|DOCK4_HUMAN Dedicator of cytokinesis protein 4 OS=Homo sapiens (Human) OX=9606 GN=DOCK4 PE=1 SV=3	DOCK4	-0.710291	-0.942744	0.0718649	0.018148	-0.987087	-0.16683
M0R165;Q9UBC2	M0R165;Q9UBC2	>tr|M0R165|M0R165_HUMAN Isoform of Q9UBC2, Epidermal growth factor receptor substrate 15-like 1 OS=Homo sapiens (Human) OX=9606 GN=EPS15L1 PE=1 SV=1;>sp|Q9UBC2|EP15R_HUMAN Epidermal growth factor receptor substrate 15-like 1 OS=Homo sapiens (Human) OX=9606 GN=EPS15L1 PE=1 SV=1	EPS15L1	0.241568	0.270516	0.0742549	0.27542	-0.0969146	1.49604
P50148	P50148	>sp|P50148|GNAQ_HUMAN Guanine nucleotide-binding protein G(q) subunit alpha OS=Homo sapiens (Human) OX=9606 GN=GNAQ PE=1 SV=4	GNAQ	-0.38945	-0.315688	0.074984	0.0485884	-0.258255	-0.160979
Q5JRA6	Q5JRA6	>sp|Q5JRA6|TGO1_HUMAN Transport and Golgi organization protein 1 homolog OS=Homo sapiens (Human) OX=9606 GN=MIA3 PE=1 SV=1	MIA3	0.232859	-4.84363e-18	0.0805582	1	0.394777	0.407386
O75746	O75746	>sp|O75746|CMC1_HUMAN Calcium-binding mitochondrial carrier protein Aralar1 OS=Homo sapiens (Human) OX=9606 GN=SLC25A12 PE=1 SV=2	SLC25A12	-0.225154	-0.254941	0.0805582	0.0256717	-0.191266	-0.235406
Q14444	Q14444	>sp|Q14444|CAPR1_HUMAN Caprin-1 OS=Homo sapiens (Human) OX=9606 GN=CAPRIN1 PE=1 SV=2	CAPRIN1	0.247756	-6.83415e-17	0.0825571	1	0.220576	-0.271371
Q08495	Q08495	>sp|Q08495|DEMA_HUMAN Dematin OS=Homo sapiens (Human) OX=9606 GN=DMTN PE=1 SV=3	DMTN	0.423422	0.5559	0.0843511	0.00221221	1.5666	1.68967
P35606	P35606	>sp|P35606|COPB2_HUMAN Coatomer subunit beta' OS=Homo sapiens (Human) OX=9606 GN=COPB2 PE=1 SV=2	COPB2	0.355932	2.64935e-17	0.0888826	1	1.24201	-0.13534
A0A1X7SBT7;O95502	A0A1X7SBT7;O95502	>tr|A0A1X7SBT7|A0A1X7SBT7_HUMAN Isoform of O95502, Neuronal pentraxin receptor OS=Homo sapiens (Human) OX=9606 GN=NPTXR PE=1 SV=1;>sp|O95502|NPTXR_HUMAN Neuronal pentraxin receptor OS=Homo sapiens (Human) OX=9606 GN=NPTXR PE=3 SV=2	NPTXR	0.349123	0.399042	0.0927632	0.0365273	0.63	0.877474
A0A087WYY0;A0A087X260;B1AKP7;G3V162	A0A087WYY0;A0A087X260;B1AKP7;G3V162	>tr|A0A087WYY0|A0A087WYY0_HUMAN Isoform of Q13148, TAR DNA-binding protein 43 OS=Homo sapiens (Human) OX=9606 GN=TARDBP PE=1 SV=1;>tr|A0A087X260|A0A087X260_HUMAN Isoform of Q13148, TAR DNA-binding protein 43 OS=Homo sapiens (Human) OX=9606 GN=TARDBP PE=1 SV=1;>tr|B1AKP7|B1AKP7_HUMAN Isoform of Q13148, TAR DNA-binding protein 43 OS=Homo sapiens (Human) OX=9606 GN=TARDBP PE=1 SV=1;>tr|G3V162|G3V162…	TARDBP	-1.37599	-1.28604	0.0954422	0.164629
J3KR24;P41252	J3KR24;P41252	>tr|J3KR24|J3KR24_HUMAN Isoform of P41252, Isoleucyl-tRNA synthetase OS=Homo sapiens (Human) OX=9606 GN=IARS1 PE=1 SV=1;>sp|P41252|SYIC_HUMAN Isoleucine--tRNA ligase, cytoplasmic OS=Homo sapiens (Human) OX=9606 GN=IARS1 PE=1 SV=2	IARS1	0.174313	-7.92327e-17	0.0970981	1	-0.157888	-0.735791
A0MZ66	A0MZ66	>sp|A0MZ66|SHOT1_HUMAN Shootin-1 OS=Homo sapiens (Human) OX=9606 GN=SHTN1 PE=1 SV=4	SHTN1	0.324223	0.406912	0.097305	0.00200828	2.05628	2.03121
Q15555	Q15555	>sp|Q15555|MARE2_HUMAN Microtubule-associated protein RP/EB family member 2 OS=Homo sapiens (Human) OX=9606 GN=MAPRE2 PE=1 SV=1	MAPRE2	0.204183	0.10709	0.097305	0.638509	0.50866	0.179643
Q9H444	Q9H444	>sp|Q9H444|CHM4B_HUMAN Charged multivesicular body protein 4b OS=Homo sapiens (Human) OX=9606 GN=CHMP4B PE=1 SV=1	CHMP4B	0.420535	0.237937	0.097305	0.521578	0.297851	0.0397089
B4DJF2;I3L3T1	B4DJF2;I3L3T1	>tr|B4DJF2|B4DJF2_HUMAN Isoform of P62258, 14_3_3 domain-containing protein OS=Homo sapiens (Human) OX=9606 GN=YWHAE PE=1 SV=1;>tr|I3L3T1|I3L3T1_HUMAN Isoform of P62258, 14_3_3 domain-containing protein OS=Homo sapiens (Human) OX=9606 GN=YWHAE PE=1 SV=1	YWHAE	0.46027	0.175683	0.101077	0.813468	0.229088	0.605438
O15020	O15020	>sp|O15020|SPTN2_HUMAN Spectrin beta chain, non-erythrocytic 2 OS=Homo sapiens (Human) OX=9606 GN=SPTBN2 PE=1 SV=3	SPTBN2	-0.261498	-0.254955	0.103942	0.176664	-0.655917	-0.35373
H7BZJ3	H7BZJ3	>tr|H7BZJ3|H7BZJ3_HUMAN Isoform of P30101, Thioredoxin domain-containing protein (Fragment) OS=Homo sapiens (Human) OX=9606 GN=PDIA3 PE=1 SV=1	PDIA3	0.704086	0	0.104952	1	0.520766	0.699857
P17252	P17252	>sp|P17252|KPCA_HUMAN Protein kinase C alpha type OS=Homo sapiens (Human) OX=9606 GN=PRKCA PE=1 SV=4	PRKCA	-0.303416	-0.228325	0.116503	0.337377	-0.154273	-0.214987
P22314	P22314	>sp|P22314|UBA1_HUMAN Ubiquitin-like modifier-activating enzyme 1 OS=Homo sapiens (Human) OX=9606 GN=UBA1 PE=1 SV=3	UBA1	0.257993	0.100396	0.116793	0.694132	0.473539	0.43248
Q8N608	Q8N608	>sp|Q8N608|DPP10_HUMAN Inactive dipeptidyl peptidase 10 OS=Homo sapiens (Human) OX=9606 GN=DPP10 PE=1 SV=2	DPP10	0.369244	0.068641	0.118493	1
Q13263	Q13263	>sp|Q13263|TIF1B_HUMAN Transcription intermediary factor 1-beta OS=Homo sapiens (Human) OX=9606 GN=TRIM28 PE=1 SV=5	TRIM28	-0.302494	-0.759678	0.119942	2.95372e-10	-0.606613	-1.8074
Q13561	Q13561	>sp|Q13561|DCTN2_HUMAN Dynactin subunit 2 OS=Homo sapiens (Human) OX=9606 GN=DCTN2 PE=1 SV=4	DCTN2	0.214579	0.221094	0.120461	0.102457	0.429891	0.588131
E5RH60	E5RH60	>tr|E5RH60|E5RH60_HUMAN Isoform of Q8TAG6, Vexin OS=Homo sapiens (Human) OX=9606 GN=VXN PE=1 SV=1	VXN	2.0402	2.38309	0.120941	0.00027177	4.08641	2.9968
F8VXU5;Q9UBQ0	F8VXU5;Q9UBQ0	>tr|F8VXU5|F8VXU5_HUMAN Isoform of Q9UBQ0, Vacuolar protein sorting-associated protein 29 OS=Homo sapiens (Human) OX=9606 GN=VPS29 PE=1 SV=1;>sp|Q9UBQ0|VPS29_HUMAN Vacuolar protein sorting-associated protein 29 OS=Homo sapiens (Human) OX=9606 GN=VPS29 PE=1 SV=1	VPS29	0.614345	0.0490887	0.120941	1	1.36628
H0YL72	H0YL72	>tr|H0YL72|H0YL72_HUMAN Isoform of P50213, Iso_dh domain-containing protein OS=Homo sapiens (Human) OX=9606 GN=IDH3A PE=1 SV=1	IDH3A	0.447894	0.382326	0.120941	0.213096	0.819646	1.14911
Q9NY59	Q9NY59	>sp|Q9NY59|NSMA2_HUMAN Sphingomyelin phosphodiesterase 3 OS=Homo sapiens (Human) OX=9606 GN=SMPD3 PE=1 SV=1	SMPD3	-0.305721	-0.200511	0.120941	0.521578	-1.16451	-0.911038
P15121	P15121	>sp|P15121|ALDR_HUMAN Aldo-keto reductase family 1 member B1 OS=Homo sapiens (Human) OX=9606 GN=AKR1B1 PE=1 SV=3	AKR1B1	0.612818	0.499106	0.120941	0.136479
Q15750	Q15750	>sp|Q15750|TAB1_HUMAN TGF-beta-activated kinase 1 and MAP3K7-binding protein 1 OS=Homo sapiens (Human) OX=9606 GN=TAB1 PE=1 SV=1	TAB1	-0.585157	0	0.120941	1
A0A0C4DG73;Q70CQ2	A0A0C4DG73;Q70CQ2	>tr|A0A0C4DG73|A0A0C4DG73_HUMAN Isoform of Q70CQ2, Ubiquitin carboxyl-terminal hydrolase (Fragment) OS=Homo sapiens (Human) OX=9606 GN=USP34 PE=1 SV=1;>sp|Q70CQ2|UBP34_HUMAN Ubiquitin carboxyl-terminal hydrolase 34 OS=Homo sapiens (Human) OX=9606 GN=USP34 PE=1 SV=2	USP34	-1.20308	0	0.120941	1
Q9Y6K8	Q9Y6K8	>sp|Q9Y6K8|KAD5_HUMAN Adenylate kinase isoenzyme 5 OS=Homo sapiens (Human) OX=9606 GN=AK5 PE=1 SV=2	AK5	0.188448	0	0.123394	1	0.205354	0.261618
Q7Z6G8	Q7Z6G8	>sp|Q7Z6G8|ANS1B_HUMAN Ankyrin repeat and sterile alpha motif domain-containing protein 1B OS=Homo sapiens (Human) OX=9606 GN=ANKS1B PE=1 SV=2	ANKS1B	-0.307843	-0.0254672	0.124052	1	-1.04277	-0.961676
Q86YM6	Q86YM6	>tr|Q86YM6|Q86YM6_HUMAN Isoform of Q86YM7, HOMER1F OS=Homo sapiens (Human) OX=9606 GN=HOMER1 PE=1 SV=1	HOMER1	-0.682793	-0.76426	0.126908	0.211784
Q13501	Q13501	>sp|Q13501|SQSTM_HUMAN Sequestosome-1 OS=Homo sapiens (Human) OX=9606 GN=SQSTM1 PE=1 SV=1	SQSTM1	0.531068	1.33417	0.127343	0.000374036		4.14746
E7EX29	E7EX29	>tr|E7EX29|E7EX29_HUMAN Isoform of P63104, 14_3_3 domain-containing protein (Fragment) OS=Homo sapiens (Human) OX=9606 GN=YWHAZ PE=1 SV=1	YWHAZ	0.449924	0.184749	0.144927	0.797926	0.227128	0.312548
J3KQ32	J3KQ32	>tr|J3KQ32|J3KQ32_HUMAN Isoform of Q9NTK5, Obg-like ATPase 1 OS=Homo sapiens (Human) OX=9606 GN=OLA1 PE=1 SV=1	OLA1	0.464188	0.274267	0.147464	0.456256	1.86468	2.01001
A0A087WYM3;A0A0A0MRF5;B5MCS1;C9J3U7;C9JR33;C9JZQ0;E7EWX6;F8WCF4;Q8IXJ6	A0A087WYM3;A0A0A0MRF5;B5MCS1;C9J3U7;C9JR33;C9JZQ0;E7EWX6;F8WCF4;Q8IXJ6	>tr|A0A087WYM3|A0A087WYM3_HUMAN Isoform of Q8IXJ6, Deacetylase sirtuin-type domain-containing protein OS=Homo sapiens (Human) OX=9606 GN=SIRT2 PE=1 SV=1;>tr|A0A0A0MRF5|A0A0A0MRF5_HUMAN Isoform of Q8IXJ6, Deacetylase sirtuin-type domain-containing protein OS=Homo sapiens (Human) OX=9606 GN=SIRT2 PE=1 SV=1;>tr|B5MCS1|B5MCS1_HUMAN Isoform of Q8IXJ6, Deacetylase sirtuin-type domain-containing protein…	SIRT2	-0.725875	-0.34154	0.147824	0.851946
A0A087X020;Q9Y3A5	A0A087X020;Q9Y3A5	>tr|A0A087X020|A0A087X020_HUMAN Isoform of Q9Y3A5, Ribosome maturation protein SBDS OS=Homo sapiens (Human) OX=9606 GN=SBDS PE=1 SV=1;>sp|Q9Y3A5|SBDS_HUMAN Ribosome maturation protein SBDS OS=Homo sapiens (Human) OX=9606 GN=SBDS PE=1 SV=4	SBDS	0.43447	0.294719	0.149672	0.288465	2.56105
A0A1C7CYX9	A0A1C7CYX9	>tr|A0A1C7CYX9|A0A1C7CYX9_HUMAN Isoform of Q16555, Dihydropyrimidinase-related protein 2 OS=Homo sapiens (Human) OX=9606 GN=DPYSL2 PE=1 SV=1	DPYSL2	0.453554	0.41582	0.159651	0.153165	0.78104	0.913251
A0A0G2JPR0;A0A140TA29;A0A140TA32;A0A140TA49;P0C0L4	A0A0G2JPR0;A0A140TA29;A0A140TA32;A0A140TA49;P0C0L4	>tr|A0A0G2JPR0|A0A0G2JPR0_HUMAN Isoform of P0C0L4, C4a anaphylatoxin OS=Homo sapiens (Human) OX=9606 GN=C4A PE=1 SV=1;>tr|A0A140TA29|A0A140TA29_HUMAN Isoform of P0C0L5, C4a anaphylatoxin OS=Homo sapiens (Human) OX=9606 GN=C4B PE=1 SV=1;>tr|A0A140TA32|A0A140TA32_HUMAN Isoform of P0C0L4, C4a anaphylatoxin OS=Homo sapiens (Human) OX=9606 GN=C4A PE=1 SV=1;>tr|A0A140TA49|A0A140TA49_HUMAN Isoform of P0…	C4A;C4B	0.497147	0.79262	0.162035	0.00460372	3.60184
A0A2R8Y5P9	A0A2R8Y5P9	>tr|A0A2R8Y5P9|A0A2R8Y5P9_HUMAN Isoform of Q8TF72, Protein Shroom3 OS=Homo sapiens (Human) OX=9606 GN=SHROOM3 PE=1 SV=1	SHROOM3	-0.671968	0	0.162035	1	-1.81769	-1.83495
O75781	O75781	>sp|O75781|PALM_HUMAN Paralemmin-1 OS=Homo sapiens (Human) OX=9606 GN=PALM PE=1 SV=2	PALM	0.340563	0.620467	0.162565	0.00540347	1.45424	2.03141
K7ER00	K7ER00	>tr|K7ER00|K7ER00_HUMAN Isoform of Q9Y285, Phenylalanine--tRNA ligase OS=Homo sapiens (Human) OX=9606 GN=FARSA PE=1 SV=1	FARSA	0.150788	-0.308699	0.162565	0.000532349	0.150783	-0.740433
P62714;P67775	P62714;P67775	>sp|P62714|PP2AB_HUMAN Serine/threonine-protein phosphatase 2A catalytic subunit beta isoform OS=Homo sapiens (Human) OX=9606 GN=PPP2CB PE=1 SV=1;>sp|P67775|PP2AA_HUMAN Serine/threonine-protein phosphatase 2A catalytic subunit alpha isoform OS=Homo sapiens (Human) OX=9606 GN=PPP2CA PE=1 SV=1	PPP2CB;PPP2CA	0.754394	0.391442	0.165603	0.859149	-0.735134	0.130508
Q5W0S5	Q5W0S5	>tr|Q5W0S5|Q5W0S5_HUMAN Isoform of P54727, Ubiquitin-like domain-containing protein (Fragment) OS=Homo sapiens (Human) OX=9606 GN=RAD23B PE=1 SV=1	RAD23B	-1.2195	-0.533062	0.165603	0.810862
P52306	P52306	>sp|P52306|GDS1_HUMAN Rap1 GTPase-GDP dissociation stimulator 1 OS=Homo sapiens (Human) OX=9606 GN=RAP1GDS1 PE=1 SV=3	RAP1GDS1	-0.183188	-0.188856	0.167024	0.297532	-0.255464	-0.198026
P61978	P61978	>sp|P61978|HNRPK_HUMAN Heterogeneous nuclear ribonucleoprotein K OS=Homo sapiens (Human) OX=9606 GN=HNRNPK PE=1 SV=1	HNRNPK	0.241035	-0.0835925	0.16727	1	0.252684	-0.150194
O00231	O00231	>sp|O00231|PSD11_HUMAN 26S proteasome non-ATPase regulatory subunit 11 OS=Homo sapiens (Human) OX=9606 GN=PSMD11 PE=1 SV=3	PSMD11	-0.111943	-0.293743	0.171173	3.46552e-05	-0.576004	-0.669318
F8VNQ3;G3V106;Q9NT68	F8VNQ3;G3V106;Q9NT68	>tr|F8VNQ3|F8VNQ3_HUMAN Isoform of Q9NT68, Teneurin-2 OS=Homo sapiens (Human) OX=9606 GN=TENM2 PE=1 SV=1;>tr|G3V106|G3V106_HUMAN Isoform of Q9NT68, HCG38403, isoform CRA_b OS=Homo sapiens (Human) OX=9606 GN=TENM2 PE=1 SV=1;>sp|Q9NT68|TEN2_HUMAN Teneurin-2 OS=Homo sapiens (Human) OX=9606 GN=TENM2 PE=1 SV=3	TENM2	1.11259	0	0.171173	1
B5MDF5;P62826	B5MDF5;P62826	>tr|B5MDF5|B5MDF5_HUMAN Isoform of P62826, GTP-binding nuclear protein Ran OS=Homo sapiens (Human) OX=9606 GN=RAN PE=1 SV=1;>sp|P62826|RAN_HUMAN GTP-binding nuclear protein Ran OS=Homo sapiens (Human) OX=9606 GN=RAN PE=1 SV=3	RAN	0.605828	0.571287	0.183012	0.184741	2.12638	2.03681
E5RHC5;E5RHT6;F8VWH9;F8W1U7;Q8N6T3	E5RHC5;E5RHT6;F8VWH9;F8W1U7;Q8N6T3	>tr|E5RHC5|E5RHC5_HUMAN Isoform of Q8N6T3, Arf-GAP domain-containing protein (Fragment) OS=Homo sapiens (Human) OX=9606 GN=ARFGAP1 PE=1 SV=2;>tr|E5RHT6|E5RHT6_HUMAN Isoform of Q8N6T3, ADP-ribosylation factor GTPase-activating protein 1 (Fragment) OS=Homo sapiens (Human) OX=9606 GN=ARFGAP1 PE=1 SV=2;>tr|F8VWH9|F8VWH9_HUMAN Isoform of Q8N6T3, ADP-ribosylation factor GTPase-activating protein 1 OS=H…	ARFGAP1	-0.260623	-0.155957	0.183012	0.614218	-0.316422	-0.463973
A0A087WYC1	A0A087WYC1	>tr|A0A087WYC1|A0A087WYC1_HUMAN Isoform of P34932, Heat shock 70 kDa protein 4 OS=Homo sapiens (Human) OX=9606 GN=HSPA4 PE=1 SV=1	HSPA4	-0.180794	-0.213621	0.183012	0.0231759	-1.13107	-0.105774
I6LPK7;K4JQN1;Q07812	I6LPK7;K4JQN1;Q07812	>tr|I6LPK7|I6LPK7_HUMAN Isoform of Q07812, Apoptosis regulator BAX OS=Homo sapiens (Human) OX=9606 GN=BAX PE=1 SV=1;>tr|K4JQN1|K4JQN1_HUMAN Isoform of Q07812, Apoptosis regulator BAX OS=Homo sapiens (Human) OX=9606 GN=BAX PE=1 SV=1;>sp|Q07812|BAX_HUMAN Apoptosis regulator BAX OS=Homo sapiens (Human) OX=9606 GN=BAX PE=1 SV=1	BAX	0.602528	1.82502e-17	0.191715	1	1.32813	1.85512
O00567	O00567	>sp|O00567|NOP56_HUMAN Nucleolar protein 56 OS=Homo sapiens (Human) OX=9606 GN=NOP56 PE=1 SV=4	NOP56	-0.205509	-0.32252	0.193988	0.0775085	-0.821649	-2.14103
A6NCE7;H3BTL1;Q9GZQ8	A6NCE7;H3BTL1;Q9GZQ8	>sp|A6NCE7|MP3B2_HUMAN Microtubule-associated proteins 1A/1B light chain 3 beta 2 OS=Homo sapiens (Human) OX=9606 GN=MAP1LC3B2 PE=2 SV=1;>tr|H3BTL1|H3BTL1_HUMAN Isoform of Q9GZQ8, Microtubule-associated protein 1 light chain 3 beta, isoform CRA_f OS=Homo sapiens (Human) OX=9606 GN=MAP1LC3B PE=3 SV=1;>sp|Q9GZQ8|MLP3B_HUMAN Microtubule-associated proteins 1A/1B light chain 3B OS=Homo sapiens (Human…	MAP1LC3B2;MAP1LC3B	0.373897	0.544527	0.196385	0.0827407	1.30678	1.53365
A0A2R8YDD5;P30531	A0A2R8YDD5;P30531	>tr|A0A2R8YDD5|A0A2R8YDD5_HUMAN Isoform of P30531, Transporter OS=Homo sapiens (Human) OX=9606 GN=SLC6A1 PE=1 SV=1;>sp|P30531|SC6A1_HUMAN Sodium- and chloride-dependent GABA transporter 1 OS=Homo sapiens (Human) OX=9606 GN=SLC6A1 PE=1 SV=2	SLC6A1	-0.497634	-0.606581	0.203395	0.024673
P62166	P62166	>sp|P62166|NCS1_HUMAN Neuronal calcium sensor 1 OS=Homo sapiens (Human) OX=9606 GN=NCS1 PE=1 SV=2	NCS1	0.299523	0.211786	0.204452	0.467269	-0.0735872	0.111964
P49802	P49802	>sp|P49802|RGS7_HUMAN Regulator of G-protein signaling 7 OS=Homo sapiens (Human) OX=9606 GN=RGS7 PE=1 SV=3	RGS7	-0.284772	-0.244139	0.204954	0.127585	-1.08535	-0.669909
A0A087WUT6;O60841	A0A087WUT6;O60841	>tr|A0A087WUT6|A0A087WUT6_HUMAN Isoform of O60841, Eukaryotic translation initiation factor 5B OS=Homo sapiens (Human) OX=9606 GN=EIF5B PE=1 SV=1;>sp|O60841|IF2P_HUMAN Eukaryotic translation initiation factor 5B OS=Homo sapiens (Human) OX=9606 GN=EIF5B PE=1 SV=4	EIF5B	0.620027		0.210806
P27144	P27144	>sp|P27144|KAD4_HUMAN Adenylate kinase 4, mitochondrial OS=Homo sapiens (Human) OX=9606 GN=AK4 PE=1 SV=1	AK4	0.202286	0.179752	0.213057	0.241351	0.480798	0.471328
Q04837	Q04837	>sp|Q04837|SSBP_HUMAN Single-stranded DNA-binding protein, mitochondrial OS=Homo sapiens (Human) OX=9606 GN=SSBP1 PE=1 SV=1	SSBP1	0.369057	0.676975	0.22336	0.00154005	3.08257	3.36634
P27348	P27348	>sp|P27348|1433T_HUMAN 14-3-3 protein theta OS=Homo sapiens (Human) OX=9606 GN=YWHAQ PE=1 SV=1	YWHAQ	0.251424	0.0138972	0.22336	1	0.0752921	-0.00561805
K7ESC6;O60262	K7ESC6;O60262	>tr|K7ESC6|K7ESC6_HUMAN Isoform of O60262, G protein gamma domain-containing protein OS=Homo sapiens (Human) OX=9606 GN=GNG7 PE=1 SV=1;>sp|O60262|GBG7_HUMAN Guanine nucleotide-binding protein G(I)/G(S)/G(O) subunit gamma-7 OS=Homo sapiens (Human) OX=9606 GN=GNG7 PE=1 SV=1	GNG7	-0.400502	-0.196448	0.22336	0.727004
P25815	P25815	>sp|P25815|S100P_HUMAN Protein S100-P OS=Homo sapiens (Human) OX=9606 GN=S100P PE=1 SV=2	S100P	0.620313	0	0.22336	1
B1AKZ5	B1AKZ5	>tr|B1AKZ5|B1AKZ5_HUMAN Isoform of Q15121, DED domain-containing protein OS=Homo sapiens (Human) OX=9606 GN=PEA15 PE=1 SV=1	PEA15	1.23798	0.868421	0.224465	0.355263		3.13311
C9JLI6;H0YMV8;Q71UM5	C9JLI6;H0YMV8;Q71UM5	>tr|C9JLI6|C9JLI6_HUMAN Isoform of Q71UM5, 40S ribosomal protein S27 OS=Homo sapiens (Human) OX=9606 GN=RPS27L PE=1 SV=1;>tr|H0YMV8|H0YMV8_HUMAN Isoform of Q71UM5, 40S ribosomal protein S27 OS=Homo sapiens (Human) OX=9606 GN=RPS27L PE=1 SV=1;>sp|Q71UM5|RS27L_HUMAN 40S ribosomal protein S27-like OS=Homo sapiens (Human) OX=9606 GN=RPS27L PE=1 SV=3	RPS27L	-0.309533	-0.724313	0.237767	0.00091843	-0.65517	-0.853627
E9PRY8;P29692	E9PRY8;P29692	>tr|E9PRY8|E9PRY8_HUMAN Isoform of P29692, Elongation factor 1-delta OS=Homo sapiens (Human) OX=9606 GN=EEF1D PE=1 SV=1;>sp|P29692|EF1D_HUMAN Elongation factor 1-delta OS=Homo sapiens (Human) OX=9606 GN=EEF1D PE=1 SV=5	EEF1D	0.294182	0.236978	0.242625	0.323429	1.46968	0.778408
H7C003;Q15435	H7C003;Q15435	>tr|H7C003|H7C003_HUMAN Isoform of Q15435, LRRcap domain-containing protein (Fragment) OS=Homo sapiens (Human) OX=9606 GN=PPP1R7 PE=1 SV=1;>sp|Q15435|PP1R7_HUMAN Protein phosphatase 1 regulatory subunit 7 OS=Homo sapiens (Human) OX=9606 GN=PPP1R7 PE=1 SV=1	PPP1R7	0.297579	0.148161	0.242625	0.702275	0.708892	0.85609
Q14240	Q14240	>sp|Q14240|IF4A2_HUMAN Eukaryotic initiation factor 4A-II OS=Homo sapiens (Human) OX=9606 GN=EIF4A2 PE=1 SV=2	EIF4A2	0.120087	-0.0900686	0.242625	0.470965	0.518029	-0.0393083
A0A087X117;A0A0G2JN29;Q15155	A0A087X117;A0A0G2JN29;Q15155	>tr|A0A087X117|A0A087X117_HUMAN Isoform of Q15155, Nodal modulator 1 OS=Homo sapiens (Human) OX=9606 GN=NOMO1 PE=1 SV=1;>tr|A0A0G2JN29|A0A0G2JN29_HUMAN Isoform of Q15155, Nodal modulator 1 OS=Homo sapiens (Human) OX=9606 GN=NOMO1 PE=1 SV=1;>sp|Q15155|NOMO1_HUMAN Nodal modulator 1 OS=Homo sapiens (Human) OX=9606 GN=NOMO1 PE=1 SV=5	NOMO1	-0.150591	-0.534697	0.242625	4.88881e-06	-0.934966	-2.06615
Q16204	Q16204	>sp|Q16204|CCDC6_HUMAN Coiled-coil domain-containing protein 6 OS=Homo sapiens (Human) OX=9606 GN=CCDC6 PE=1 SV=2	CCDC6	0.360704	0	0.242625	1
E9PF17;P13611	E9PF17;P13611	>tr|E9PF17|E9PF17_HUMAN Isoform of P13611, Versican core protein OS=Homo sapiens (Human) OX=9606 GN=VCAN PE=1 SV=2;>sp|P13611|CSPG2_HUMAN Versican core protein OS=Homo sapiens (Human) OX=9606 GN=VCAN PE=1 SV=3	VCAN	0.334354	0.641804	0.250489	0.00315474	0.778407	1.00796
A0A0D9SG77;A0A1B0GVL3;Q05086	A0A0D9SG77;A0A1B0GVL3;Q05086	>tr|A0A0D9SG77|A0A0D9SG77_HUMAN Isoform of Q05086, HECT domain-containing protein OS=Homo sapiens (Human) OX=9606 GN=UBE3A PE=1 SV=1;>tr|A0A1B0GVL3|A0A1B0GVL3_HUMAN Isoform of Q05086, Ubiquitin-protein ligase E3A OS=Homo sapiens (Human) OX=9606 GN=UBE3A PE=1 SV=1;>sp|Q05086|UBE3A_HUMAN Ubiquitin-protein ligase E3A OS=Homo sapiens (Human) OX=9606 GN=UBE3A PE=1 SV=4	UBE3A	-0.421529	-0.808149	0.250489	0.0594618	-0.431299	0.00299937
C9JB30	C9JB30	>tr|C9JB30|C9JB30_HUMAN Isoform of Q9UPY8, Calponin-homology (CH) domain-containing protein (Fragment) OS=Homo sapiens (Human) OX=9606 GN=MAPRE3 PE=1 SV=1	MAPRE3	0.178903	-5.30997e-17	0.250489	1	-0.469494	-0.446335
Q92686	Q92686	>sp|Q92686|NEUG_HUMAN Neurogranin OS=Homo sapiens (Human) OX=9606 GN=NRGN PE=1 SV=1	NRGN	0.431011	0	0.256846	1
P53597	P53597	>sp|P53597|SUCA_HUMAN Succinate--CoA ligase [ADP/GDP-forming] subunit alpha, mitochondrial OS=Homo sapiens (Human) OX=9606 GN=SUCLG1 PE=1 SV=4	SUCLG1	0.221455	3.3675e-15	0.256952	1	0.381661	-0.189192
O96008	O96008	>sp|O96008|TOM40_HUMAN Mitochondrial import receptor subunit TOM40 homolog OS=Homo sapiens (Human) OX=9606 GN=TOMM40 PE=1 SV=1	TOMM40	-0.209351	-0.00108389	0.268731	1	0.627805	-0.105452
P24390	P24390	>sp|P24390|ERD21_HUMAN ER lumen protein-retaining receptor 1 OS=Homo sapiens (Human) OX=9606 GN=KDELR1 PE=1 SV=1	KDELR1	-0.446303	-0.221154	0.268731	0.933278
A0A087X0T8;A0A087X1W8;A0A0A0MTJ8;Q9BY67;X5DQS5	A0A087X0T8;A0A087X1W8;A0A0A0MTJ8;Q9BY67;X5DQS5	>tr|A0A087X0T8|A0A087X0T8_HUMAN Isoform of Q9BY67, Cell adhesion molecule 1 OS=Homo sapiens (Human) OX=9606 GN=CADM1 PE=1 SV=1;>tr|A0A087X1W8|A0A087X1W8_HUMAN Isoform of Q9BY67, Cell adhesion molecule 1 OS=Homo sapiens (Human) OX=9606 GN=CADM1 PE=1 SV=1;>tr|A0A0A0MTJ8|A0A0A0MTJ8_HUMAN Isoform of Q9BY67, Cell adhesion molecule 1 (Fragment) OS=Homo sapiens (Human) OX=9606 GN=CADM1 PE=1 SV=1;>sp|Q9B…	CADM1	0.52944	0.515251	0.271501	0.836841		1.69005
P06702	P06702	>sp|P06702|S10A9_HUMAN Protein S100-A9 OS=Homo sapiens (Human) OX=9606 GN=S100A9 PE=1 SV=1	S100A9	0.52809	0.0371091	0.272601	1	0.1108	0.305508
E9PHI4;H0Y6N5;H0Y742;H7C2K3;O94901	E9PHI4;H0Y6N5;H0Y742;H7C2K3;O94901	>tr|E9PHI4|E9PHI4_HUMAN Isoform of O94901, SUN domain-containing protein OS=Homo sapiens (Human) OX=9606 GN=SUN1 PE=1 SV=1;>tr|H0Y6N5|H0Y6N5_HUMAN Isoform of O94901, SUN domain-containing protein (Fragment) OS=Homo sapiens (Human) OX=9606 GN=SUN1 PE=1 SV=1;>tr|H0Y742|H0Y742_HUMAN Isoform of O94901, SUN domain-containing protein (Fragment) OS=Homo sapiens (Human) OX=9606 GN=SUN1 PE=1 SV=1;>tr|H7C2…	SUN1	-0.488798	0	0.276056	1
B8ZZU8;Q15370	B8ZZU8;Q15370	>tr|B8ZZU8|B8ZZU8_HUMAN Isoform of Q15370, Ubiquitin-like domain-containing protein OS=Homo sapiens (Human) OX=9606 GN=ELOB PE=1 SV=1;>sp|Q15370|ELOB_HUMAN Elongin-B OS=Homo sapiens (Human) OX=9606 GN=ELOB PE=1 SV=1	ELOB	0.303191	5.45382e-17	0.276178	1	1.34846
A0A3B3IT47;Q9Y2I8	A0A3B3IT47;Q9Y2I8	>tr|A0A3B3IT47|A0A3B3IT47_HUMAN Isoform of Q9Y2I8, WD repeat-containing protein 37 OS=Homo sapiens (Human) OX=9606 GN=WDR37 PE=1 SV=1;>sp|Q9Y2I8|WDR37_HUMAN WD repeat-containing protein 37 OS=Homo sapiens (Human) OX=9606 GN=WDR37 PE=1 SV=2	WDR37	-0.268374	-0.302918	0.279754	0.206087	-0.0549658	0.39038
A0A494C1A5	A0A494C1A5	>tr|A0A494C1A5|A0A494C1A5_HUMAN Isoform of O75643, U5 small nuclear ribonucleoprotein 200 kDa helicase (Fragment) OS=Homo sapiens (Human) OX=9606 GN=SNRNP200 PE=1 SV=1	SNRNP200	-0.293196	-0.260157	0.279754	0.44811	-1.61184	-1.57119
A0A2R8Y700;A0A2R8Y7A1;A0A2R8YED7;Q8WXI2	A0A2R8Y700;A0A2R8Y7A1;A0A2R8YED7;Q8WXI2	>tr|A0A2R8Y700|A0A2R8Y700_HUMAN Isoform of Q8WXI2, Connector enhancer of kinase suppressor of ras 2 OS=Homo sapiens (Human) OX=9606 GN=CNKSR2 PE=1 SV=1;>tr|A0A2R8Y7A1|A0A2R8Y7A1_HUMAN Isoform of Q8WXI2, Connector enhancer of kinase suppressor of ras 2 OS=Homo sapiens (Human) OX=9606 GN=CNKSR2 PE=1 SV=1;>tr|A0A2R8YED7|A0A2R8YED7_HUMAN Isoform of Q8WXI2, Connector enhancer of kinase suppressor of r…	CNKSR2	-0.189252	-0.242981	0.29247	0.0741068	-0.986965	-0.861572
B7Z509	B7Z509	>tr|B7Z509|B7Z509_HUMAN Isoform of O94925, Glutaminase OS=Homo sapiens (Human) OX=9606 GN=GLS PE=1 SV=1	GLS	0.254457	0.362627	0.302402	0.0186124	0.807694	0.520094
O00401	O00401	>sp|O00401|WASL_HUMAN Neural Wiskott-Aldrich syndrome protein OS=Homo sapiens (Human) OX=9606 GN=WASL PE=1 SV=2	WASL	-0.255151	-0.353006	0.306084	0.136479	-2.44635	-2.62025
A0A0J9YWR7;A0A0J9YXE4;Q8N2F6	A0A0J9YWR7;A0A0J9YXE4;Q8N2F6	>tr|A0A0J9YWR7|A0A0J9YWR7_HUMAN Isoform of Q8N2F6, Arm_2 domain-containing protein (Fragment) OS=Homo sapiens (Human) OX=9606 GN=ARMC10 PE=1 SV=1;>tr|A0A0J9YXE4|A0A0J9YXE4_HUMAN Isoform of Q8N2F6, Arm_2 domain-containing protein (Fragment) OS=Homo sapiens (Human) OX=9606 GN=ARMC10 PE=1 SV=1;>sp|Q8N2F6|ARM10_HUMAN Armadillo repeat-containing protein 10 OS=Homo sapiens (Human) OX=9606 GN=ARMC10 PE=…	ARMC10	0.284507	0	0.306436	1	1.2588
Q9NRW1	Q9NRW1	>sp|Q9NRW1|RAB6B_HUMAN Ras-related protein Rab-6B OS=Homo sapiens (Human) OX=9606 GN=RAB6B PE=1 SV=1	RAB6B	0.258558	0.298869	0.306436	0.0485884	0.290897	0.569698
P48556;R4GMR5	P48556;R4GMR5	>sp|P48556|PSMD8_HUMAN 26S proteasome non-ATPase regulatory subunit 8 OS=Homo sapiens (Human) OX=9606 GN=PSMD8 PE=1 SV=2;>tr|R4GMR5|R4GMR5_HUMAN Isoform of P48556, 26S proteasome non-ATPase regulatory subunit 8 OS=Homo sapiens (Human) OX=9606 GN=PSMD8 PE=1 SV=1	PSMD8	-0.21139	-0.284371	0.306436	0.0794279	-0.407187	-1.65982
O94925	O94925	>sp|O94925|GLSK_HUMAN Glutaminase kidney isoform, mitochondrial OS=Homo sapiens (Human) OX=9606 GN=GLS PE=1 SV=1	GLS	0.163927	1.34523e-11	0.308366	1	0.295173	0.144691
P22626	P22626	>sp|P22626|ROA2_HUMAN Heterogeneous nuclear ribonucleoproteins A2/B1 OS=Homo sapiens (Human) OX=9606 GN=HNRNPA2B1 PE=1 SV=2	HNRNPA2B1	0.211765	0	0.308784	1	0.0393642	-0.107188
E9PGC8	E9PGC8	>tr|E9PGC8|E9PGC8_HUMAN Isoform of P78559, Microtubule-associated protein 1A OS=Homo sapiens (Human) OX=9606 GN=MAP1A PE=1 SV=1	MAP1A	0.229371	0.141656	0.31557	0.322905	0.866395	0.616243
P52272	P52272	>sp|P52272|HNRPM_HUMAN Heterogeneous nuclear ribonucleoprotein M OS=Homo sapiens (Human) OX=9606 GN=HNRNPM PE=1 SV=3	HNRNPM	-0.230165	-0.76066	0.31557	9.07466e-05	-0.400419	-0.729119
Q9Y265	Q9Y265	>sp|Q9Y265|RUVB1_HUMAN RuvB-like 1 OS=Homo sapiens (Human) OX=9606 GN=RUVBL1 PE=1 SV=1	RUVBL1	-0.215685	-0.222913	0.31557	0.439063	-1.32218	-1.49815
Q15417	Q15417	>sp|Q15417|CNN3_HUMAN Calponin-3 OS=Homo sapiens (Human) OX=9606 GN=CNN3 PE=1 SV=1	CNN3	0.67573	0.23462	0.31557	0.744468
Q8TC12	Q8TC12	>sp|Q8TC12|RDH11_HUMAN Retinol dehydrogenase 11 OS=Homo sapiens (Human) OX=9606 GN=RDH11 PE=1 SV=2	RDH11	0.286201	-2.52226e-15	0.31557	1
Q6Y1H2	Q6Y1H2	>sp|Q6Y1H2|HACD2_HUMAN Very-long-chain (3R)-3-hydroxyacyl-CoA dehydratase 2 OS=Homo sapiens (Human) OX=9606 GN=HACD2 PE=1 SV=1	HACD2	-0.405889	-0.574678	0.317969	0.521578
P28482	P28482	>sp|P28482|MK01_HUMAN Mitogen-activated protein kinase 1 OS=Homo sapiens (Human) OX=9606 GN=MAPK1 PE=1 SV=3	MAPK1	0.249966	0.293408	0.32306	0.0487958	0.465731	0.580054
P11182	P11182	>sp|P11182|ODB2_HUMAN Lipoamide acyltransferase component of branched-chain alpha-keto acid dehydrogenase complex, mitochondrial OS=Homo sapiens (Human) OX=9606 GN=DBT PE=1 SV=3	DBT	0.305128	0.122783	0.325514	0.971433	0.703888	0.384014
B4DUR8	B4DUR8	>tr|B4DUR8|B4DUR8_HUMAN Isoform of P49368, T-complex protein 1 subunit gamma OS=Homo sapiens (Human) OX=9606 GN=CCT3 PE=1 SV=1	CCT3	0.229162	3.91384e-17	0.355673	1	0.579019	0.474581
P20336	P20336	>sp|P20336|RAB3A_HUMAN Ras-related protein Rab-3A OS=Homo sapiens (Human) OX=9606 GN=RAB3A PE=1 SV=1	RAB3A	-0.160858	0	0.356306	1	-0.0592544	0.0996765
F8W6I7;P09651	F8W6I7;P09651	>tr|F8W6I7|F8W6I7_HUMAN Isoform of P09651, Helix-destabilizing protein OS=Homo sapiens (Human) OX=9606 GN=HNRNPA1 PE=1 SV=2;>sp|P09651|ROA1_HUMAN Heterogeneous nuclear ribonucleoprotein A1 OS=Homo sapiens (Human) OX=9606 GN=HNRNPA1 PE=1 SV=5	HNRNPA1	0.271565	-0.0069483	0.357169	1	0.0725393	-0.313629
Q9UHB9	Q9UHB9	>sp|Q9UHB9|SRP68_HUMAN Signal recognition particle subunit SRP68 OS=Homo sapiens (Human) OX=9606 GN=SRP68 PE=1 SV=2	SRP68	-0.220577	-0.433055	0.36404	0.0280017	0.271622	-0.255389
Q9Y230	Q9Y230	>sp|Q9Y230|RUVB2_HUMAN RuvB-like 2 OS=Homo sapiens (Human) OX=9606 GN=RUVBL2 PE=1 SV=3	RUVBL2	-0.146911	-0.264479	0.364839	0.0164252	-0.320387	-0.610011
O14548	O14548	>sp|O14548|COX7R_HUMAN Cytochrome c oxidase subunit 7A-related protein, mitochondrial OS=Homo sapiens (Human) OX=9606 GN=COX7A2L PE=1 SV=2	COX7A2L	-0.281359	-0.00242338	0.368326	1	0.101935	0.579041
Q04917	Q04917	>sp|Q04917|1433F_HUMAN 14-3-3 protein eta OS=Homo sapiens (Human) OX=9606 GN=YWHAH PE=1 SV=4	YWHAH	0.242607	-8.02994e-18	0.373371	1	0.144427	0.0652226
A0A2R8YD45;A0A2R8YGD1;O14773	A0A2R8YD45;A0A2R8YGD1;O14773	>tr|A0A2R8YD45|A0A2R8YD45_HUMAN Isoform of O14773, Tripeptidyl aminopeptidase OS=Homo sapiens (Human) OX=9606 GN=TPP1 PE=1 SV=1;>tr|A0A2R8YGD1|A0A2R8YGD1_HUMAN Isoform of O14773, Tripeptidyl aminopeptidase OS=Homo sapiens (Human) OX=9606 GN=TPP1 PE=1 SV=1;>sp|O14773|TPP1_HUMAN Tripeptidyl-peptidase 1 OS=Homo sapiens (Human) OX=9606 GN=TPP1 PE=1 SV=2	TPP1	0.249683	0.0507508	0.373371	1	-0.658029	-2.56076
P55084	P55084	>sp|P55084|ECHB_HUMAN Trifunctional enzyme subunit beta, mitochondrial OS=Homo sapiens (Human) OX=9606 GN=HADHB PE=1 SV=3	HADHB	0.173881	0.137694	0.374366	0.54118	0.0706624	-0.202339
P04181	P04181	>sp|P04181|OAT_HUMAN Ornithine aminotransferase, mitochondrial OS=Homo sapiens (Human) OX=9606 GN=OAT PE=1 SV=1	OAT	0.579241	0	0.380059	1	0.802454	-1.68277
Q9UKA9	Q9UKA9	>sp|Q9UKA9|PTBP2_HUMAN Polypyrimidine tract-binding protein 2 OS=Homo sapiens (Human) OX=9606 GN=PTBP2 PE=1 SV=1	PTBP2	0.283161	1.79759e-16	0.380719	1	0.362787	-0.292309
F5H6L7;Q9UPR5	F5H6L7;Q9UPR5	>tr|F5H6L7|F5H6L7_HUMAN Isoform of Q9UPR5, Sodium/calcium exchanger 2 OS=Homo sapiens (Human) OX=9606 GN=SLC8A2 PE=1 SV=1;>sp|Q9UPR5|NAC2_HUMAN Sodium/calcium exchanger 2 OS=Homo sapiens (Human) OX=9606 GN=SLC8A2 PE=2 SV=2	SLC8A2	-0.323416	-0.219752	0.380719	0.373067	0.0488326	-0.461489
A0A087WVZ9;A0A087WWX0;P19388	A0A087WVZ9;A0A087WWX0;P19388	>tr|A0A087WVZ9|A0A087WVZ9_HUMAN Isoform of P19388, DNA-directed RNA polymerase II subunit E OS=Homo sapiens (Human) OX=9606 GN=POLR2E PE=1 SV=1;>tr|A0A087WWX0|A0A087WWX0_HUMAN Isoform of P19388, RNA_pol_Rpb5_C domain-containing protein (Fragment) OS=Homo sapiens (Human) OX=9606 GN=POLR2E PE=1 SV=1;>sp|P19388|RPAB1_HUMAN DNA-directed RNA polymerases I, II, and III subunit RPABC1 OS=Homo sapiens (H…	POLR2E	0.475535	0	0.385115	1	0.706847
P32418	P32418	>sp|P32418|NAC1_HUMAN Sodium/calcium exchanger 1 OS=Homo sapiens (Human) OX=9606 GN=SLC8A1 PE=1 SV=3	SLC8A1	-0.233928	-1.72036e-16	0.385115	1	-0.668917	-0.784639
Q9Y285	Q9Y285	>sp|Q9Y285|SYFA_HUMAN Phenylalanine--tRNA ligase alpha subunit OS=Homo sapiens (Human) OX=9606 GN=FARSA PE=1 SV=3	FARSA	0.223673	-0.327219	0.385115	0.0647884	-0.716257	-0.898198
P26641	P26641	>sp|P26641|EF1G_HUMAN Elongation factor 1-gamma OS=Homo sapiens (Human) OX=9606 GN=EEF1G PE=1 SV=3	EEF1G	0.376044	7.53061e-17	0.386541	1	0.514612	0.203564
P36405	P36405	>sp|P36405|ARL3_HUMAN ADP-ribosylation factor-like protein 3 OS=Homo sapiens (Human) OX=9606 GN=ARL3 PE=1 SV=2	ARL3	0.295414	1.93736e-17	0.400098	1	1.35725	0.956205
E9PDW2	E9PDW2	>tr|E9PDW2|E9PDW2_HUMAN Isoform of P55809, Succinyl-CoA:3-ketoacid coenzyme A transferase 1, mitochondrial OS=Homo sapiens (Human) OX=9606 GN=OXCT1 PE=1 SV=1	OXCT1	0.238247	0.125684	0.400098	0.846659	0.430549	0.573006
Q9NRX5	Q9NRX5	>sp|Q9NRX5|SERC1_HUMAN Serine incorporator 1 OS=Homo sapiens (Human) OX=9606 GN=SERINC1 PE=1 SV=1	SERINC1	0.314107	7.32558e-18	0.400098	1	-0.214342	-0.576704
A2RTX5;B7ZLP8	A2RTX5;B7ZLP8	>sp|A2RTX5|SYTC2_HUMAN Threonine--tRNA ligase 2, cytoplasmic OS=Homo sapiens (Human) OX=9606 GN=TARS3 PE=1 SV=1;>tr|B7ZLP8|B7ZLP8_HUMAN Isoform of A2RTX5, Threonyl-tRNA synthetase OS=Homo sapiens (Human) OX=9606 GN=TARS3 PE=1 SV=1	TARS3	0.330087	5.33982e-18	0.400098	1
Q9Y678	Q9Y678	>sp|Q9Y678|COPG1_HUMAN Coatomer subunit gamma-1 OS=Homo sapiens (Human) OX=9606 GN=COPG1 PE=1 SV=1	COPG1	0.213773	-4.69613e-17	0.401425	1	2.21317
A0A0B4J2C3;Q5W0H4	A0A0B4J2C3;Q5W0H4	>tr|A0A0B4J2C3|A0A0B4J2C3_HUMAN Isoform of P13693, TCTP domain-containing protein OS=Homo sapiens (Human) OX=9606 GN=TPT1 PE=1 SV=1;>tr|Q5W0H4|Q5W0H4_HUMAN Isoform of P13693, TCTP domain-containing protein OS=Homo sapiens (Human) OX=9606 GN=TPT1 PE=1 SV=1	TPT1	0.315573	0	0.410729	1	1.07278	1.25811
Q8TAF3	Q8TAF3	>sp|Q8TAF3|WDR48_HUMAN WD repeat-containing protein 48 OS=Homo sapiens (Human) OX=9606 GN=WDR48 PE=1 SV=1	WDR48	-0.198881	-0.015599	0.412129	1
B3KS98;O15372	B3KS98;O15372	>tr|B3KS98|B3KS98_HUMAN Isoform of O15372, Eukaryotic translation initiation factor 3 subunit H OS=Homo sapiens (Human) OX=9606 GN=EIF3H PE=1 SV=1;>sp|O15372|EIF3H_HUMAN Eukaryotic translation initiation factor 3 subunit H OS=Homo sapiens (Human) OX=9606 GN=EIF3H PE=1 SV=1	EIF3H	0.358312	0.253538	0.412129	0.521578
A0A2U3TZH3;Q05639	A0A2U3TZH3;Q05639	>tr|A0A2U3TZH3|A0A2U3TZH3_HUMAN Isoform of Q05639, Elongation factor 1-alpha OS=Homo sapiens (Human) OX=9606 GN=EEF1A2 PE=1 SV=1;>sp|Q05639|EF1A2_HUMAN Elongation factor 1-alpha 2 OS=Homo sapiens (Human) OX=9606 GN=EEF1A2 PE=1 SV=1	EEF1A2	0.290595	1.44227e-19	0.420832	1	0.228939	-0.0618295
B4DLR8;H3BNV2;H3BRK3;P15559	B4DLR8;H3BNV2;H3BRK3;P15559	>tr|B4DLR8|B4DLR8_HUMAN Isoform of P15559, Flavodoxin_2 domain-containing protein OS=Homo sapiens (Human) OX=9606 GN=NQO1 PE=1 SV=1;>tr|H3BNV2|H3BNV2_HUMAN Isoform of P15559, Flavodoxin_2 domain-containing protein OS=Homo sapiens (Human) OX=9606 GN=NQO1 PE=1 SV=1;>tr|H3BRK3|H3BRK3_HUMAN Isoform of P15559, Flavodoxin_2 domain-containing protein OS=Homo sapiens (Human) OX=9606 GN=NQO1 PE=1 SV=1;>sp…	NQO1	0.679361	0.87009	0.432937	0.112321		1.49413
F8VU51	F8VU51	>tr|F8VU51|F8VU51_HUMAN Isoform of P49750, YLP motif-containing protein 1 OS=Homo sapiens (Human) OX=9606 GN=YLPM1 PE=1 SV=1	YLPM1	-0.517875	-0.195295	0.433761	1	0.835552
P31946	P31946	>sp|P31946|1433B_HUMAN 14-3-3 protein beta/alpha OS=Homo sapiens (Human) OX=9606 GN=YWHAB PE=1 SV=3	YWHAB	0.223845	1.98573e-11	0.433761	1	-0.0480359	0.0750197
Q07065	Q07065	>sp|Q07065|CKAP4_HUMAN Cytoskeleton-associated protein 4 OS=Homo sapiens (Human) OX=9606 GN=CKAP4 PE=1 SV=2	CKAP4	-0.261855	-0.40532	0.433761	0.00132975	-0.0581339	-1.66298
A0A669KB41;A0A669KBH5;E7EPV7;P37840	A0A669KB41;A0A669KBH5;E7EPV7;P37840	>tr|A0A669KB41|A0A669KB41_HUMAN Isoform of P37840, Alpha-synuclein OS=Homo sapiens (Human) OX=9606 GN=SNCA PE=1 SV=1;>tr|A0A669KBH5|A0A669KBH5_HUMAN Isoform of P37840, Alpha-synuclein OS=Homo sapiens (Human) OX=9606 GN=SNCA PE=1 SV=1;>tr|E7EPV7|E7EPV7_HUMAN Isoform of P37840, Alpha-synuclein OS=Homo sapiens (Human) OX=9606 GN=SNCA PE=1 SV=1;>sp|P37840|SYUA_HUMAN Alpha-synuclein OS=Homo sapiens (H…	SNCA	-0.272568	-1.96692e-16	0.433761	1	-0.243634	0.183918
P06241	P06241	>sp|P06241|FYN_HUMAN Tyrosine-protein kinase Fyn OS=Homo sapiens (Human) OX=9606 GN=FYN PE=1 SV=3	FYN	0.24733	0.187191	0.44167	0.398513	0.0222602	-0.555718
E9PHY5;O43491	E9PHY5;O43491	>tr|E9PHY5|E9PHY5_HUMAN Isoform of O43491, FERM domain-containing protein OS=Homo sapiens (Human) OX=9606 GN=EPB41L2 PE=1 SV=1;>sp|O43491|E41L2_HUMAN Band 4.1-like protein 2 OS=Homo sapiens (Human) OX=9606 GN=EPB41L2 PE=1 SV=1	EPB41L2	0.146415	0.294045	0.444907	0.00126954	0.637368	1.05407
P62854	P62854	>sp|P62854|RS26_HUMAN 40S ribosomal protein S26 OS=Homo sapiens (Human) OX=9606 GN=RPS26 PE=1 SV=3	RPS26	0.410145	-0.4962	0.446822	0.219608	0.804118
O95248	O95248	>sp|O95248|MTMR5_HUMAN Myotubularin-related protein 5 OS=Homo sapiens (Human) OX=9606 GN=SBF1 PE=1 SV=4	SBF1	-0.185592	-0.108632	0.446822	0.881919	-0.244811	-0.264172
O95433	O95433	>sp|O95433|AHSA1_HUMAN Activator of 90 kDa heat shock protein ATPase homolog 1 OS=Homo sapiens (Human) OX=9606 GN=AHSA1 PE=1 SV=1	AHSA1	0.133992	-4.5564e-13	0.447082	1	0.565209	0.377258
O14523	O14523	>sp|O14523|C2C2L_HUMAN Phospholipid transfer protein C2CD2L OS=Homo sapiens (Human) OX=9606 GN=C2CD2L PE=1 SV=3	C2CD2L	0.336682	0	0.447082	1
P32189	P32189	>sp|P32189|GLPK_HUMAN Glycerol kinase OS=Homo sapiens (Human) OX=9606 GN=GK PE=1 SV=3	GK	-0.295226	-0.150422	0.44779	1
Q9Y6Y8	Q9Y6Y8	>sp|Q9Y6Y8|S23IP_HUMAN SEC23-interacting protein OS=Homo sapiens (Human) OX=9606 GN=SEC23IP PE=1 SV=1	SEC23IP	0.241834	0.254553	0.448702	0.398253	2.60531
B0YIW6	B0YIW6	>tr|B0YIW6|B0YIW6_HUMAN Isoform of P48444, Coatomer subunit delta OS=Homo sapiens (Human) OX=9606 GN=ARCN1 PE=1 SV=1	ARCN1	0.182604	4.24213e-17	0.451629	1	1.38902	0.236945
P05771	P05771	>sp|P05771|KPCB_HUMAN Protein kinase C beta type OS=Homo sapiens (Human) OX=9606 GN=PRKCB PE=1 SV=4	PRKCB	-0.169533	-0.199255	0.451653	0.268355	-0.295516	-0.133708
Q16720	Q16720	>sp|Q16720|AT2B3_HUMAN Plasma membrane calcium-transporting ATPase 3 OS=Homo sapiens (Human) OX=9606 GN=ATP2B3 PE=1 SV=3	ATP2B3	-0.212583	-0.0241773	0.451653	1	-0.851174	-0.717064
B0QY89	B0QY89	>tr|B0QY89|B0QY89_HUMAN Isoform of Q9Y262, Eukaryotic translation initiation factor 3 subunit L OS=Homo sapiens (Human) OX=9606 GN=EIF3L PE=1 SV=1	EIF3L	0.190168	-0.039459	0.456843	1	-0.0998363	-0.17238
Q96GW7	Q96GW7	>sp|Q96GW7|PGCB_HUMAN Brevican core protein OS=Homo sapiens (Human) OX=9606 GN=BCAN PE=1 SV=2	BCAN	0.175771	0.321476	0.456843	0.179621	-0.578548	0.612622
O43301	O43301	>sp|O43301|HS12A_HUMAN Heat shock 70 kDa protein 12A OS=Homo sapiens (Human) OX=9606 GN=HSPA12A PE=1 SV=2	HSPA12A	-0.249026	-0.315907	0.457793	0.108183	-0.322645	-0.0246353
P54920	P54920	>sp|P54920|SNAA_HUMAN Alpha-soluble NSF attachment protein OS=Homo sapiens (Human) OX=9606 GN=NAPA PE=1 SV=3	NAPA	-0.116907	-0.163943	0.457793	0.077213	-0.379967	-0.416362
O75116	O75116	>sp|O75116|ROCK2_HUMAN Rho-associated protein kinase 2 OS=Homo sapiens (Human) OX=9606 GN=ROCK2 PE=1 SV=4	ROCK2	-0.143556	0	0.460073	1	-1.44672	-1.97787
A0A0A0MRV8;O75935;X6RA56;X6RLR1	A0A0A0MRV8;O75935;X6RA56;X6RLR1	>tr|A0A0A0MRV8|A0A0A0MRV8_HUMAN Isoform of O75935, Dynactin subunit 3 (Fragment) OS=Homo sapiens (Human) OX=9606 GN=DCTN3 PE=1 SV=6;>sp|O75935|DCTN3_HUMAN Dynactin subunit 3 OS=Homo sapiens (Human) OX=9606 GN=DCTN3 PE=1 SV=1;>tr|X6RA56|X6RA56_HUMAN Isoform of O75935, Dynactin subunit 3 OS=Homo sapiens (Human) OX=9606 GN=DCTN3 PE=1 SV=1;>tr|X6RLR1|X6RLR1_HUMAN Isoform of O75935, Dynactin subunit 3…	DCTN3	0.170761	0	0.460073	1		1.25398
Q9ULD0	Q9ULD0	>sp|Q9ULD0|OGDHL_HUMAN 2-oxoglutarate dehydrogenase-like, mitochondrial OS=Homo sapiens (Human) OX=9606 GN=OGDHL PE=1 SV=3	OGDHL	0.138061	-0.137807	0.463206	0.423202	0.28349	-0.295161
Q9UIB8	Q9UIB8	>sp|Q9UIB8|SLAF5_HUMAN SLAM family member 5 OS=Homo sapiens (Human) OX=9606 GN=CD84 PE=1 SV=1	CD84	0.399467	0.418065	0.463206	0.44976
C9JL85;P58546	C9JL85;P58546	>tr|C9JL85|C9JL85_HUMAN Isoform of P58546, Myotrophin OS=Homo sapiens (Human) OX=9606 GN=MTPN PE=1 SV=1;>sp|P58546|MTPN_HUMAN Myotrophin OS=Homo sapiens (Human) OX=9606 GN=MTPN PE=1 SV=2	MTPN	0.300692	0	0.464506	1	0.328902	-0.526965
P08572	P08572	>sp|P08572|CO4A2_HUMAN Collagen alpha-2(IV) chain OS=Homo sapiens (Human) OX=9606 GN=COL4A2 PE=1 SV=4	COL4A2	-0.333404	-0.36319	0.464584	0.268355	0.238826
B4DYP1;O94760	B4DYP1;O94760	>tr|B4DYP1|B4DYP1_HUMAN Isoform of O94760, Dimethylargininase OS=Homo sapiens (Human) OX=9606 GN=DDAH1 PE=1 SV=1;>sp|O94760|DDAH1_HUMAN N(G),N(G)-dimethylarginine dimethylaminohydrolase 1 OS=Homo sapiens (Human) OX=9606 GN=DDAH1 PE=1 SV=3	DDAH1	0.210256	0.201929	0.468786	0.299426	0.636724	1.55374
A0A0A0MSC3;H7C3K2;Q14831	A0A0A0MSC3;H7C3K2;Q14831	>tr|A0A0A0MSC3|A0A0A0MSC3_HUMAN Isoform of Q14831, G_PROTEIN_RECEP_F3_4 domain-containing protein OS=Homo sapiens (Human) OX=9606 GN=GRM7 PE=1 SV=2;>tr|H7C3K2|H7C3K2_HUMAN Isoform of Q14831, G_PROTEIN_RECEP_F3_4 domain-containing protein OS=Homo sapiens (Human) OX=9606 GN=GRM7 PE=1 SV=1;>sp|Q14831|GRM7_HUMAN Metabotropic glutamate receptor 7 OS=Homo sapiens (Human) OX=9606 GN=GRM7 PE=1 SV=1	GRM7	-1.92163	-2.38817	0.481213	0.241351
A0A087WUI2	A0A087WUI2	>tr|A0A087WUI2|A0A087WUI2_HUMAN Isoform of P22626, Heterogeneous nuclear ribonucleoproteins A2/B1 OS=Homo sapiens (Human) OX=9606 GN=HNRNPA2B1 PE=1 SV=1	HNRNPA2B1	0.36717	0	0.482271	1	-0.369636	-0.445501
F2Z307;O75348;O95670	F2Z307;O75348;O95670	>tr|F2Z307|F2Z307_HUMAN ATP6V1G2-DDX39B readthrough, V-type proton ATPase subunit G OS=Homo sapiens (Human) OX=9606 GN=ATP6V1G2-DDX39B PE=3 SV=1;>sp|O75348|VATG1_HUMAN V-type proton ATPase subunit G 1 OS=Homo sapiens (Human) OX=9606 GN=ATP6V1G1 PE=1 SV=3;>sp|O95670|VATG2_HUMAN V-type proton ATPase subunit G 2 OS=Homo sapiens (Human) OX=9606 GN=ATP6V1G2 PE=1 SV=1	ATP6V1G2-DDX39B;ATP6V1G1;ATP6V1G2	0.299415	0	0.483013	1	-0.426107	0.0185568
C9JKL2;C9JPX5;O95772	C9JKL2;C9JPX5;O95772	>tr|C9JKL2|C9JKL2_HUMAN Isoform of O95772, MENTAL domain-containing protein OS=Homo sapiens (Human) OX=9606 GN=STARD3NL PE=1 SV=1;>tr|C9JPX5|C9JPX5_HUMAN Isoform of O95772, MENTAL domain-containing protein (Fragment) OS=Homo sapiens (Human) OX=9606 GN=STARD3NL PE=1 SV=1;>sp|O95772|STR3N_HUMAN STARD3 N-terminal-like protein OS=Homo sapiens (Human) OX=9606 GN=STARD3NL PE=1 SV=1	STARD3NL	-0.244902	0	0.483013	1	-2.29967	-2.11426
P63167	P63167	>sp|P63167|DYL1_HUMAN Dynein light chain 1, cytoplasmic OS=Homo sapiens (Human) OX=9606 GN=DYNLL1 PE=1 SV=1	DYNLL1	0.213777	0.0735574	0.48915	1	0.672026	0.9367
P12270	P12270	>sp|P12270|TPR_HUMAN Nucleoprotein TPR OS=Homo sapiens (Human) OX=9606 GN=TPR PE=1 SV=3	TPR	-0.147242	-0.254278	0.48915	0.0195773	-0.718769	-1.03179
Q9NQG5	Q9NQG5	>sp|Q9NQG5|RPR1B_HUMAN Regulation of nuclear pre-mRNA domain-containing protein 1B OS=Homo sapiens (Human) OX=9606 GN=RPRD1B PE=1 SV=1	RPRD1B	0.367493	0.021922	0.492738	1
A0A2R8Y7H4;B1ALA9	A0A2R8Y7H4;B1ALA9	>tr|A0A2R8Y7H4|A0A2R8Y7H4_HUMAN Isoform of P60891, Ribose-phosphate pyrophosphokinase OS=Homo sapiens (Human) OX=9606 GN=PRPS1 PE=1 SV=1;>tr|B1ALA9|B1ALA9_HUMAN Isoform of P60891, Pribosyltran_N domain-containing protein OS=Homo sapiens (Human) OX=9606 GN=PRPS1 PE=1 SV=2	PRPS1	0.189306	0.01739	0.495936	1
P84077	P84077	>sp|P84077|ARF1_HUMAN ADP-ribosylation factor 1 OS=Homo sapiens (Human) OX=9606 GN=ARF1 PE=1 SV=2	ARF1	0.260535	0.453971	0.496063	0.0329143	0.541617	0.573651
G5E9A6;P51784	G5E9A6;P51784	>tr|G5E9A6|G5E9A6_HUMAN Isoform of P51784, Ubiquitin carboxyl-terminal hydrolase OS=Homo sapiens (Human) OX=9606 GN=USP11 PE=1 SV=1;>sp|P51784|UBP11_HUMAN Ubiquitin carboxyl-terminal hydrolase 11 OS=Homo sapiens (Human) OX=9606 GN=USP11 PE=1 SV=3	USP11	-0.385732	-0.0739852	0.496063	1	-2.12517	-2.2913
O75635	O75635	>sp|O75635|SPB7_HUMAN Serpin B7 OS=Homo sapiens (Human) OX=9606 GN=SERPINB7 PE=1 SV=1	SERPINB7	0.396838	0.386351	0.504656	1	0.722854
P78527	P78527	>sp|P78527|PRKDC_HUMAN DNA-dependent protein kinase catalytic subunit OS=Homo sapiens (Human) OX=9606 GN=PRKDC PE=1 SV=3	PRKDC	-0.0887851	-0.325796	0.504656	0.000185774	-0.625571	-1.04484
F8VVA7	F8VVA7	>tr|F8VVA7|F8VVA7_HUMAN Isoform of P61923, Coatomer subunit zeta OS=Homo sapiens (Human) OX=9606 GN=COPZ1 PE=1 SV=1	COPZ1	0.401872	-6.58502e-18	0.504911	1	4.05766
Q9C0E8	Q9C0E8	>sp|Q9C0E8|LNP_HUMAN Endoplasmic reticulum junction formation protein lunapark OS=Homo sapiens (Human) OX=9606 GN=LNPK PE=1 SV=2	LNPK	-0.281829	0	0.504911	1
A0A3B3IS17;A0A3B3ISQ5;B7Z647;B9EGL1;P78352	A0A3B3IS17;A0A3B3ISQ5;B7Z647;B9EGL1;P78352	>tr|A0A3B3IS17|A0A3B3IS17_HUMAN Isoform of P78352, Disks large homolog 4 OS=Homo sapiens (Human) OX=9606 GN=DLG4 PE=1 SV=1;>tr|A0A3B3ISQ5|A0A3B3ISQ5_HUMAN Isoform of P78352, Disks large homolog 4 OS=Homo sapiens (Human) OX=9606 GN=DLG4 PE=1 SV=1;>tr|B7Z647|B7Z647_HUMAN Isoform of P78352, Discs, large homolog 4 (Drosophila), isoform CRA_b OS=Homo sapiens (Human) OX=9606 GN=DLG4 PE=1 SV=1;>tr|B9EGL…	DLG4	0.217074	0.421004	0.50784	0.0823029	0.802651	0.974195
Q8N126	Q8N126	>sp|Q8N126|CADM3_HUMAN Cell adhesion molecule 3 OS=Homo sapiens (Human) OX=9606 GN=CADM3 PE=1 SV=1	CADM3	0.172677	0.744111	0.509185	0.000282988	0.215315	1.2179
P09960	P09960	>sp|P09960|LKHA4_HUMAN Leukotriene A-4 hydrolase OS=Homo sapiens (Human) OX=9606 GN=LTA4H PE=1 SV=2	LTA4H	-0.151197	0	0.509185	1	-0.36277	0.326736
Q9NUQ9	Q9NUQ9	>sp|Q9NUQ9|CYRIB_HUMAN CYFIP-related Rac1 interactor B OS=Homo sapiens (Human) OX=9606 GN=CYRIB PE=1 SV=1	CYRIB	-0.380176	0	0.509185	1	-0.509364	-0.58792
X6R2L4	X6R2L4	>tr|X6R2L4|X6R2L4_HUMAN Isoform of Q9Y230, RuvB-like helicase OS=Homo sapiens (Human) OX=9606 GN=RUVBL2 PE=1 SV=1	RUVBL2	-0.214349	-0.0138179	0.509185	1	-0.522544	0.0696735
A0A087WUL2;P49720	A0A087WUL2;P49720	>tr|A0A087WUL2|A0A087WUL2_HUMAN Isoform of P49720, Proteasome chain 13 (Fragment) OS=Homo sapiens (Human) OX=9606 GN=PSMB3 PE=1 SV=1;>sp|P49720|PSB3_HUMAN Proteasome subunit beta type-3 OS=Homo sapiens (Human) OX=9606 GN=PSMB3 PE=1 SV=2	PSMB3	0.36856	0	0.511072	1
P11387	P11387	>sp|P11387|TOP1_HUMAN DNA topoisomerase 1 OS=Homo sapiens (Human) OX=9606 GN=TOP1 PE=1 SV=2	TOP1	-0.327755	-0.749763	0.512242	0.0528379	-2.67779	-1.8742
Q53FP2	Q53FP2	>sp|Q53FP2|TM35A_HUMAN Transmembrane protein 35A OS=Homo sapiens (Human) OX=9606 GN=TMEM35A PE=1 SV=2	TMEM35A	0.232577	0	0.512947	1	0.735502	-0.212245
A0A140T9R1	A0A140T9R1	>tr|A0A140T9R1|A0A140T9R1_HUMAN Isoform of O75955, Flotillin (Fragment) OS=Homo sapiens (Human) OX=9606 GN=FLOT1 PE=1 SV=1	FLOT1	0.135817	0.118968	0.515435	0.699007	0.0260528	0.4066
A0A1B0GTM3;A0A1B0GTP7;A0A1B0GTZ5;A0A1B0GUA4;A0A1B0GUE3;A0A1B0GUG1;A0A1B0GUH5;A0A1B0GUW4;A0A1B0GV06;A0A1B0GW68;E7EMM4;Q13510	A0A1B0GTM3;A0A1B0GTP7;A0A1B0GTZ5;A0A1B0GUA4;A0A1B0GUE3;A0A1B0GUG1;A0A1B0GUH5;A0A1B0GUW4;A0A1B0GV06;A0A1B0GW68;E7EMM4;Q13510	>tr|A0A1B0GTM3|A0A1B0GTM3_HUMAN Isoform of Q13510, Acid ceramidase OS=Homo sapiens (Human) OX=9606 GN=ASAH1 PE=1 SV=1;>tr|A0A1B0GTP7|A0A1B0GTP7_HUMAN Isoform of Q13510, Acid ceramidase OS=Homo sapiens (Human) OX=9606 GN=ASAH1 PE=1 SV=1;>tr|A0A1B0GTZ5|A0A1B0GTZ5_HUMAN Isoform of Q13510, Acid ceramidase OS=Homo sapiens (Human) OX=9606 GN=ASAH1 PE=1 SV=1;>tr|A0A1B0GUA4|A0A1B0GUA4_HUMAN Isoform of Q1…	ASAH1	0.307145	0.339956	0.515435	0.174404	-0.607901	-0.156098
P24588	P24588	>sp|P24588|AKAP5_HUMAN A-kinase anchor protein 5 OS=Homo sapiens (Human) OX=9606 GN=AKAP5 PE=1 SV=3	AKAP5	-0.354594	0	0.515435	1
Q8TBG9	Q8TBG9	>sp|Q8TBG9|SYNPR_HUMAN Synaptoporin OS=Homo sapiens (Human) OX=9606 GN=SYNPR PE=1 SV=1	SYNPR	-0.214743	-1.10666e-17	0.516399	1	-0.663108	0.275164
A0A5F9ZHY7;Q8WY22	A0A5F9ZHY7;Q8WY22	>tr|A0A5F9ZHY7|A0A5F9ZHY7_HUMAN Isoform of Q8WY22, BRI3-binding protein OS=Homo sapiens (Human) OX=9606 GN=BRI3BP PE=1 SV=1;>sp|Q8WY22|BRI3B_HUMAN BRI3-binding protein OS=Homo sapiens (Human) OX=9606 GN=BRI3BP PE=1 SV=1	BRI3BP	-0.234646	-0.327083	0.517512	0.185397	-0.178152	-0.129682
A0A286YFF7;A0A2C9F2P4	A0A286YFF7;A0A2C9F2P4	>tr|A0A286YFF7|A0A286YFF7_HUMAN Isoform of P50897, Palmitoyl-protein hydrolase 1 OS=Homo sapiens (Human) OX=9606 GN=PPT1 PE=1 SV=1;>tr|A0A2C9F2P4|A0A2C9F2P4_HUMAN Isoform of P50897, Palmitoyl-protein hydrolase 1 OS=Homo sapiens (Human) OX=9606 GN=PPT1 PE=1 SV=1	PPT1	0.313863	0	0.51966	1	0.624576	0.610702
H0Y5A1;P41222;Q5SQ11	H0Y5A1;P41222;Q5SQ11	>tr|H0Y5A1|H0Y5A1_HUMAN Isoform of P41222, Lipocln_cytosolic_FA-bd_dom domain-containing protein (Fragment) OS=Homo sapiens (Human) OX=9606 GN=PTGDS PE=1 SV=2;>sp|P41222|PTGDS_HUMAN Prostaglandin-H2 D-isomerase OS=Homo sapiens (Human) OX=9606 GN=PTGDS PE=1 SV=1;>tr|Q5SQ11|Q5SQ11_HUMAN Isoform of P41222, Prostaglandin-H2 D-isomerase (Fragment) OS=Homo sapiens (Human) OX=9606 GN=PTGDS PE=1 SV=1	PTGDS	0.484946	0.78876	0.529471	0.077994	2.79968
A0A087WWD4;P13591	A0A087WWD4;P13591	>tr|A0A087WWD4|A0A087WWD4_HUMAN Isoform of P13591, Neural cell adhesion molecule 1 OS=Homo sapiens (Human) OX=9606 GN=NCAM1 PE=1 SV=1;>sp|P13591|NCAM1_HUMAN Neural cell adhesion molecule 1 OS=Homo sapiens (Human) OX=9606 GN=NCAM1 PE=1 SV=3	NCAM1	0.14731	0.518092	0.529471	0.000532349	0.154537	0.771659
Q969Q5	Q969Q5	>sp|Q969Q5|RAB24_HUMAN Ras-related protein Rab-24 OS=Homo sapiens (Human) OX=9606 GN=RAB24 PE=1 SV=1	RAB24	0.458628	1.55525e-17	0.529471	1		1.58715
J3KPJ3	J3KPJ3	>tr|J3KPJ3|J3KPJ3_HUMAN Isoform of Q8N5S9, Protein kinase domain-containing protein OS=Homo sapiens (Human) OX=9606 GN=CAMKK1 PE=1 SV=1	CAMKK1	0.649876	0.897062	0.529471	0.0777216
A0A140T936	A0A140T936	>tr|A0A140T936|A0A140T936_HUMAN Isoform of P26640, Valyl-tRNA synthetase (Fragment) OS=Homo sapiens (Human) OX=9606 GN=VARS1 PE=1 SV=1	VARS1	0.172355	-1.36338e-17	0.531141	1	0.359905	0.662785
Q99962	Q99962	>sp|Q99962|SH3G2_HUMAN Endophilin-A1 OS=Homo sapiens (Human) OX=9606 GN=SH3GL2 PE=1 SV=1	SH3GL2	0.188967	0.301656	0.531141	0.0402349	0.308185	0.569428
A0A0U1RR70;Q8N568	A0A0U1RR70;Q8N568	>tr|A0A0U1RR70|A0A0U1RR70_HUMAN Isoform of Q8N568, Serine/threonine-protein kinase DCLK2 OS=Homo sapiens (Human) OX=9606 GN=DCLK2 PE=1 SV=1;>sp|Q8N568|DCLK2_HUMAN Serine/threonine-protein kinase DCLK2 OS=Homo sapiens (Human) OX=9606 GN=DCLK2 PE=1 SV=4	DCLK2	-0.155758	-0.242849	0.531141	0.119246	0.108698	0.402524
P21281	P21281	>sp|P21281|VATB2_HUMAN V-type proton ATPase subunit B, brain isoform OS=Homo sapiens (Human) OX=9606 GN=ATP6V1B2 PE=1 SV=3	ATP6V1B2	0.186765	0.284164	0.535749	0.0396314	0.131813	0.488397
Q2M3C7	Q2M3C7	>sp|Q2M3C7|SPKAP_HUMAN A-kinase anchor protein SPHKAP OS=Homo sapiens (Human) OX=9606 GN=SPHKAP PE=1 SV=1	SPHKAP	-0.144644	-0.566092	0.535749	0.000187476	-0.18908	-1.5883
P05023	P05023	>sp|P05023|AT1A1_HUMAN Sodium/potassium-transporting ATPase subunit alpha-1 OS=Homo sapiens (Human) OX=9606 GN=ATP1A1 PE=1 SV=1	ATP1A1	-0.213936	-0.320485	0.535749	0.169153	-0.369418	0.101675
Q9Y4I1	Q9Y4I1	>sp|Q9Y4I1|MYO5A_HUMAN Unconventional myosin-Va OS=Homo sapiens (Human) OX=9606 GN=MYO5A PE=1 SV=2	MYO5A	-0.124723	-0.229278	0.535749	0.168247	-0.436728	-0.333777
Q14204	Q14204	>sp|Q14204|DYHC1_HUMAN Cytoplasmic dynein 1 heavy chain 1 OS=Homo sapiens (Human) OX=9606 GN=DYNC1H1 PE=1 SV=5	DYNC1H1	-0.126317	-0.242104	0.535749	0.114911	-0.484039	-0.559209
E9PKG1;Q99873	E9PKG1;Q99873	>tr|E9PKG1|E9PKG1_HUMAN Isoform of Q99873, Methyltransf_25 domain-containing protein OS=Homo sapiens (Human) OX=9606 GN=PRMT1 PE=1 SV=1;>sp|Q99873|ANM1_HUMAN Protein arginine N-methyltransferase 1 OS=Homo sapiens (Human) OX=9606 GN=PRMT1 PE=1 SV=3	PRMT1	0.493162	2.4201e-17	0.535749	1
P04080	P04080	>sp|P04080|CYTB_HUMAN Cystatin-B OS=Homo sapiens (Human) OX=9606 GN=CSTB PE=1 SV=2	CSTB	0.792941	0.309981	0.535749	1
A0A0G2JPF8;B7ZW38;O60812;P0DMR1	A0A0G2JPF8;B7ZW38;O60812;P0DMR1	>tr|A0A0G2JPF8|A0A0G2JPF8_HUMAN RRM domain-containing protein OS=Homo sapiens (Human) OX=9606 GN=HNRNPCL4 PE=3 SV=1;>sp|B7ZW38|HNRC3_HUMAN Heterogeneous nuclear ribonucleoprotein C-like 3 OS=Homo sapiens (Human) OX=9606 GN=HNRNPCL3 PE=2 SV=1;>sp|O60812|HNRC1_HUMAN Heterogeneous nuclear ribonucleoprotein C-like 1 OS=Homo sapiens (Human) OX=9606 GN=HNRNPCL1 PE=1 SV=1;>sp|P0DMR1|HNRC4_HUMAN Heteroge…	HNRNPCL4;HNRNPCL3;HNRNPCL1	-0.325987	-0.885393	0.535749	0.0486763
I3L1R7;Q99447	I3L1R7;Q99447	>tr|I3L1R7|I3L1R7_HUMAN Isoform of Q99447, Ethanolamine-phosphate cytidylyltransferase OS=Homo sapiens (Human) OX=9606 GN=PCYT2 PE=1 SV=1;>sp|Q99447|PCY2_HUMAN Ethanolamine-phosphate cytidylyltransferase OS=Homo sapiens (Human) OX=9606 GN=PCYT2 PE=1 SV=1	PCYT2	0.288082	0.0802318	0.535749	1
P12036	P12036	>sp|P12036|NFH_HUMAN Neurofilament heavy polypeptide OS=Homo sapiens (Human) OX=9606 GN=NEFH PE=1 SV=4	NEFH	0.153323	0.117491	0.536455	0.570596	1.20444	1.16984
Q86WG3	Q86WG3	>sp|Q86WG3|ATCAY_HUMAN Caytaxin OS=Homo sapiens (Human) OX=9606 GN=ATCAY PE=1 SV=2	ATCAY	-0.232153	0	0.559477	1	-0.555285	0.797749
P78371	P78371	>sp|P78371|TCPB_HUMAN T-complex protein 1 subunit beta OS=Homo sapiens (Human) OX=9606 GN=CCT2 PE=1 SV=4	CCT2	0.119727	0	0.563981	1	0.46184	0.298794
P10644	P10644	>sp|P10644|KAP0_HUMAN cAMP-dependent protein kinase type I-alpha regulatory subunit OS=Homo sapiens (Human) OX=9606 GN=PRKAR1A PE=1 SV=1	PRKAR1A	-0.0972742	-0.199743	0.563981	0.109731	0.0142792	-0.268641
J3KN66;Q5JTV8	J3KN66;Q5JTV8	>tr|J3KN66|J3KN66_HUMAN Isoform of Q5JTV8, Torsin-1A-interacting protein 1 OS=Homo sapiens (Human) OX=9606 GN=TOR1AIP1 PE=1 SV=1;>sp|Q5JTV8|TOIP1_HUMAN Torsin-1A-interacting protein 1 OS=Homo sapiens (Human) OX=9606 GN=TOR1AIP1 PE=1 SV=2	TOR1AIP1	-0.226232	0	0.565058	1	0.0359559	-0.0835913
Q15293	Q15293	>sp|Q15293|RCN1_HUMAN Reticulocalbin-1 OS=Homo sapiens (Human) OX=9606 GN=RCN1 PE=1 SV=1	RCN1	0.295087	0.316442	0.571096	0.211453	2.97608	2.1074
E9PHN6;F6XZQ7;P28161	E9PHN6;F6XZQ7;P28161	>tr|E9PHN6|E9PHN6_HUMAN Isoform of P28161, Glutathione S-transferase OS=Homo sapiens (Human) OX=9606 GN=GSTM2 PE=1 SV=1;>tr|F6XZQ7|F6XZQ7_HUMAN Isoform of P28161, Glutathione S-transferase OS=Homo sapiens (Human) OX=9606 GN=GSTM2 PE=1 SV=1;>sp|P28161|GSTM2_HUMAN Glutathione S-transferase Mu 2 OS=Homo sapiens (Human) OX=9606 GN=GSTM2 PE=1 SV=2	GSTM2	0.147358	0.116109	0.571096	1	0.9104	0.780308
P00367	P00367	>sp|P00367|DHE3_HUMAN Glutamate dehydrogenase 1, mitochondrial OS=Homo sapiens (Human) OX=9606 GN=GLUD1 PE=1 SV=2	GLUD1	0.246052	0.212485	0.571096	0.618829	0.749669	0.899178
O15144	O15144	>sp|O15144|ARPC2_HUMAN Actin-related protein 2/3 complex subunit 2 OS=Homo sapiens (Human) OX=9606 GN=ARPC2 PE=1 SV=1	ARPC2	-0.173197	-0.00141521	0.571842	1	-0.505447	-0.0770339
P63151	P63151	>sp|P63151|2ABA_HUMAN Serine/threonine-protein phosphatase 2A 55 kDa regulatory subunit B alpha isoform OS=Homo sapiens (Human) OX=9606 GN=PPP2R2A PE=1 SV=1	PPP2R2A	0.150971	1.70373e-16	0.572093	1	-0.031308	0.306128
P11216	P11216	>sp|P11216|PYGB_HUMAN Glycogen phosphorylase, brain form OS=Homo sapiens (Human) OX=9606 GN=PYGB PE=1 SV=5	PYGB	0.164113	0.0117603	0.578202	1	0.444469	0.52524
P05141	P05141	>sp|P05141|ADT2_HUMAN ADP/ATP translocase 2 OS=Homo sapiens (Human) OX=9606 GN=SLC25A5 PE=1 SV=7	SLC25A5	-0.191521	-0.232305	0.578202	0.370787	-0.201797	0.148787
P48735	P48735	>sp|P48735|IDHP_HUMAN Isocitrate dehydrogenase [NADP], mitochondrial OS=Homo sapiens (Human) OX=9606 GN=IDH2 PE=1 SV=2	IDH2	0.184779	0.329701	0.587836	0.0402349	0.891422	0.765488
Q9P1Z2	Q9P1Z2	>sp|Q9P1Z2|CACO1_HUMAN Calcium-binding and coiled-coil domain-containing protein 1 OS=Homo sapiens (Human) OX=9606 GN=CALCOCO1 PE=1 SV=2	CALCOCO1	-1.00254		0.588483
Q9Y617	Q9Y617	>sp|Q9Y617|SERC_HUMAN Phosphoserine aminotransferase OS=Homo sapiens (Human) OX=9606 GN=PSAT1 PE=1 SV=2	PSAT1	0.159455	0.177307	0.589945	0.248671	0.515393	0.217526
Q96Q89	Q96Q89	>sp|Q96Q89|KI20B_HUMAN Kinesin-like protein KIF20B OS=Homo sapiens (Human) OX=9606 GN=KIF20B PE=1 SV=3	KIF20B	0.600493		0.589945		0.319591	-0.778377
P13639	P13639	>sp|P13639|EF2_HUMAN Elongation factor 2 OS=Homo sapiens (Human) OX=9606 GN=EEF2 PE=1 SV=4	EEF2	0.0918613	-1.06317e-15	0.589945	1	0.193293	0.245296
P27338	P27338	>sp|P27338|AOFB_HUMAN Amine oxidase [flavin-containing] B OS=Homo sapiens (Human) OX=9606 GN=MAOB PE=1 SV=3	MAOB	0.179219	0.156148	0.589945	0.451329	0.165351	0.148413
A6NMU8;B4DHI3;J3KQ19;Q8N0W4;Q8N2Q7;Q8NFZ3;Q8NFZ4	A6NMU8;B4DHI3;J3KQ19;Q8N0W4;Q8N2Q7;Q8NFZ3;Q8NFZ4	>tr|A6NMU8|A6NMU8_HUMAN Isoform of Q8NFZ3, Neuroligin 4, Y-linked, isoform CRA_c OS=Homo sapiens (Human) OX=9606 GN=NLGN4Y PE=1 SV=1;>tr|B4DHI3|B4DHI3_HUMAN Isoform of Q8NFZ3, COesterase domain-containing protein OS=Homo sapiens (Human) OX=9606 GN=NLGN4Y PE=1 SV=1;>tr|J3KQ19|J3KQ19_HUMAN Isoform of Q8N2Q7, COesterase domain-containing protein OS=Homo sapiens (Human) OX=9606 GN=NLGN1 PE=1 SV=1;>sp…	NLGN4Y;NLGN1;NLGN4X;NLGN2	-0.376174	-0.220872	0.589945	0.62352	0.0261236	0.408808
E9PEX6;P09622	E9PEX6;P09622	>tr|E9PEX6|E9PEX6_HUMAN Isoform of P09622, Dihydrolipoyl dehydrogenase OS=Homo sapiens (Human) OX=9606 GN=DLD PE=1 SV=1;>sp|P09622|DLDH_HUMAN Dihydrolipoyl dehydrogenase, mitochondrial OS=Homo sapiens (Human) OX=9606 GN=DLD PE=1 SV=2	DLD	0.184275	0	0.589945	1	-0.00808754	0.134107
P61019	P61019	>sp|P61019|RAB2A_HUMAN Ras-related protein Rab-2A OS=Homo sapiens (Human) OX=9606 GN=RAB2A PE=1 SV=1	RAB2A	-0.260331	0	0.589945	1	-0.715099	0.136159
A0A0A0MR89;A0A0U1RQC5;A0A0U1RRJ0;Q9Y4C0	A0A0A0MR89;A0A0U1RQC5;A0A0U1RRJ0;Q9Y4C0	>tr|A0A0A0MR89|A0A0A0MR89_HUMAN Isoform of Q9Y4C0, Neurexin-3-beta OS=Homo sapiens (Human) OX=9606 GN=NRXN3 PE=1 SV=1;>tr|A0A0U1RQC5|A0A0U1RQC5_HUMAN Isoform of Q9Y4C0, Neurexin-3-beta OS=Homo sapiens (Human) OX=9606 GN=NRXN3 PE=1 SV=1;>tr|A0A0U1RRJ0|A0A0U1RRJ0_HUMAN Isoform of Q9Y4C0, Neurexin-3-beta OS=Homo sapiens (Human) OX=9606 GN=NRXN3 PE=1 SV=1;>sp|Q9Y4C0|NRX3A_HUMAN Neurexin-3 OS=Homo sap…	NRXN3	-0.338006	0	0.589945	1	-0.831884	-0.405818
O95573	O95573	>sp|O95573|ACSL3_HUMAN Long-chain-fatty-acid--CoA ligase 3 OS=Homo sapiens (Human) OX=9606 GN=ACSL3 PE=1 SV=3	ACSL3	-0.141946	-0.0774866	0.589945	1	-1.13189	-0.739848
Q9NRN7	Q9NRN7	>sp|Q9NRN7|ADPPT_HUMAN L-aminoadipate-semialdehyde dehydrogenase-phosphopantetheinyl transferase OS=Homo sapiens (Human) OX=9606 GN=AASDHPPT PE=1 SV=2	AASDHPPT	0.46145	0.421382	0.589945	0.460223
O75367	O75367	>sp|O75367|H2AY_HUMAN Core histone macro-H2A.1 OS=Homo sapiens (Human) OX=9606 GN=MACROH2A1 PE=1 SV=4	MACROH2A1	0.566154	0.498351	0.589945	0.469771
P50213	P50213	>sp|P50213|IDH3A_HUMAN Isocitrate dehydrogenase [NAD] subunit alpha, mitochondrial OS=Homo sapiens (Human) OX=9606 GN=IDH3A PE=1 SV=1	IDH3A	0.328196	0.318969	0.60374	0.416687	0.65113	0.835163
P49674	P49674	>sp|P49674|KC1E_HUMAN Casein kinase I isoform epsilon OS=Homo sapiens (Human) OX=9606 GN=CSNK1E PE=1 SV=1	CSNK1E	0.377308	0.558396	0.60484	0.0325191	2.33808
P26196	P26196	>sp|P26196|DDX6_HUMAN Probable ATP-dependent RNA helicase DDX6 OS=Homo sapiens (Human) OX=9606 GN=DDX6 PE=1 SV=2	DDX6	0.146057	0.0818298	0.615099	0.884762	0.778547	-0.0824231
E7ENZ3	E7ENZ3	>tr|E7ENZ3|E7ENZ3_HUMAN Isoform of P48643, T-complex protein 1 subunit epsilon OS=Homo sapiens (Human) OX=9606 GN=CCT5 PE=1 SV=1	CCT5	-0.250766	0	0.617207	1	0.652034
A0A3B3ITT1;Q6IQ22	A0A3B3ITT1;Q6IQ22	>tr|A0A3B3ITT1|A0A3B3ITT1_HUMAN Isoform of Q6IQ22, Ras-related protein Rab-12 OS=Homo sapiens (Human) OX=9606 GN=RAB12 PE=1 SV=1;>sp|Q6IQ22|RAB12_HUMAN Ras-related protein Rab-12 OS=Homo sapiens (Human) OX=9606 GN=RAB12 PE=1 SV=3	RAB12	-0.213554	-0.02093	0.621573	1
C9JUG7;F8W9N7;P47755	C9JUG7;F8W9N7;P47755	>tr|C9JUG7|C9JUG7_HUMAN Isoform of P47755, F-actin-capping protein subunit alpha OS=Homo sapiens (Human) OX=9606 GN=CAPZA2 PE=1 SV=1;>tr|F8W9N7|F8W9N7_HUMAN Isoform of P47755, F-actin-capping protein subunit alpha OS=Homo sapiens (Human) OX=9606 GN=CAPZA2 PE=1 SV=1;>sp|P47755|CAZA2_HUMAN F-actin-capping protein subunit alpha-2 OS=Homo sapiens (Human) OX=9606 GN=CAPZA2 PE=1 SV=3	CAPZA2	-0.150267	-0.0682457	0.637656	1	-0.242648	0.176421
A0A0D9SFP6;H0YM90;Q16288	A0A0D9SFP6;H0YM90;Q16288	>tr|A0A0D9SFP6|A0A0D9SFP6_HUMAN Isoform of Q16288, Tyrosine-protein kinase receptor OS=Homo sapiens (Human) OX=9606 GN=NTRK3 PE=1 SV=1;>tr|H0YM90|H0YM90_HUMAN Isoform of Q16288, Tyrosine-protein kinase receptor OS=Homo sapiens (Human) OX=9606 GN=NTRK3 PE=1 SV=1;>sp|Q16288|NTRK3_HUMAN NT-3 growth factor receptor OS=Homo sapiens (Human) OX=9606 GN=NTRK3 PE=1 SV=2	NTRK3	0.405026	0.200743	0.637656	1
A0A0C4DGT3;A0A2R8Y7T6;A0A3B3IRZ4;A0A3B3IU98;Q6DN90	A0A0C4DGT3;A0A2R8Y7T6;A0A3B3IRZ4;A0A3B3IU98;Q6DN90	>tr|A0A0C4DGT3|A0A0C4DGT3_HUMAN Isoform of Q6DN90, SEC7 domain-containing protein OS=Homo sapiens (Human) OX=9606 GN=IQSEC1 PE=1 SV=1;>tr|A0A2R8Y7T6|A0A2R8Y7T6_HUMAN Isoform of Q6DN90, SEC7 domain-containing protein OS=Homo sapiens (Human) OX=9606 GN=IQSEC1 PE=1 SV=1;>tr|A0A3B3IRZ4|A0A3B3IRZ4_HUMAN Isoform of Q6DN90, SEC7 domain-containing protein OS=Homo sapiens (Human) OX=9606 GN=IQSEC1 PE=1 SV…	IQSEC1	-0.131443	-0.218989	0.639273	0.171234	0.521498	0.255935
P20645	P20645	>sp|P20645|MPRD_HUMAN Cation-dependent mannose-6-phosphate receptor OS=Homo sapiens (Human) OX=9606 GN=M6PR PE=1 SV=1	M6PR	-0.240605	-1.02571e-37	0.639273	1	-0.176834	-0.452397
Q14257	Q14257	>sp|Q14257|RCN2_HUMAN Reticulocalbin-2 OS=Homo sapiens (Human) OX=9606 GN=RCN2 PE=1 SV=1	RCN2	0.184597	-4.37271e-17	0.640298	1	0.197852	0.0192112
K7ELQ9;Q6UW68	K7ELQ9;Q6UW68	>tr|K7ELQ9|K7ELQ9_HUMAN Isoform of Q6UW68, Transmembrane protein 205 (Fragment) OS=Homo sapiens (Human) OX=9606 GN=TMEM205 PE=1 SV=1;>sp|Q6UW68|TM205_HUMAN Transmembrane protein 205 OS=Homo sapiens (Human) OX=9606 GN=TMEM205 PE=1 SV=1	TMEM205	-0.226658	-0.328201	0.644436	1	0.242067	0.773325
A0A0A0MS54;P22694	A0A0A0MS54;P22694	>tr|A0A0A0MS54|A0A0A0MS54_HUMAN Isoform of P22694, cAMP-dependent protein kinase catalytic subunit beta OS=Homo sapiens (Human) OX=9606 GN=PRKACB PE=1 SV=1;>sp|P22694|KAPCB_HUMAN cAMP-dependent protein kinase catalytic subunit beta OS=Homo sapiens (Human) OX=9606 GN=PRKACB PE=1 SV=2	PRKACB	-0.219647	-0.56174	0.648823	0.0239566	-0.187296	-0.0650941
B5MCD7;O43759	B5MCD7;O43759	>tr|B5MCD7|B5MCD7_HUMAN Isoform of O43759, MARVEL domain-containing protein OS=Homo sapiens (Human) OX=9606 GN=SYNGR1 PE=1 SV=1;>sp|O43759|SNG1_HUMAN Synaptogyrin-1 OS=Homo sapiens (Human) OX=9606 GN=SYNGR1 PE=1 SV=2	SYNGR1	-0.177847	-9.07678e-15	0.658044	1	-0.051888	-0.00863989
Q9UI15	Q9UI15	>sp|Q9UI15|TAGL3_HUMAN Transgelin-3 OS=Homo sapiens (Human) OX=9606 GN=TAGLN3 PE=1 SV=2	TAGLN3	0.138449	0.135938	0.659474	0.385539	0.878293	0.454828
E7EUU4;E7EX73;E9PGM1;Q04637	E7EUU4;E7EX73;E9PGM1;Q04637	>tr|E7EUU4|E7EUU4_HUMAN Isoform of Q04637, Eukaryotic translation initiation factor 4 gamma 1 OS=Homo sapiens (Human) OX=9606 GN=EIF4G1 PE=1 SV=1;>tr|E7EX73|E7EX73_HUMAN Isoform of Q04637, Eukaryotic translation initiation factor 4 gamma 1 OS=Homo sapiens (Human) OX=9606 GN=EIF4G1 PE=1 SV=1;>tr|E9PGM1|E9PGM1_HUMAN Isoform of Q04637, Eukaryotic translation initiation factor 4 gamma 1 OS=Homo sapie…	EIF4G1	0.184624	0	0.659474	1	-0.119388	-1.0901
O75061	O75061	>sp|O75061|AUXI_HUMAN Putative tyrosine-protein phosphatase auxilin OS=Homo sapiens (Human) OX=9606 GN=DNAJC6 PE=1 SV=3	DNAJC6	0.174202	0.23167	0.665008	0.106496	-0.202961	0.269975
A0A0J9YXF8	A0A0J9YXF8	>tr|A0A0J9YXF8|A0A0J9YXF8_HUMAN Isoform of Q16378, Proline-rich protein 4 OS=Homo sapiens (Human) OX=9606 GN=PRR4 PE=1 SV=1	PRR4	-0.503759	0	0.672613	1
A0A0D9SF70;E9PQP3;G5E9L0;Q8N6H7	A0A0D9SF70;E9PQP3;G5E9L0;Q8N6H7	>tr|A0A0D9SF70|A0A0D9SF70_HUMAN Isoform of Q8N6H7, Arf-GAP domain-containing protein OS=Homo sapiens (Human) OX=9606 GN=ARFGAP2 PE=1 SV=1;>tr|E9PQP3|E9PQP3_HUMAN Isoform of Q8N6H7, Arf-GAP domain-containing protein (Fragment) OS=Homo sapiens (Human) OX=9606 GN=ARFGAP2 PE=1 SV=1;>tr|G5E9L0|G5E9L0_HUMAN Isoform of Q8N6H7, Arf-GAP domain-containing protein OS=Homo sapiens (Human) OX=9606 GN=ARFGAP2 …	ARFGAP2	0.193687	-0.345637	0.674416	0.559282
P40121	P40121	>sp|P40121|CAPG_HUMAN Macrophage-capping protein OS=Homo sapiens (Human) OX=9606 GN=CAPG PE=1 SV=2	CAPG	0.801653	0.838137	0.675984	0.502008	2.3247	2.68696
G8JLB6;P31943	G8JLB6;P31943	>tr|G8JLB6|G8JLB6_HUMAN Isoform of P31943, Heterogeneous nuclear ribonucleoprotein H OS=Homo sapiens (Human) OX=9606 GN=HNRNPH1 PE=1 SV=1;>sp|P31943|HNRH1_HUMAN Heterogeneous nuclear ribonucleoprotein H OS=Homo sapiens (Human) OX=9606 GN=HNRNPH1 PE=1 SV=4	HNRNPH1	-0.158682	-0.52246	0.675984	0.00161265	-0.435771	-0.329282
A0A0R4J2E6;A0A494C0F8;A0A494C147;B1APY9;P26378	A0A0R4J2E6;A0A494C0F8;A0A494C147;B1APY9;P26378	>tr|A0A0R4J2E6|A0A0R4J2E6_HUMAN Isoform of P26378, ELAV-like protein OS=Homo sapiens (Human) OX=9606 GN=ELAVL4 PE=1 SV=1;>tr|A0A494C0F8|A0A494C0F8_HUMAN Isoform of P26378, ELAV-like protein OS=Homo sapiens (Human) OX=9606 GN=ELAVL4 PE=1 SV=1;>tr|A0A494C147|A0A494C147_HUMAN Isoform of P26378, ELAV-like protein OS=Homo sapiens (Human) OX=9606 GN=ELAVL4 PE=1 SV=1;>tr|B1APY9|B1APY9_HUMAN Isoform of P…	ELAVL4	-0.144489	-0.657055	0.675984	1.66093e-09	-0.919521	-1.44275
P07900	P07900	>sp|P07900|HS90A_HUMAN Heat shock protein HSP 90-alpha OS=Homo sapiens (Human) OX=9606 GN=HSP90AA1 PE=1 SV=5	HSP90AA1	0.093337	0	0.68015	1	-0.128343	-0.0620609
Q9UHD8	Q9UHD8	>sp|Q9UHD8|SEPT9_HUMAN Septin-9 OS=Homo sapiens (Human) OX=9606 GN=SEPTIN9 PE=1 SV=2	SEPTIN9	0.18864	0.233554	0.68574	0.325546	-0.644426	0.552992
B5MCX3;Q15019	B5MCX3;Q15019	>tr|B5MCX3|B5MCX3_HUMAN Isoform of Q15019, Septin-2 OS=Homo sapiens (Human) OX=9606 GN=SEPTIN2 PE=1 SV=1;>sp|Q15019|SEPT2_HUMAN Septin-2 OS=Homo sapiens (Human) OX=9606 GN=SEPTIN2 PE=1 SV=1	SEPTIN2	0.189595	5.94568e-18	0.696346	1	0.90269	1.26453
P11413	P11413	>sp|P11413|G6PD_HUMAN Glucose-6-phosphate 1-dehydrogenase OS=Homo sapiens (Human) OX=9606 GN=G6PD PE=1 SV=4	G6PD	0.395029	0.374684	0.702279	0.521578
P13010	P13010	>sp|P13010|XRCC5_HUMAN X-ray repair cross-complementing protein 5 OS=Homo sapiens (Human) OX=9606 GN=XRCC5 PE=1 SV=3	XRCC5	0.111832	0	0.703077	1	0.412753	0.14595
Q9UBW8	Q9UBW8	>sp|Q9UBW8|CSN7A_HUMAN COP9 signalosome complex subunit 7a OS=Homo sapiens (Human) OX=9606 GN=COPS7A PE=1 SV=1	COPS7A	0.125132	0	0.70538	1	-0.481294	0.123077
P62280	P62280	>sp|P62280|RS11_HUMAN 40S ribosomal protein S11 OS=Homo sapiens (Human) OX=9606 GN=RPS11 PE=1 SV=3	RPS11	-0.144492	-0.68232	0.707032	2.14943e-07	-0.733649	-1.10211
A0A494C0B4;K7ELW1;K7ENJ0;P54725	A0A494C0B4;K7ELW1;K7ENJ0;P54725	>tr|A0A494C0B4|A0A494C0B4_HUMAN Isoform of P54725, UV excision repair protein RAD23 homolog A OS=Homo sapiens (Human) OX=9606 GN=RAD23A PE=1 SV=1;>tr|K7ELW1|K7ELW1_HUMAN Isoform of P54725, Ubiquitin-like domain-containing protein OS=Homo sapiens (Human) OX=9606 GN=RAD23A PE=1 SV=1;>tr|K7ENJ0|K7ENJ0_HUMAN Isoform of P54725, Ubiquitin-like domain-containing protein OS=Homo sapiens (Human) OX=9606 G…	RAD23A	0.312301	0.340047	0.707032	0.618829
Q9NS86	Q9NS86	>sp|Q9NS86|LANC2_HUMAN LanC-like protein 2 OS=Homo sapiens (Human) OX=9606 GN=LANCL2 PE=1 SV=1	LANCL2	-0.250442	-0.502724	0.710208	0.00551038
A0A2R8YG42;B1ALK7;Q14155	A0A2R8YG42;B1ALK7;Q14155	>tr|A0A2R8YG42|A0A2R8YG42_HUMAN Isoform of Q14155, Rho guanine nucleotide exchange factor 7 OS=Homo sapiens (Human) OX=9606 GN=ARHGEF7 PE=1 SV=1;>tr|B1ALK7|B1ALK7_HUMAN Isoform of Q14155, Rho guanine nucleotide exchange factor 7 OS=Homo sapiens (Human) OX=9606 GN=ARHGEF7 PE=1 SV=1;>sp|Q14155|ARHG7_HUMAN Rho guanine nucleotide exchange factor 7 OS=Homo sapiens (Human) OX=9606 GN=ARHGEF7 PE=1 SV=2	ARHGEF7	0.195346	-0.0566867	0.713198	1	-2.33442	-2.47887
E5RIM3;Q9Y263	E5RIM3;Q9Y263	>tr|E5RIM3|E5RIM3_HUMAN Isoform of Q9Y263, Phospholipase A-2-activating protein OS=Homo sapiens (Human) OX=9606 GN=PLAA PE=1 SV=1;>sp|Q9Y263|PLAP_HUMAN Phospholipase A-2-activating protein OS=Homo sapiens (Human) OX=9606 GN=PLAA PE=1 SV=2	PLAA	-0.435229	-0.0217384	0.713198	1
Q99733	Q99733	>sp|Q99733|NP1L4_HUMAN Nucleosome assembly protein 1-like 4 OS=Homo sapiens (Human) OX=9606 GN=NAP1L4 PE=1 SV=1	NAP1L4	0.168794	0.00841223	0.723126	1	0.380935	1.09919
Q14194	Q14194	>sp|Q14194|DPYL1_HUMAN Dihydropyrimidinase-related protein 1 OS=Homo sapiens (Human) OX=9606 GN=CRMP1 PE=1 SV=1	CRMP1	0.122661	0.208363	0.723126	0.127585	0.0236746	0.3267
G5EA42	G5EA42	>tr|G5EA42|G5EA42_HUMAN Isoform of Q9NZR1, Tropomodulin 2 (Neuronal), isoform CRA_a OS=Homo sapiens (Human) OX=9606 GN=TMOD2 PE=1 SV=1	TMOD2	0.217087	0.234335	0.726649	0.570596	1.38107	1.85081
P30048	P30048	>sp|P30048|PRDX3_HUMAN Thioredoxin-dependent peroxide reductase, mitochondrial OS=Homo sapiens (Human) OX=9606 GN=PRDX3 PE=1 SV=3	PRDX3	-0.142117	-7.76566e-17	0.726649	1	0.15051	0.391109
F8W7U0;Q15811	F8W7U0;Q15811	>tr|F8W7U0|F8W7U0_HUMAN Isoform of Q15811, Intersectin-1 OS=Homo sapiens (Human) OX=9606 GN=ITSN1 PE=1 SV=1;>sp|Q15811|ITSN1_HUMAN Intersectin-1 OS=Homo sapiens (Human) OX=9606 GN=ITSN1 PE=1 SV=3	ITSN1	0.259282	3.31907e-17	0.726649	1
F5GZ49;F5H0U5;Q9NZD2	F5GZ49;F5H0U5;Q9NZD2	>tr|F5GZ49|F5GZ49_HUMAN Isoform of Q9NZD2, GLTP domain-containing protein OS=Homo sapiens (Human) OX=9606 GN=GLTP PE=1 SV=1;>tr|F5H0U5|F5H0U5_HUMAN Isoform of Q9NZD2, Glycolipid transfer protein OS=Homo sapiens (Human) OX=9606 GN=GLTP PE=1 SV=1;>sp|Q9NZD2|GLTP_HUMAN Glycolipid transfer protein OS=Homo sapiens (Human) OX=9606 GN=GLTP PE=1 SV=3	GLTP	0.564209	0	0.726649	1
K7ERC8	K7ERC8	>tr|K7ERC8|K7ERC8_HUMAN Isoform of Q06136, 3-ketodihydrosphingosine reductase OS=Homo sapiens (Human) OX=9606 GN=KDSR PE=1 SV=2	KDSR	0.616633	0	0.726649	1
A0A087X1E4;P53365	A0A087X1E4;P53365	>tr|A0A087X1E4|A0A087X1E4_HUMAN Isoform of P53365, AH domain-containing protein OS=Homo sapiens (Human) OX=9606 GN=ARFIP2 PE=1 SV=1;>sp|P53365|ARFP2_HUMAN Arfaptin-2 OS=Homo sapiens (Human) OX=9606 GN=ARFIP2 PE=1 SV=1	ARFIP2	0.368926	0.524083	0.728396	0.0667499		2.46435
Q9P121	Q9P121	>sp|Q9P121|NTRI_HUMAN Neurotrimin OS=Homo sapiens (Human) OX=9606 GN=NTM PE=1 SV=1	NTM	0.303079	0	0.728651	1	-0.620661	1.03237
P35612	P35612	>sp|P35612|ADDB_HUMAN Beta-adducin OS=Homo sapiens (Human) OX=9606 GN=ADD2 PE=1 SV=3	ADD2	-0.165711	-0.147287	0.728651	0.665498	-0.917265	-0.500596
A0A3B3ISS6;Q14956	A0A3B3ISS6;Q14956	>tr|A0A3B3ISS6|A0A3B3ISS6_HUMAN Isoform of Q14956, PKD domain-containing protein OS=Homo sapiens (Human) OX=9606 GN=GPNMB PE=1 SV=1;>sp|Q14956|GPNMB_HUMAN Transmembrane glycoprotein NMB OS=Homo sapiens (Human) OX=9606 GN=GPNMB PE=1 SV=2	GPNMB	0.819886	0.328856	0.728651	1
P35270	P35270	>sp|P35270|SPRE_HUMAN Sepiapterin reductase OS=Homo sapiens (Human) OX=9606 GN=SPR PE=1 SV=1	SPR	0.116382	7.58238e-11	0.728651	1		1.81762
E5RK64;O95292	E5RK64;O95292	>tr|E5RK64|E5RK64_HUMAN Isoform of O95292, MSP domain-containing protein OS=Homo sapiens (Human) OX=9606 GN=VAPB PE=1 SV=1;>sp|O95292|VAPB_HUMAN Vesicle-associated membrane protein-associated protein B/C OS=Homo sapiens (Human) OX=9606 GN=VAPB PE=1 SV=3	VAPB	0.290368	0.313774	0.728825	0.565201	0.222443	0.914067
Q13217	Q13217	>sp|Q13217|DNJC3_HUMAN DnaJ homolog subfamily C member 3 OS=Homo sapiens (Human) OX=9606 GN=DNAJC3 PE=1 SV=1	DNAJC3	0.313554	0	0.737263	1	-2.2604	-0.499604
Q92597	Q92597	>sp|Q92597|NDRG1_HUMAN Protein NDRG1 OS=Homo sapiens (Human) OX=9606 GN=NDRG1 PE=1 SV=1	NDRG1	-0.173404	-0.336862	0.742265	0.0487692	-0.408808	-1.23393
Q15382	Q15382	>sp|Q15382|RHEB_HUMAN GTP-binding protein Rheb OS=Homo sapiens (Human) OX=9606 GN=RHEB PE=1 SV=1	RHEB	-0.122229	-0.158675	0.747198	0.47947	-2.19666	-0.331654
H0YHS6;Q9Y2Z4	H0YHS6;Q9Y2Z4	>tr|H0YHS6|H0YHS6_HUMAN Isoform of Q9Y2Z4, Tyrosine--tRNA ligase (Fragment) OS=Homo sapiens (Human) OX=9606 GN=YARS2 PE=1 SV=1;>sp|Q9Y2Z4|SYYM_HUMAN Tyrosine--tRNA ligase, mitochondrial OS=Homo sapiens (Human) OX=9606 GN=YARS2 PE=1 SV=2	YARS2	-0.261779	-0.0992064	0.750185	1
A0A499FI31;Q15020	A0A499FI31;Q15020	>tr|A0A499FI31|A0A499FI31_HUMAN Isoform of Q15020, Squamous cell carcinoma antigen recognized by T-cells 3 OS=Homo sapiens (Human) OX=9606 GN=SART3 PE=1 SV=1;>sp|Q15020|SART3_HUMAN Squamous cell carcinoma antigen recognized by T-cells 3 OS=Homo sapiens (Human) OX=9606 GN=SART3 PE=1 SV=1	SART3	0.147536	0	0.751685	1	0.0164173	-2.27081
H0YFD6	H0YFD6	>tr|H0YFD6|H0YFD6_HUMAN Isoform of P40939, Enoyl-CoA hydratase OS=Homo sapiens (Human) OX=9606 GN=HADHA PE=1 SV=2	HADHA	0.0748153	0.0449434	0.75672	0.933278	0.209552	0.0750661
Q12931	Q12931	>sp|Q12931|TRAP1_HUMAN Heat shock protein 75 kDa, mitochondrial OS=Homo sapiens (Human) OX=9606 GN=TRAP1 PE=1 SV=3	TRAP1	0.0792678	0	0.75672	1	0.0849644	0.403692
A0A075B7B5;B7ZM87;O75044	A0A075B7B5;B7ZM87;O75044	>tr|A0A075B7B5|A0A075B7B5_HUMAN Isoform of O75044, SLIT-ROBO Rho GTPase-activating protein 2 OS=Homo sapiens (Human) OX=9606 GN=SRGAP2 PE=1 SV=1;>tr|B7ZM87|B7ZM87_HUMAN Isoform of O75044, SLIT-ROBO Rho GTPase-activating protein 2 OS=Homo sapiens (Human) OX=9606 GN=SRGAP2 PE=1 SV=1;>sp|O75044|SRGP2_HUMAN SLIT-ROBO Rho GTPase-activating protein 2 OS=Homo sapiens (Human) OX=9606 GN=SRGAP2 PE=1 SV=3	SRGAP2	-0.167203	-0.086468	0.75672	1	-1.52603	-1.61182
O00764	O00764	>sp|O00764|PDXK_HUMAN Pyridoxal kinase OS=Homo sapiens (Human) OX=9606 GN=PDXK PE=1 SV=1	PDXK	0.353696	0	0.756783	1	-0.547038	0.452661
P35579	P35579	>sp|P35579|MYH9_HUMAN Myosin-9 OS=Homo sapiens (Human) OX=9606 GN=MYH9 PE=1 SV=4	MYH9	-0.137438	-0.346311	0.763121	0.000185774	-0.906007	-0.43055
Q12873	Q12873	>sp|Q12873|CHD3_HUMAN Chromodomain-helicase-DNA-binding protein 3 OS=Homo sapiens (Human) OX=9606 GN=CHD3 PE=1 SV=3	CHD3	-0.531482	0.490956	0.763121	0.486569	-1.03726	-1.02798
P55769	P55769	>sp|P55769|NH2L1_HUMAN NHP2-like protein 1 OS=Homo sapiens (Human) OX=9606 GN=SNU13 PE=1 SV=3	SNU13	-0.199561	-0.214335	0.766359	0.560013	-0.782101	-2.10628
A0A0D9SFB0;A0A0D9SFI6;A0A0D9SFZ9;A0A494C0D6;Q13642;Q5JXH7;Q5JXH8;Q5JXH9;Q5JXI2;Q5JXI3;Q5JXI8	A0A0D9SFB0;A0A0D9SFI6;A0A0D9SFZ9;A0A494C0D6;Q13642;Q5JXH7;Q5JXH8;Q5JXH9;Q5JXI2;Q5JXI3;Q5JXI8	>tr|A0A0D9SFB0|A0A0D9SFB0_HUMAN Isoform of Q13642, Four and a half LIM domains protein 1 (Fragment) OS=Homo sapiens (Human) OX=9606 GN=FHL1 PE=1 SV=1;>tr|A0A0D9SFI6|A0A0D9SFI6_HUMAN Isoform of Q13642, Four and a half LIM domains protein 1 (Fragment) OS=Homo sapiens (Human) OX=9606 GN=FHL1 PE=1 SV=1;>tr|A0A0D9SFZ9|A0A0D9SFZ9_HUMAN Isoform of Q13642, Four and a half LIM domains protein 1 (Fragment)…	FHL1	0.733727	0.316994	0.766663	1	1.86503	1.903
Q7Z2K8	Q7Z2K8	>sp|Q7Z2K8|GRIN1_HUMAN G protein-regulated inducer of neurite outgrowth 1 OS=Homo sapiens (Human) OX=9606 GN=GPRIN1 PE=1 SV=2	GPRIN1	-0.278027	-0.207433	0.766663	1
Q14CZ8	Q14CZ8	>sp|Q14CZ8|HECAM_HUMAN Hepatocyte cell adhesion molecule OS=Homo sapiens (Human) OX=9606 GN=HEPACAM PE=1 SV=1	HEPACAM	0.180256	0.213507	0.768741	0.498806	1.3002	1.40647
P49840	P49840	>sp|P49840|GSK3A_HUMAN Glycogen synthase kinase-3 alpha OS=Homo sapiens (Human) OX=9606 GN=GSK3A PE=1 SV=2	GSK3A	-0.123935	-0.313315	0.770713	0.00200828	-0.942041	-0.820412
F8WAS3	F8WAS3	>tr|F8WAS3|F8WAS3_HUMAN Isoform of Q16718, Complex I subunit B13 OS=Homo sapiens (Human) OX=9606 GN=NDUFA5 PE=1 SV=1	NDUFA5	0.364576	0.483253	0.772519	0.407877	-0.387994	0.837818
Q14157	Q14157	>sp|Q14157|UBP2L_HUMAN Ubiquitin-associated protein 2-like OS=Homo sapiens (Human) OX=9606 GN=UBAP2L PE=1 SV=2	UBAP2L	0.194229	3.38508e-17	0.775162	1	0.883582	0.351951
Q9Y4W6	Q9Y4W6	>sp|Q9Y4W6|AFG32_HUMAN AFG3-like protein 2 OS=Homo sapiens (Human) OX=9606 GN=AFG3L2 PE=1 SV=2	AFG3L2	0.0861152	0	0.775162	1	0.467396	0.698741
A0A2R8Y543;A0A2R8Y5A3;A0A2R8Y5Z1;A0A2R8Y7Z0;A0A2R8Y804;A0A2R8YCH5;B4DGU4;P35222	A0A2R8Y543;A0A2R8Y5A3;A0A2R8Y5Z1;A0A2R8Y7Z0;A0A2R8Y804;A0A2R8YCH5;B4DGU4;P35222	>tr|A0A2R8Y543|A0A2R8Y543_HUMAN Isoform of P35222, Catenin beta-1 OS=Homo sapiens (Human) OX=9606 GN=CTNNB1 PE=1 SV=1;>tr|A0A2R8Y5A3|A0A2R8Y5A3_HUMAN Isoform of P35222, Catenin beta-1 OS=Homo sapiens (Human) OX=9606 GN=CTNNB1 PE=1 SV=1;>tr|A0A2R8Y5Z1|A0A2R8Y5Z1_HUMAN Isoform of P35222, Catenin beta-1 OS=Homo sapiens (Human) OX=9606 GN=CTNNB1 PE=1 SV=1;>tr|A0A2R8Y7Z0|A0A2R8Y7Z0_HUMAN Isoform of P3…	CTNNB1	0.158868	0	0.775162	1	0.125301	0.230349
Q15366	Q15366	>sp|Q15366|PCBP2_HUMAN Poly(rC)-binding protein 2 OS=Homo sapiens (Human) OX=9606 GN=PCBP2 PE=1 SV=1	PCBP2	0.117347	0	0.775162	1	0.0493952	-0.0634427
A0A5F9ZHM9	A0A5F9ZHM9	>tr|A0A5F9ZHM9|A0A5F9ZHM9_HUMAN Isoform of Q9UQM7, Calcium/calmodulin-dependent protein kinase OS=Homo sapiens (Human) OX=9606 GN=CAMK2A PE=1 SV=1	CAMK2A	-0.30203	-0.763075	0.775162	0.0269111	-0.17505	-0.100512
P23381	P23381	>sp|P23381|SYWC_HUMAN Tryptophan--tRNA ligase, cytoplasmic OS=Homo sapiens (Human) OX=9606 GN=WARS1 PE=1 SV=2	WARS1	-0.136774	0	0.775162	1	-0.796699	-0.376313
P42261	P42261	>sp|P42261|GRIA1_HUMAN Glutamate receptor 1 OS=Homo sapiens (Human) OX=9606 GN=GRIA1 PE=1 SV=2	GRIA1	-0.15224	-0.0603054	0.775162	1	-1.06529	-1.09705
P60228	P60228	>sp|P60228|EIF3E_HUMAN Eukaryotic translation initiation factor 3 subunit E OS=Homo sapiens (Human) OX=9606 GN=EIF3E PE=1 SV=1	EIF3E	0.0857871	-0.0428586	0.775162	1	-1.89732	-1.32867
O43396	O43396	>sp|O43396|TXNL1_HUMAN Thioredoxin-like protein 1 OS=Homo sapiens (Human) OX=9606 GN=TXNL1 PE=1 SV=3	TXNL1	0.345129	0.490326	0.775162	0.277022		1.5141
M0R3D4;Q9UI14	M0R3D4;Q9UI14	>tr|M0R3D4|M0R3D4_HUMAN Isoform of Q9UI14, PRA1 family protein OS=Homo sapiens (Human) OX=9606 GN=RABAC1 PE=1 SV=1;>sp|Q9UI14|PRAF1_HUMAN Prenylated Rab acceptor protein 1 OS=Homo sapiens (Human) OX=9606 GN=RABAC1 PE=1 SV=1	RABAC1	0.232375	0	0.775162	1
A0A1B0GVW3;F5H7N0;P28472	A0A1B0GVW3;F5H7N0;P28472	>tr|A0A1B0GVW3|A0A1B0GVW3_HUMAN Isoform of P28472, Gamma-aminobutyric acid receptor subunit beta-3 OS=Homo sapiens (Human) OX=9606 GN=GABRB3 PE=1 SV=1;>tr|F5H7N0|F5H7N0_HUMAN Isoform of P28472, Gamma-aminobutyric acid receptor subunit beta-3 OS=Homo sapiens (Human) OX=9606 GN=GABRB3 PE=1 SV=1;>sp|P28472|GBRB3_HUMAN Gamma-aminobutyric acid receptor subunit beta-3 OS=Homo sapiens (Human) OX=9606 GN…	GABRB3	-0.339549	-0.547174	0.775162	0.126999
A0A0U1RR30;A0A0U1RRM1;Q86YP4;Q8WXI9	A0A0U1RR30;A0A0U1RRM1;Q86YP4;Q8WXI9	>tr|A0A0U1RR30|A0A0U1RR30_HUMAN Isoform of Q8WXI9, GATA-type domain-containing protein (Fragment) OS=Homo sapiens (Human) OX=9606 GN=GATAD2B PE=1 SV=1;>tr|A0A0U1RRM1|A0A0U1RRM1_HUMAN Isoform of Q8WXI9, GATA-type domain-containing protein OS=Homo sapiens (Human) OX=9606 GN=GATAD2B PE=1 SV=1;>sp|Q86YP4|P66A_HUMAN Transcriptional repressor p66-alpha OS=Homo sapiens (Human) OX=9606 GN=GATAD2A PE=1 SV…	GATAD2B;GATAD2A	0.442011	0.697111	0.775162	0.201926
A0A669KBL1;Q93009	A0A669KBL1;Q93009	>tr|A0A669KBL1|A0A669KBL1_HUMAN Isoform of Q93009, Ubiquitin carboxyl-terminal hydrolase 7 OS=Homo sapiens (Human) OX=9606 GN=USP7 PE=1 SV=1;>sp|Q93009|UBP7_HUMAN Ubiquitin carboxyl-terminal hydrolase 7 OS=Homo sapiens (Human) OX=9606 GN=USP7 PE=1 SV=2	USP7	0.183085	1.94674e-17	0.775162	1
E9PI90	E9PI90	>tr|E9PI90|E9PI90_HUMAN Isoform of Q9H061, Transmembrane protein 126A OS=Homo sapiens (Human) OX=9606 GN=TMEM126A PE=1 SV=1	TMEM126A	0.170775	-2.79053e-19	0.79657	1	0.68312	1.34278
I3L1P8	I3L1P8	>tr|I3L1P8|I3L1P8_HUMAN Isoform of Q02978, Mitochondrial 2-oxoglutarate/malate carrier protein (Fragment) OS=Homo sapiens (Human) OX=9606 GN=SLC25A11 PE=1 SV=1	SLC25A11	-0.121398	-0.345948	0.79657	0.0539348	-0.137683	-0.241393
P43304	P43304	>sp|P43304|GPDM_HUMAN Glycerol-3-phosphate dehydrogenase, mitochondrial OS=Homo sapiens (Human) OX=9606 GN=GPD2 PE=1 SV=3	GPD2	-0.0817214	-0.0577363	0.810269	1	0.0118634	0.353205
H0YM23;O75179	H0YM23;O75179	>tr|H0YM23|H0YM23_HUMAN Isoform of O75179, ANK_REP_REGION domain-containing protein (Fragment) OS=Homo sapiens (Human) OX=9606 GN=ANKRD17 PE=1 SV=1;>sp|O75179|ANR17_HUMAN Ankyrin repeat domain-containing protein 17 OS=Homo sapiens (Human) OX=9606 GN=ANKRD17 PE=1 SV=3	ANKRD17	-0.613205	5.69028e-15	0.810269	1
Q99767	Q99767	>sp|Q99767|APBA2_HUMAN Amyloid-beta A4 precursor protein-binding family A member 2 OS=Homo sapiens (Human) OX=9606 GN=APBA2 PE=1 SV=3	APBA2	0.25542	0	0.810584	1		1.44769
O14490	O14490	>sp|O14490|DLGP1_HUMAN Disks large-associated protein 1 OS=Homo sapiens (Human) OX=9606 GN=DLGAP1 PE=1 SV=1	DLGAP1	-0.494455	0	0.814298	1	-1.26827	-0.291673
P36021	P36021	>sp|P36021|MOT8_HUMAN Monocarboxylate transporter 8 OS=Homo sapiens (Human) OX=9606 GN=SLC16A2 PE=1 SV=2	SLC16A2	0.420853	0.378258	0.814298	0.937723
A0A087WXD9;A0A2R8Y4W8;A0A2R8Y4X4;A0A2R8Y6B2;A0A2R8Y7B1;A0A2R8Y7D9;A0A2R8YG52;A0A2R8YG73;A0A2R8YGU1;A0A2U3TZV9;Q3V6T2	A0A087WXD9;A0A2R8Y4W8;A0A2R8Y4X4;A0A2R8Y6B2;A0A2R8Y7B1;A0A2R8Y7D9;A0A2R8YG52;A0A2R8YG73;A0A2R8YGU1;A0A2U3TZV9;Q3V6T2	>tr|A0A087WXD9|A0A087WXD9_HUMAN Isoform of Q3V6T2, Girdin OS=Homo sapiens (Human) OX=9606 GN=CCDC88A PE=1 SV=1;>tr|A0A2R8Y4W8|A0A2R8Y4W8_HUMAN Isoform of Q3V6T2, Calponin-homology (CH) domain-containing protein OS=Homo sapiens (Human) OX=9606 GN=CCDC88A PE=1 SV=1;>tr|A0A2R8Y4X4|A0A2R8Y4X4_HUMAN Isoform of Q3V6T2, Calponin-homology (CH) domain-containing protein OS=Homo sapiens (Human) OX=9606 GN=…	CCDC88A	-0.286066	-0.320611	0.816395	0.498806
O94805	O94805	>sp|O94805|ACL6B_HUMAN Actin-like protein 6B OS=Homo sapiens (Human) OX=9606 GN=ACTL6B PE=1 SV=1	ACTL6B	-0.565405	-0.895433	0.818633	0.469771
H3BR94;H3BS05;H3BUD2;Q9BTE1	H3BR94;H3BS05;H3BUD2;Q9BTE1	>tr|H3BR94|H3BR94_HUMAN Isoform of Q9BTE1, Dynactin subunit 5 OS=Homo sapiens (Human) OX=9606 GN=DCTN5 PE=1 SV=1;>tr|H3BS05|H3BS05_HUMAN Isoform of Q9BTE1, Dynactin subunit 5 OS=Homo sapiens (Human) OX=9606 GN=DCTN5 PE=1 SV=1;>tr|H3BUD2|H3BUD2_HUMAN Isoform of Q9BTE1, Dynactin subunit 5 OS=Homo sapiens (Human) OX=9606 GN=DCTN5 PE=1 SV=1;>sp|Q9BTE1|DCTN5_HUMAN Dynactin subunit 5 OS=Homo sapiens (H…	DCTN5	0.471506	0	0.820615	1
P11177	P11177	>sp|P11177|ODPB_HUMAN Pyruvate dehydrogenase E1 component subunit beta, mitochondrial OS=Homo sapiens (Human) OX=9606 GN=PDHB PE=1 SV=3	PDHB	0.123654	0	0.823121	1	0.125747	0.19028
J3KQ12;Q96G97	J3KQ12;Q96G97	>tr|J3KQ12|J3KQ12_HUMAN Isoform of Q96G97, Seipin OS=Homo sapiens (Human) OX=9606 GN=BSCL2 PE=1 SV=1;>sp|Q96G97|BSCL2_HUMAN Seipin OS=Homo sapiens (Human) OX=9606 GN=BSCL2 PE=1 SV=3	BSCL2	-0.158183	-0.373315	0.830907	0.0903602	-0.381374	-0.820653
P53999	P53999	>sp|P53999|TCP4_HUMAN Activated RNA polymerase II transcriptional coactivator p15 OS=Homo sapiens (Human) OX=9606 GN=SUB1 PE=1 SV=3	SUB1	0.54528	0	0.832454	1	2.77347
M0QXL5;M0R299;P22087	M0QXL5;M0R299;P22087	>tr|M0QXL5|M0QXL5_HUMAN Isoform of P22087, rRNA 2'-O-methyltransferase fibrillarin (Fragment) OS=Homo sapiens (Human) OX=9606 GN=FBL PE=1 SV=1;>tr|M0R299|M0R299_HUMAN Isoform of P22087, rRNA 2'-O-methyltransferase fibrillarin (Fragment) OS=Homo sapiens (Human) OX=9606 GN=FBL PE=1 SV=1;>sp|P22087|FBRL_HUMAN rRNA 2'-O-methyltransferase fibrillarin OS=Homo sapiens (Human) OX=9606 GN=FBL PE=1 SV=2	FBL	-0.153418	0	0.832767	1
P63215	P63215	>sp|P63215|GBG3_HUMAN Guanine nucleotide-binding protein G(I)/G(S)/G(O) subunit gamma-3 OS=Homo sapiens (Human) OX=9606 GN=GNG3 PE=1 SV=1	GNG3	-0.194259	-0.29497	0.844466	0.681903	-1.34502	-0.741084
O14925;Q5SRD1	O14925;Q5SRD1	>sp|O14925|TIM23_HUMAN Mitochondrial import inner membrane translocase subunit Tim23 OS=Homo sapiens (Human) OX=9606 GN=TIMM23 PE=1 SV=1;>sp|Q5SRD1|TI23B_HUMAN Mitochondrial import inner membrane translocase subunit Tim23B OS=Homo sapiens (Human) OX=9606 GN=TIMM23B PE=1 SV=3	TIMM23;TIMM23B	-0.318629	3.61054e-17	0.855304	1
F8WCF6	F8WCF6	>tr|F8WCF6|F8WCF6_HUMAN ARPC4-TTLL3 readthrough, Actin-related protein 2/3 complex subunit 4 OS=Homo sapiens (Human) OX=9606 GN=ARPC4-TTLL3 PE=3 SV=1	ARPC4-TTLL3	0.158123	0	0.857287	1	-0.246831	0.346717
P60201	P60201	>sp|P60201|MYPR_HUMAN Myelin proteolipid protein OS=Homo sapiens (Human) OX=9606 GN=PLP1 PE=1 SV=2	PLP1	-0.371968	-0.572041	0.857287	0.342369	-0.254496	-0.210833
Q9Y2A7	Q9Y2A7	>sp|Q9Y2A7|NCKP1_HUMAN Nck-associated protein 1 OS=Homo sapiens (Human) OX=9606 GN=NCKAP1 PE=1 SV=1	NCKAP1	-0.145319	-0.538497	0.857287	0.000282707	-0.495839	-0.59734
Q68D91	Q68D91	>sp|Q68D91|MBLC2_HUMAN Metallo-beta-lactamase domain-containing protein 2 OS=Homo sapiens (Human) OX=9606 GN=MBLAC2 PE=1 SV=3	MBLAC2	0.331122	0.275851	0.857287	0.915526	-0.665141	-1.12727
J3KQR7;Q9Y4F5	J3KQR7;Q9Y4F5	>tr|J3KQR7|J3KQR7_HUMAN Isoform of Q9Y4F5, FHA domain-containing protein OS=Homo sapiens (Human) OX=9606 GN=CEP170B PE=1 SV=1;>sp|Q9Y4F5|C170B_HUMAN Centrosomal protein of 170 kDa protein B OS=Homo sapiens (Human) OX=9606 GN=CEP170B PE=1 SV=4	CEP170B	0.11612	0	0.857287	1
P49792	P49792	>sp|P49792|RBP2_HUMAN E3 SUMO-protein ligase RanBP2 OS=Homo sapiens (Human) OX=9606 GN=RANBP2 PE=1 SV=2	RANBP2	0.132893	0	0.863688	1	0.455028	-1.67944
A0A0U1RRB2;A0A1B0GV38;P14867	A0A0U1RRB2;A0A1B0GV38;P14867	>tr|A0A0U1RRB2|A0A0U1RRB2_HUMAN Isoform of P14867, Neur_chan_LBD domain-containing protein (Fragment) OS=Homo sapiens (Human) OX=9606 GN=GABRA1 PE=1 SV=1;>tr|A0A1B0GV38|A0A1B0GV38_HUMAN Isoform of P14867, GABA(A) receptor subunit alpha-1 OS=Homo sapiens (Human) OX=9606 GN=GABRA1 PE=1 SV=1;>sp|P14867|GBRA1_HUMAN Gamma-aminobutyric acid receptor subunit alpha-1 OS=Homo sapiens (Human) OX=9606 GN=GA…	GABRA1	-0.646971		0.863688		-1.70286	-2.07334
E9PS48;O75489	E9PS48;O75489	>tr|E9PS48|E9PS48_HUMAN Isoform of O75489, Complex I-30kD OS=Homo sapiens (Human) OX=9606 GN=NDUFS3 PE=1 SV=1;>sp|O75489|NDUS3_HUMAN NADH dehydrogenase [ubiquinone] iron-sulfur protein 3, mitochondrial OS=Homo sapiens (Human) OX=9606 GN=NDUFS3 PE=1 SV=1	NDUFS3	0.186336	1.64261e-17	0.867803	1	0.213536	-0.376926
O75525	O75525	>sp|O75525|KHDR3_HUMAN KH domain-containing, RNA-binding, signal transduction-associated protein 3 OS=Homo sapiens (Human) OX=9606 GN=KHDRBS3 PE=1 SV=1	KHDRBS3	0.229823	-8.13482e-17	0.874112	1	-0.451117	-1.14172
Q12907	Q12907	>sp|Q12907|LMAN2_HUMAN Vesicular integral-membrane protein VIP36 OS=Homo sapiens (Human) OX=9606 GN=LMAN2 PE=1 SV=1	LMAN2	-0.131147	-0.457122	0.876566	0.00489701	-0.977303	-1.73125
A0A1W2PQ90;Q92878	A0A1W2PQ90;Q92878	>tr|A0A1W2PQ90|A0A1W2PQ90_HUMAN ENSG00000283782 readthrough, Zinc-hook domain-containing protein OS=Homo sapiens (Human) OX=9606 GN=ENSG00000283782 PE=3 SV=2;>sp|Q92878|RAD50_HUMAN DNA repair protein RAD50 OS=Homo sapiens (Human) OX=9606 GN=RAD50 PE=1 SV=1	ENSG00000283782;RAD50	0.191083	-6.51635e-18	0.876636	1
Q86UP2	Q86UP2	>sp|Q86UP2|KTN1_HUMAN Kinectin OS=Homo sapiens (Human) OX=9606 GN=KTN1 PE=1 SV=1	KTN1	0.209149	0.369495	0.879893	0.248746	-0.261904	-0.517027
P25788	P25788	>sp|P25788|PSA3_HUMAN Proteasome subunit alpha type-3 OS=Homo sapiens (Human) OX=9606 GN=PSMA3 PE=1 SV=2	PSMA3	0.151818	0.133172	0.882325	0.804275
F5H459	F5H459	>tr|F5H459|F5H459_HUMAN Isoform of Q92572, AP complex subunit sigma OS=Homo sapiens (Human) OX=9606 GN=AP3S1 PE=1 SV=1	AP3S1	-0.249424	-0.247293	0.88561	0.8597	-0.0470575	-0.236391
Q13200	Q13200	>sp|Q13200|PSMD2_HUMAN 26S proteasome non-ATPase regulatory subunit 2 OS=Homo sapiens (Human) OX=9606 GN=PSMD2 PE=1 SV=3	PSMD2	-0.155966	-0.510213	0.88561	0.00250993	-0.58361	-0.781623
K7EK33;K7EQ02;K7EQ55;Q96EP5	K7EK33;K7EQ02;K7EQ55;Q96EP5	>tr|K7EK33|K7EK33_HUMAN Isoform of Q96EP5, DAZ-associated protein 1 OS=Homo sapiens (Human) OX=9606 GN=DAZAP1 PE=1 SV=2;>tr|K7EQ02|K7EQ02_HUMAN Isoform of Q96EP5, DAZ-associated protein 1 (Fragment) OS=Homo sapiens (Human) OX=9606 GN=DAZAP1 PE=1 SV=2;>tr|K7EQ55|K7EQ55_HUMAN Isoform of Q96EP5, DAZ-associated protein 1 OS=Homo sapiens (Human) OX=9606 GN=DAZAP1 PE=1 SV=2;>sp|Q96EP5|DAZP1_HUMAN DAZ-a…	DAZAP1	0.348753	0.681254	0.88561	0.0851713
O95716	O95716	>sp|O95716|RAB3D_HUMAN Ras-related protein Rab-3D OS=Homo sapiens (Human) OX=9606 GN=RAB3D PE=1 SV=1	RAB3D	-0.129421	0	0.885645	1	0.213183	0.0110213
Q96AJ9	Q96AJ9	>sp|Q96AJ9|VTI1A_HUMAN Vesicle transport through interaction with t-SNAREs homolog 1A OS=Homo sapiens (Human) OX=9606 GN=VTI1A PE=1 SV=2	VTI1A	-0.278248	0	0.885645	1
E9PIQ7;O00165	E9PIQ7;O00165	>tr|E9PIQ7|E9PIQ7_HUMAN Isoform of O00165, HCLS1-associated protein X-1 OS=Homo sapiens (Human) OX=9606 GN=HAX1 PE=1 SV=1;>sp|O00165|HAX1_HUMAN HCLS1-associated protein X-1 OS=Homo sapiens (Human) OX=9606 GN=HAX1 PE=1 SV=2	HAX1	0.192135	0	0.887975	1
Q9UPR0	Q9UPR0	>sp|Q9UPR0|PLCL2_HUMAN Inactive phospholipase C-like protein 2 OS=Homo sapiens (Human) OX=9606 GN=PLCL2 PE=1 SV=2	PLCL2	-0.183785	-0.632824	0.889475	0.879292
F8W0V3;Q9GZZ8	F8W0V3;Q9GZZ8	>tr|F8W0V3|F8W0V3_HUMAN Isoform of Q9GZZ8, Extracellular glycoprotein lacritin OS=Homo sapiens (Human) OX=9606 GN=LACRT PE=1 SV=1;>sp|Q9GZZ8|LACRT_HUMAN Extracellular glycoprotein lacritin OS=Homo sapiens (Human) OX=9606 GN=LACRT PE=1 SV=1	LACRT	0.198138	0.270823	0.889475	1
A0A075B7C0;A0A0C4DGQ5;K7EIV0;K7EM73;P04632	A0A075B7C0;A0A0C4DGQ5;K7EIV0;K7EM73;P04632	>tr|A0A075B7C0|A0A075B7C0_HUMAN Isoform of P04632, Calcium-activated neutral proteinase small subunit (Fragment) OS=Homo sapiens (Human) OX=9606 GN=CAPNS1 PE=1 SV=1;>tr|A0A0C4DGQ5|A0A0C4DGQ5_HUMAN Isoform of P04632, Calcium-activated neutral proteinase small subunit OS=Homo sapiens (Human) OX=9606 GN=CAPNS1 PE=1 SV=1;>tr|K7EIV0|K7EIV0_HUMAN Isoform of P04632, Calcium-activated neutral proteinase …	CAPNS1	0.168407	0.128807	0.894678	0.896771	0.937533	0.595518
P60880	P60880	>sp|P60880|SNP25_HUMAN Synaptosomal-associated protein 25 OS=Homo sapiens (Human) OX=9606 GN=SNAP25 PE=1 SV=1	SNAP25	0.138949	0.396303	0.896206	0.0827407	-0.16506	0.252177
Q96PK6	Q96PK6	>sp|Q96PK6|RBM14_HUMAN RNA-binding protein 14 OS=Homo sapiens (Human) OX=9606 GN=RBM14 PE=1 SV=2	RBM14	-0.111055	-0.370433	0.896206	0.247442	-0.672769	-1.37795
C9JPC0	C9JPC0	>tr|C9JPC0|C9JPC0_HUMAN Isoform of Q13200, 26S proteasome non-ATPase regulatory subunit 2 (Fragment) OS=Homo sapiens (Human) OX=9606 GN=PSMD2 PE=1 SV=1	PSMD2	-0.0987668	-0.276297	0.896206	0.105514	-1.53994	-0.407123
H3BVG0	H3BVG0	>tr|H3BVG0|H3BVG0_HUMAN Isoform of Q8N1F7, Nuclear pore complex protein Nup93 OS=Homo sapiens (Human) OX=9606 GN=NUP93 PE=1 SV=1	NUP93	0.218814	0	0.896206	1
P22059	P22059	>sp|P22059|OSBP1_HUMAN Oxysterol-binding protein 1 OS=Homo sapiens (Human) OX=9606 GN=OSBP PE=1 SV=1	OSBP	-0.512483	-1.09167	0.896206	0.195055
M0QYM7	M0QYM7	>tr|M0QYM7|M0QYM7_HUMAN Isoform of P04350, Tubulin domain-containing protein (Fragment) OS=Homo sapiens (Human) OX=9606 GN=TUBB4A PE=1 SV=8	TUBB4A	-0.239005	0	0.897816	1
Q8NHG7	Q8NHG7	>sp|Q8NHG7|SVIP_HUMAN Small VCP/p97-interacting protein OS=Homo sapiens (Human) OX=9606 GN=SVIP PE=1 SV=1	SVIP	0.265341	0	0.898084	1
P20160	P20160	>sp|P20160|CAP7_HUMAN Azurocidin OS=Homo sapiens (Human) OX=9606 GN=AZU1 PE=1 SV=3	AZU1	0.534891	0.393165	0.898754	0.879292
A0A3B3ISW2;A0A3B3ITF1;B7Z2T4;E9PN83;Q15700	A0A3B3ISW2;A0A3B3ITF1;B7Z2T4;E9PN83;Q15700	>tr|A0A3B3ISW2|A0A3B3ISW2_HUMAN Isoform of Q15700, Disks large homolog 2 OS=Homo sapiens (Human) OX=9606 GN=DLG2 PE=1 SV=1;>tr|A0A3B3ITF1|A0A3B3ITF1_HUMAN Isoform of Q15700, Disks large homolog 2 OS=Homo sapiens (Human) OX=9606 GN=DLG2 PE=1 SV=1;>tr|B7Z2T4|B7Z2T4_HUMAN Isoform of Q15700, Disks large homolog 2 OS=Homo sapiens (Human) OX=9606 GN=DLG2 PE=1 SV=1;>tr|E9PN83|E9PN83_HUMAN Isoform of Q15…	DLG2	0.10684	4.40189e-12	0.902988	1	0.364228	1.48775
Q7L1I2	Q7L1I2	>sp|Q7L1I2|SV2B_HUMAN Synaptic vesicle glycoprotein 2B OS=Homo sapiens (Human) OX=9606 GN=SV2B PE=1 SV=1	SV2B	-0.20831	-0.00843695	0.902988	1	-0.30345	0.350731
Q8N4C8	Q8N4C8	>sp|Q8N4C8|MINK1_HUMAN Misshapen-like kinase 1 OS=Homo sapiens (Human) OX=9606 GN=MINK1 PE=1 SV=2	MINK1	-0.118243	-0.109299	0.902988	0.777625	-0.836158	0.0564026
Q14694	Q14694	>sp|Q14694|UBP10_HUMAN Ubiquitin carboxyl-terminal hydrolase 10 OS=Homo sapiens (Human) OX=9606 GN=USP10 PE=1 SV=2	USP10	-0.109352	-0.272876	0.914464	1	-0.978953	-1.8251
Q86SK9	Q86SK9	>sp|Q86SK9|SCD5_HUMAN Stearoyl-CoA desaturase 5 OS=Homo sapiens (Human) OX=9606 GN=SCD5 PE=1 SV=2	SCD5	-0.188259	-0.610918	0.915634	0.0794279	-1.47245	-1.7582
H0Y448;Q8WZ74	H0Y448;Q8WZ74	>tr|H0Y448|H0Y448_HUMAN Isoform of Q8WZ74, ANK_REP_REGION domain-containing protein (Fragment) OS=Homo sapiens (Human) OX=9606 GN=CTTNBP2 PE=1 SV=1;>sp|Q8WZ74|CTTB2_HUMAN Cortactin-binding protein 2 OS=Homo sapiens (Human) OX=9606 GN=CTTNBP2 PE=1 SV=1	CTTNBP2	-0.172314	-0.524625	0.9191	0.0913994
Q5VWW1;Q7Z5L3	Q5VWW1;Q7Z5L3	>sp|Q5VWW1|C1QL3_HUMAN Complement C1q-like protein 3 OS=Homo sapiens (Human) OX=9606 GN=C1QL3 PE=2 SV=1;>sp|Q7Z5L3|C1QL2_HUMAN Complement C1q-like protein 2 OS=Homo sapiens (Human) OX=9606 GN=C1QL2 PE=2 SV=2	C1QL3;C1QL2	0.193815	0.229315	0.922141	0.545188	2.16275
A0A0U1RQH7;G3XAC6;H0Y4X3;Q14498	A0A0U1RQH7;G3XAC6;H0Y4X3;Q14498	>tr|A0A0U1RQH7|A0A0U1RQH7_HUMAN Isoform of Q14498, RNA-binding protein 39 (Fragment) OS=Homo sapiens (Human) OX=9606 GN=RBM39 PE=1 SV=1;>tr|G3XAC6|G3XAC6_HUMAN Isoform of Q14498, RNA-binding protein 39 OS=Homo sapiens (Human) OX=9606 GN=RBM39 PE=1 SV=1;>tr|H0Y4X3|H0Y4X3_HUMAN Isoform of Q14498, RNA-binding protein 39 (Fragment) OS=Homo sapiens (Human) OX=9606 GN=RBM39 PE=1 SV=8;>sp|Q14498|RBM39_H…	RBM39	0.307668	0	0.922141	1	0.251501
Q9BVK6	Q9BVK6	>sp|Q9BVK6|TMED9_HUMAN Transmembrane emp24 domain-containing protein 9 OS=Homo sapiens (Human) OX=9606 GN=TMED9 PE=1 SV=2	TMED9	0.132817	-3.71572e-16	0.922141	1	0.167718	-0.359837
E9PG46;Q2M2I8	E9PG46;Q2M2I8	>tr|E9PG46|E9PG46_HUMAN Isoform of Q2M2I8, Protein kinase domain-containing protein OS=Homo sapiens (Human) OX=9606 GN=AAK1 PE=1 SV=1;>sp|Q2M2I8|AAK1_HUMAN AP2-associated protein kinase 1 OS=Homo sapiens (Human) OX=9606 GN=AAK1 PE=1 SV=3	AAK1	-0.086937	-0.160946	0.922141	0.428098	-0.825064	-0.643276
Q7Z3B1	Q7Z3B1	>sp|Q7Z3B1|NEGR1_HUMAN Neuronal growth regulator 1 OS=Homo sapiens (Human) OX=9606 GN=NEGR1 PE=1 SV=3	NEGR1	-0.208784	0.504758	0.92512	0.0971196	0.540273	1.11207
K7EQQ1	K7EQQ1	>tr|K7EQQ1|K7EQQ1_HUMAN Isoform of O96005, Cleft lip and palate transmembrane protein 1 (Fragment) OS=Homo sapiens (Human) OX=9606 GN=CLPTM1 PE=1 SV=1	CLPTM1	-0.130882	-0.360908	0.926583	0.112881	-0.103022	0.158267
O43852	O43852	>sp|O43852|CALU_HUMAN Calumenin OS=Homo sapiens (Human) OX=9606 GN=CALU PE=1 SV=2	CALU	0.298514	0.234738	0.929726	0.873086	2.52576	2.2036
P30533	P30533	>sp|P30533|AMRP_HUMAN Alpha-2-macroglobulin receptor-associated protein OS=Homo sapiens (Human) OX=9606 GN=LRPAP1 PE=1 SV=1	LRPAP1	0.165128	0	0.937124	1	2.56543
F8VUA5	F8VUA5	>tr|F8VUA5|F8VUA5_HUMAN Isoform of P61020, Ras-related protein Rab-5B (Fragment) OS=Homo sapiens (Human) OX=9606 GN=RAB5B PE=1 SV=1	RAB5B	0.301452	0	0.939884	1
P40429	P40429	>sp|P40429|RL13A_HUMAN 60S ribosomal protein L13a OS=Homo sapiens (Human) OX=9606 GN=RPL13A PE=1 SV=2	RPL13A	0.298961		0.94297
B7ZC38;B7ZC39;Q9NR46	B7ZC38;B7ZC39;Q9NR46	>tr|B7ZC38|B7ZC38_HUMAN Isoform of Q9NR46, Endophilin-B2 OS=Homo sapiens (Human) OX=9606 GN=SH3GLB2 PE=1 SV=1;>tr|B7ZC39|B7ZC39_HUMAN Isoform of Q9NR46, Endophilin-B2 OS=Homo sapiens (Human) OX=9606 GN=SH3GLB2 PE=1 SV=1;>sp|Q9NR46|SHLB2_HUMAN Endophilin-B2 OS=Homo sapiens (Human) OX=9606 GN=SH3GLB2 PE=1 SV=1	SH3GLB2	0.141079	0.150218	0.946477	0.761355	0.835442	0.736862
Q9BS26	Q9BS26	>sp|Q9BS26|ERP44_HUMAN Endoplasmic reticulum resident protein 44 OS=Homo sapiens (Human) OX=9606 GN=ERP44 PE=1 SV=1	ERP44	0.194266	0	0.948134	1	1.6103	0.495078
P31321	P31321	>sp|P31321|KAP1_HUMAN cAMP-dependent protein kinase type I-beta regulatory subunit OS=Homo sapiens (Human) OX=9606 GN=PRKAR1B PE=1 SV=4	PRKAR1B	-0.0929168	-0.301748	0.95556	0.0396314	-0.330077	-1.35467
Q8NI60	Q8NI60	>sp|Q8NI60|COQ8A_HUMAN Atypical kinase COQ8A, mitochondrial OS=Homo sapiens (Human) OX=9606 GN=COQ8A PE=1 SV=1	COQ8A	0.138074	4.86755e-19	0.966579	1
Q5SQI0	Q5SQI0	>sp|Q5SQI0|ATAT_HUMAN Alpha-tubulin N-acetyltransferase 1 OS=Homo sapiens (Human) OX=9606 GN=ATAT1 PE=1 SV=1	ATAT1	0.30288	0.0583775	0.967041	1
A0A087X165	A0A087X165	>tr|A0A087X165|A0A087X165_HUMAN Isoform of Q9C0H9, AIP3 domain-containing protein OS=Homo sapiens (Human) OX=9606 GN=SRCIN1 PE=1 SV=1	SRCIN1	0.135113	1.06598e-15	0.969893	1		1.30578
P32004	P32004	>sp|P32004|L1CAM_HUMAN Neural cell adhesion molecule L1 OS=Homo sapiens (Human) OX=9606 GN=L1CAM PE=1 SV=2	L1CAM	0.0861623	0.351124	0.977998	0.0200498	0.549711	1.29046
C9J240;E7EW28;F8WDX9;Q6U841	C9J240;E7EW28;F8WDX9;Q6U841	>tr|C9J240|C9J240_HUMAN Isoform of Q6U841, Anion exchange protein OS=Homo sapiens (Human) OX=9606 GN=SLC4A10 PE=1 SV=1;>tr|E7EW28|E7EW28_HUMAN Isoform of Q6U841, Anion exchange protein OS=Homo sapiens (Human) OX=9606 GN=SLC4A10 PE=1 SV=1;>tr|F8WDX9|F8WDX9_HUMAN Isoform of Q6U841, Band_3_cyto domain-containing protein OS=Homo sapiens (Human) OX=9606 GN=SLC4A10 PE=1 SV=1;>sp|Q6U841|S4A10_HUMAN Sodi…	SLC4A10	-0.154303	-0.25673	0.977998	0.207527
P69905	P69905	>sp|P69905|HBA_HUMAN Hemoglobin subunit alpha OS=Homo sapiens (Human) OX=9606 GN=HBA2 PE=1 SV=2	HBA2	0.270118	0.0366701	0.978184	1	0.317398	0.542014
A0A0A0MT83;A0A0S2Z4K7;P26440	A0A0A0MT83;A0A0S2Z4K7;P26440	>tr|A0A0A0MT83|A0A0A0MT83_HUMAN Isoform of P26440, Butyryl-CoA dehydrogenase OS=Homo sapiens (Human) OX=9606 GN=IVD PE=1 SV=2;>tr|A0A0S2Z4K7|A0A0S2Z4K7_HUMAN Isoform of P26440, Butyryl-CoA dehydrogenase (Fragment) OS=Homo sapiens (Human) OX=9606 GN=IVD PE=1 SV=1;>sp|P26440|IVD_HUMAN Isovaleryl-CoA dehydrogenase, mitochondrial OS=Homo sapiens (Human) OX=9606 GN=IVD PE=1 SV=2	IVD	-0.289571	-2.40809e-17	0.979421	1
Q6ZVM7	Q6ZVM7	>sp|Q6ZVM7|TM1L2_HUMAN TOM1-like protein 2 OS=Homo sapiens (Human) OX=9606 GN=TOM1L2 PE=1 SV=1	TOM1L2	0.140871	0	0.981605	1	-0.911194	-0.0267857
F5H6X6	F5H6X6	>tr|F5H6X6|F5H6X6_HUMAN Isoform of Q14697, Gal_mutarotas_2 domain-containing protein OS=Homo sapiens (Human) OX=9606 GN=GANAB PE=1 SV=1	GANAB	0.291137	0	0.981832	1	0.590167	-0.0656204
P60866	P60866	>sp|P60866|RS20_HUMAN 40S ribosomal protein S20 OS=Homo sapiens (Human) OX=9606 GN=RPS20 PE=1 SV=1	RPS20	-0.12095	-0.453495	0.981832	0.0584502	-0.662008	-1.42887
A0A087X0K9;G3V1L9;G5E9E7;Q07157	A0A087X0K9;G3V1L9;G5E9E7;Q07157	>tr|A0A087X0K9|A0A087X0K9_HUMAN Isoform of Q07157, Tight junction protein ZO-1 OS=Homo sapiens (Human) OX=9606 GN=TJP1 PE=1 SV=1;>tr|G3V1L9|G3V1L9_HUMAN Isoform of Q07157, Tight junction protein 1 (Zona occludens 1), isoform CRA_a OS=Homo sapiens (Human) OX=9606 GN=TJP1 PE=1 SV=1;>tr|G5E9E7|G5E9E7_HUMAN Isoform of Q07157, Tight junction protein 1 (Zona occludens 1), isoform CRA_e OS=Homo sapiens …	TJP1	-0.317746	-0.38911	0.986172	0.38847
M0R1L7;O43633	M0R1L7;O43633	>tr|M0R1L7|M0R1L7_HUMAN Isoform of O43633, Charged multivesicular body protein 2a (Fragment) OS=Homo sapiens (Human) OX=9606 GN=CHMP2A PE=1 SV=1;>sp|O43633|CHM2A_HUMAN Charged multivesicular body protein 2a OS=Homo sapiens (Human) OX=9606 GN=CHMP2A PE=1 SV=1	CHMP2A	-0.217761	0	1	1	3.31757
Q00688	Q00688	>sp|Q00688|FKBP3_HUMAN Peptidyl-prolyl cis-trans isomerase FKBP3 OS=Homo sapiens (Human) OX=9606 GN=FKBP3 PE=1 SV=1	FKBP3	8.33427e-16	4.68246e-18	1	1	3.11655
H0YN26;P39687	H0YN26;P39687	>tr|H0YN26|H0YN26_HUMAN Isoform of P39687, LRRcap domain-containing protein OS=Homo sapiens (Human) OX=9606 GN=ANP32A PE=1 SV=1;>sp|P39687|AN32A_HUMAN Acidic leucine-rich nuclear phosphoprotein 32 family member A OS=Homo sapiens (Human) OX=9606 GN=ANP32A PE=1 SV=1	ANP32A	0.0457716	0	1	1	3.1003
Q9UNZ2	Q9UNZ2	>sp|Q9UNZ2|NSF1C_HUMAN NSFL1 cofactor p47 OS=Homo sapiens (Human) OX=9606 GN=NSFL1C PE=1 SV=2	NSFL1C	1.1736e-17	0.128967	1	1	3.06516	2.40659
Q07021	Q07021	>sp|Q07021|C1QBP_HUMAN Complement component 1 Q subcomponent-binding protein, mitochondrial OS=Homo sapiens (Human) OX=9606 GN=C1QBP PE=1 SV=1	C1QBP	-4.0816e-17	-4.66976e-16	1	1	3.05767	2.89345
A0A0U1RQT9;C9JYN0;Q16563	A0A0U1RQT9;C9JYN0;Q16563	>tr|A0A0U1RQT9|A0A0U1RQT9_HUMAN Isoform of Q16563, MARVEL domain-containing protein (Fragment) OS=Homo sapiens (Human) OX=9606 GN=SYPL1 PE=1 SV=1;>tr|C9JYN0|C9JYN0_HUMAN Isoform of Q16563, MARVEL domain-containing protein OS=Homo sapiens (Human) OX=9606 GN=SYPL1 PE=1 SV=1;>sp|Q16563|SYPL1_HUMAN Synaptophysin-like protein 1 OS=Homo sapiens (Human) OX=9606 GN=SYPL1 PE=1 SV=1	SYPL1	0	0	1	1	3.03385
P11279	P11279	>sp|P11279|LAMP1_HUMAN Lysosome-associated membrane glycoprotein 1 OS=Homo sapiens (Human) OX=9606 GN=LAMP1 PE=1 SV=3	LAMP1	0	-0.246394	1	0.933148	2.80548
A0A0A0MRX2;Q96HY6	A0A0A0MRX2;Q96HY6	>tr|A0A0A0MRX2|A0A0A0MRX2_HUMAN Isoform of Q96HY6, DDRGK domain-containing protein 1 OS=Homo sapiens (Human) OX=9606 GN=DDRGK1 PE=1 SV=1;>sp|Q96HY6|DDRGK_HUMAN DDRGK domain-containing protein 1 OS=Homo sapiens (Human) OX=9606 GN=DDRGK1 PE=1 SV=2	DDRGK1	0.0439004	0.494916	1	0.267309	2.74763
E9PAV3;F8VNW4;F8VZJ2;F8W0W4;F8W1N5;H0YHX9;Q13765	E9PAV3;F8VNW4;F8VZJ2;F8W0W4;F8W1N5;H0YHX9;Q13765	>sp|E9PAV3|NACAM_HUMAN Nascent polypeptide-associated complex subunit alpha, muscle-specific form OS=Homo sapiens (Human) OX=9606 GN=NACA PE=1 SV=1;>tr|F8VNW4|F8VNW4_HUMAN Isoform of E9PAV3, NAC-A/B domain-containing protein (Fragment) OS=Homo sapiens (Human) OX=9606 GN=NACA PE=1 SV=1;>tr|F8VZJ2|F8VZJ2_HUMAN Isoform of E9PAV3, NAC-A/B domain-containing protein OS=Homo sapiens (Human) OX=9606 GN=N…	NACA	0	-4.5788e-18	1	1	2.74168	1.50099
E7EPT4;P19404	E7EPT4;P19404	>tr|E7EPT4|E7EPT4_HUMAN Isoform of P19404, NADH dehydrogenase [ubiquinone] flavoprotein 2, mitochondrial OS=Homo sapiens (Human) OX=9606 GN=NDUFV2 PE=1 SV=1;>sp|P19404|NDUV2_HUMAN NADH dehydrogenase [ubiquinone] flavoprotein 2, mitochondrial OS=Homo sapiens (Human) OX=9606 GN=NDUFV2 PE=1 SV=2	NDUFV2	1.38645e-16	5.52427e-15	1	1	2.73318	2.46435
Q8IYB5	Q8IYB5	>sp|Q8IYB5|SMAP1_HUMAN Stromal membrane-associated protein 1 OS=Homo sapiens (Human) OX=9606 GN=SMAP1 PE=1 SV=2	SMAP1	0.023139	3.0831e-18	1	1	2.70057
A0A087WTS4;A0A087WV48;A0A087WZM5;P62942;Q1JUQ3	A0A087WTS4;A0A087WV48;A0A087WZM5;P62942;Q1JUQ3	>tr|A0A087WTS4|A0A087WTS4_HUMAN Isoform of P62942, Peptidyl-prolyl cis-trans isomerase FKBP1A OS=Homo sapiens (Human) OX=9606 GN=FKBP1A PE=4 SV=1;>tr|A0A087WV48|A0A087WV48_HUMAN ENSG00000274322 readthrough, Uncharacterized protein OS=Homo sapiens (Human) OX=9606 GN=ENSG00000274322 PE=4 SV=1;>tr|A0A087WZM5|A0A087WZM5_HUMAN Isoform of P62942, Peptidylprolyl isomerase OS=Homo sapiens (Human) OX=9606…	FKBP1A;ENSG00000274322	0	0.968845	1	0.406933	2.68612	3.14973
A0A087WX59;Q16186	A0A087WX59;Q16186	>tr|A0A087WX59|A0A087WX59_HUMAN Isoform of Q16186, RPN13_C domain-containing protein OS=Homo sapiens (Human) OX=9606 GN=ADRM1 PE=1 SV=1;>sp|Q16186|ADRM1_HUMAN Proteasomal ubiquitin receptor ADRM1 OS=Homo sapiens (Human) OX=9606 GN=ADRM1 PE=1 SV=2	ADRM1	-0.24687	-0.18238	1	1	2.66452	2.95651
A0A0D9SEV1;A0A0D9SG49;O43526;Q4VXP6	A0A0D9SEV1;A0A0D9SG49;O43526;Q4VXP6	>tr|A0A0D9SEV1|A0A0D9SEV1_HUMAN Isoform of O43526, Potassium voltage-gated channel subfamily KQT member 2 OS=Homo sapiens (Human) OX=9606 GN=KCNQ2 PE=1 SV=1;>tr|A0A0D9SG49|A0A0D9SG49_HUMAN Isoform of O43526, Potassium voltage-gated channel subfamily KQT member 2 OS=Homo sapiens (Human) OX=9606 GN=KCNQ2 PE=1 SV=1;>sp|O43526|KCNQ2_HUMAN Potassium voltage-gated channel subfamily KQT member 2 OS=Homo…	KCNQ2	0	0	1	1	2.6488
K7ENG2;P26368	K7ENG2;P26368	>tr|K7ENG2|K7ENG2_HUMAN Isoform of P26368, U2 snRNP auxiliary factor large subunit OS=Homo sapiens (Human) OX=9606 GN=U2AF2 PE=1 SV=1;>sp|P26368|U2AF2_HUMAN Splicing factor U2AF 65 kDa subunit OS=Homo sapiens (Human) OX=9606 GN=U2AF2 PE=1 SV=4	U2AF2	0.299404	0	1	1	2.6234
A0A5F9UJX7;A0A5F9UP49;Q9BRK5	A0A5F9UJX7;A0A5F9UP49;Q9BRK5	>tr|A0A5F9UJX7|A0A5F9UJX7_HUMAN Isoform of Q9BRK5, 45 kDa calcium-binding protein OS=Homo sapiens (Human) OX=9606 GN=SDF4 PE=1 SV=1;>tr|A0A5F9UP49|A0A5F9UP49_HUMAN Isoform of Q9BRK5, 45 kDa calcium-binding protein OS=Homo sapiens (Human) OX=9606 GN=SDF4 PE=1 SV=1;>sp|Q9BRK5|CAB45_HUMAN 45 kDa calcium-binding protein OS=Homo sapiens (Human) OX=9606 GN=SDF4 PE=1 SV=1	SDF4	4.08597e-16	0	1	1	2.62323
O14818	O14818	>sp|O14818|PSA7_HUMAN Proteasome subunit alpha type-7 OS=Homo sapiens (Human) OX=9606 GN=PSMA7 PE=1 SV=1	PSMA7	0.101584	0	1	1	2.58272	1.66601
Q7Z6B0	Q7Z6B0	>sp|Q7Z6B0|CCD91_HUMAN Coiled-coil domain-containing protein 91 OS=Homo sapiens (Human) OX=9606 GN=CCDC91 PE=1 SV=2	CCDC91	2.15026e-16	6.65477e-46	1	1	2.48662
J3QKT2	J3QKT2	>tr|J3QKT2|J3QKT2_HUMAN Isoform of Q96KP4, Cytosolic non-specific dipeptidase (Fragment) OS=Homo sapiens (Human) OX=9606 GN=CNDP2 PE=1 SV=1	CNDP2	0	0	1	1	2.46797	2.97807
Q8ND90	Q8ND90	>sp|Q8ND90|PNMA1_HUMAN Paraneoplastic antigen Ma1 OS=Homo sapiens (Human) OX=9606 GN=PNMA1 PE=1 SV=2	PNMA1	0	1.77265e-15	1	1	2.4522
Q9H1Z4	Q9H1Z4	>sp|Q9H1Z4|WDR13_HUMAN WD repeat-containing protein 13 OS=Homo sapiens (Human) OX=9606 GN=WDR13 PE=1 SV=2	WDR13	0.087174	0	1	1	2.41465	1.66698
Q9Y697	Q9Y697	>sp|Q9Y697|NFS1_HUMAN Cysteine desulfurase, mitochondrial OS=Homo sapiens (Human) OX=9606 GN=NFS1 PE=1 SV=3	NFS1	0.0202608	0	1	1	2.37405
E9PNS3;F2Z2Y8	E9PNS3;F2Z2Y8	>tr|E9PNS3|E9PNS3_HUMAN Isoform of Q9H0E2, Toll-interacting protein OS=Homo sapiens (Human) OX=9606 GN=TOLLIP PE=1 SV=1;>tr|F2Z2Y8|F2Z2Y8_HUMAN Isoform of Q9H0E2, CUE domain-containing protein OS=Homo sapiens (Human) OX=9606 GN=TOLLIP PE=1 SV=1	TOLLIP	0.187988	0.658182	1	0.185987	2.35791	2.42234
K7EM11;O14908	K7EM11;O14908	>tr|K7EM11|K7EM11_HUMAN Isoform of O14908, PDZ domain-containing protein GIPC1 (Fragment) OS=Homo sapiens (Human) OX=9606 GN=GIPC1 PE=1 SV=1;>sp|O14908|GIPC1_HUMAN PDZ domain-containing protein GIPC1 OS=Homo sapiens (Human) OX=9606 GN=GIPC1 PE=1 SV=2	GIPC1	0	0	1	1	2.33808	3.01474
B0QYH4;B0QYH5;B7ZLJ8;Q9BYH1	B0QYH4;B0QYH5;B7ZLJ8;Q9BYH1	>tr|B0QYH4|B0QYH4_HUMAN Isoform of Q9BYH1, Seizure 6-like protein OS=Homo sapiens (Human) OX=9606 GN=SEZ6L PE=1 SV=1;>tr|B0QYH5|B0QYH5_HUMAN Isoform of Q9BYH1, Seizure 6-like protein OS=Homo sapiens (Human) OX=9606 GN=SEZ6L PE=1 SV=1;>tr|B7ZLJ8|B7ZLJ8_HUMAN Isoform of Q9BYH1, SEZ6L protein OS=Homo sapiens (Human) OX=9606 GN=SEZ6L PE=1 SV=1;>sp|Q9BYH1|SE6L1_HUMAN Seizure 6-like protein OS=Homo sap…	SEZ6L	-7.32844e-21	-0.207917	1	1	2.33419
Q9Y266	Q9Y266	>sp|Q9Y266|NUDC_HUMAN Nuclear migration protein nudC OS=Homo sapiens (Human) OX=9606 GN=NUDC PE=1 SV=1	NUDC	0	4.59258e-15	1	1	2.3247	2.73863
Q9P0I2	Q9P0I2	>sp|Q9P0I2|EMC3_HUMAN ER membrane protein complex subunit 3 OS=Homo sapiens (Human) OX=9606 GN=EMC3 PE=1 SV=3	EMC3	0	-0.0101452	1	1	2.31921
J3KNE3	J3KNE3	>tr|J3KNE3|J3KNE3_HUMAN Isoform of P68402, SGNH_hydro domain-containing protein (Fragment) OS=Homo sapiens (Human) OX=9606 GN=PAFAH1B2 PE=1 SV=1	PAFAH1B2	4.39644e-19	0.085079	1	1	2.30631
O43920	O43920	>sp|O43920|NDUS5_HUMAN NADH dehydrogenase [ubiquinone] iron-sulfur protein 5 OS=Homo sapiens (Human) OX=9606 GN=NDUFS5 PE=1 SV=3	NDUFS5	0	0	1	1	2.30442
P04083	P04083	>sp|P04083|ANXA1_HUMAN Annexin A1 OS=Homo sapiens (Human) OX=9606 GN=ANXA1 PE=1 SV=2	ANXA1	0.0252717	0.0862793	1	1	2.28886	2.45566
O00442	O00442	>sp|O00442|RTCA_HUMAN RNA 3'-terminal phosphate cyclase OS=Homo sapiens (Human) OX=9606 GN=RTCA PE=1 SV=1	RTCA	1.56481e-15	0	1	1	2.17904
Q9H061	Q9H061	>sp|Q9H061|T126A_HUMAN Transmembrane protein 126A OS=Homo sapiens (Human) OX=9606 GN=TMEM126A PE=1 SV=1	TMEM126A	7.57294e-20	0	1	1	2.17335
Q6ZMI0	Q6ZMI0	>sp|Q6ZMI0|PPR21_HUMAN Protein phosphatase 1 regulatory subunit 21 OS=Homo sapiens (Human) OX=9606 GN=PPP1R21 PE=1 SV=1	PPP1R21	0.0122985	0.325266	1	0.395293	2.16275
Q9NVH1	Q9NVH1	>sp|Q9NVH1|DJC11_HUMAN DnaJ homolog subfamily C member 11 OS=Homo sapiens (Human) OX=9606 GN=DNAJC11 PE=1 SV=2	DNAJC11	0.0422378	0	1	1	2.1526
P22735	P22735	>sp|P22735|TGM1_HUMAN Protein-glutamine gamma-glutamyltransferase K OS=Homo sapiens (Human) OX=9606 GN=TGM1 PE=1 SV=4	TGM1	-1.24599e-17	0.105188	1	0.811174	2.14078
O76041	O76041	>sp|O76041|NEBL_HUMAN Nebulette OS=Homo sapiens (Human) OX=9606 GN=NEBL PE=1 SV=1	NEBL	2.99372e-17	5.86215e-18	1	1	2.09455	2.23436
P35609	P35609	>sp|P35609|ACTN2_HUMAN Alpha-actinin-2 OS=Homo sapiens (Human) OX=9606 GN=ACTN2 PE=1 SV=1	ACTN2	1.56733e-17	1.88422e-18	1	1	2.08634
D6RDM7;P61086	D6RDM7;P61086	>tr|D6RDM7|D6RDM7_HUMAN Isoform of P61086, Ubiquitin-conjugating enzyme E2 K (Fragment) OS=Homo sapiens (Human) OX=9606 GN=UBE2K PE=1 SV=1;>sp|P61086|UBE2K_HUMAN Ubiquitin-conjugating enzyme E2 K OS=Homo sapiens (Human) OX=9606 GN=UBE2K PE=1 SV=3	UBE2K	0	0	1	1	2.07356
A0A590UJK8;P60953	A0A590UJK8;P60953	>tr|A0A590UJK8|A0A590UJK8_HUMAN Isoform of P60953, Cell division control protein 42 homolog OS=Homo sapiens (Human) OX=9606 GN=CDC42 PE=1 SV=1;>sp|P60953|CDC42_HUMAN Cell division control protein 42 homolog OS=Homo sapiens (Human) OX=9606 GN=CDC42 PE=1 SV=2	CDC42	0	1.39536e-16	1	1	2.00435
Q08AD1	Q08AD1	>sp|Q08AD1|CAMP2_HUMAN Calmodulin-regulated spectrin-associated protein 2 OS=Homo sapiens (Human) OX=9606 GN=CAMSAP2 PE=1 SV=3	CAMSAP2	9.76307e-18	0	1	1	1.99174	1.52376
Q4J6C6	Q4J6C6	>sp|Q4J6C6|PPCEL_HUMAN Prolyl endopeptidase-like OS=Homo sapiens (Human) OX=9606 GN=PREPL PE=1 SV=1	PREPL	8.57214e-16	8.68726e-17	1	1	1.8773
A0A0A0MRJ6;F6S8N6;P22061	A0A0A0MRJ6;F6S8N6;P22061	>tr|A0A0A0MRJ6|A0A0A0MRJ6_HUMAN Isoform of P22061, Protein-L-isoaspartate O-methyltransferase OS=Homo sapiens (Human) OX=9606 GN=PCMT1 PE=1 SV=1;>tr|F6S8N6|F6S8N6_HUMAN Isoform of P22061, Protein-L-isoaspartate(D-aspartate) O-methyltransferase OS=Homo sapiens (Human) OX=9606 GN=PCMT1 PE=1 SV=1;>sp|P22061|PIMT_HUMAN Protein-L-isoaspartate(D-aspartate) O-methyltransferase OS=Homo sapiens (Human) OX…	PCMT1	1.03296e-15	0	1	1	1.78177	1.54582
P30084	P30084	>sp|P30084|ECHM_HUMAN Enoyl-CoA hydratase, mitochondrial OS=Homo sapiens (Human) OX=9606 GN=ECHS1 PE=1 SV=4	ECHS1	0.0252227	3.14842e-16	1	1	1.77222	1.32338
P61163	P61163	>sp|P61163|ACTZ_HUMAN Alpha-centractin OS=Homo sapiens (Human) OX=9606 GN=ACTR1A PE=1 SV=1	ACTR1A	6.11178e-17	0.0575383	1	1	1.76344	1.62385
Q6IAA8	Q6IAA8	>sp|Q6IAA8|LTOR1_HUMAN Ragulator complex protein LAMTOR1 OS=Homo sapiens (Human) OX=9606 GN=LAMTOR1 PE=1 SV=2	LAMTOR1	0	0	1	1	1.74839
O94772	O94772	>sp|O94772|LY6H_HUMAN Lymphocyte antigen 6H OS=Homo sapiens (Human) OX=9606 GN=LY6H PE=1 SV=1	LY6H	1.72636e-15	0.152534	1	1	1.72576	2.26332
Q6P4E1	Q6P4E1	>sp|Q6P4E1|GOLM2_HUMAN Protein GOLM2 OS=Homo sapiens (Human) OX=9606 GN=GOLM2 PE=1 SV=2	GOLM2	3.06532e-15	-0.120707	1	0.884762	1.72042
A0A140T954	A0A140T954	>tr|A0A140T954|A0A140T954_HUMAN Isoform of P26640, GST C-terminal domain-containing protein (Fragment) OS=Homo sapiens (Human) OX=9606 GN=VARS1 PE=1 SV=1	VARS1	0.0972959	0	1	1	1.71963
Q14152	Q14152	>sp|Q14152|EIF3A_HUMAN Eukaryotic translation initiation factor 3 subunit A OS=Homo sapiens (Human) OX=9606 GN=EIF3A PE=1 SV=1	EIF3A	-0.285047	-0.181007	1	1	1.68158
Q96CS3	Q96CS3	>sp|Q96CS3|FAF2_HUMAN FAS-associated factor 2 OS=Homo sapiens (Human) OX=9606 GN=FAF2 PE=1 SV=2	FAF2	0	-0.0534648	1	1	1.66705
G3V150;O94766	G3V150;O94766	>tr|G3V150|G3V150_HUMAN Isoform of O94766, Galactosylgalactosylxylosylprotein 3-beta-glucuronosyltransferase OS=Homo sapiens (Human) OX=9606 GN=B3GAT3 PE=1 SV=1;>sp|O94766|B3GA3_HUMAN Galactosylgalactosylxylosylprotein 3-beta-glucuronosyltransferase 3 OS=Homo sapiens (Human) OX=9606 GN=B3GAT3 PE=1 SV=2	B3GAT3	0	0	1	1	1.65875
Q8N3V7	Q8N3V7	>sp|Q8N3V7|SYNPO_HUMAN Synaptopodin OS=Homo sapiens (Human) OX=9606 GN=SYNPO PE=1 SV=2	SYNPO	0.0370483	0.0306158	1	1	1.65846	1.19256
C9JK00;Q6NV74	C9JK00;Q6NV74	>tr|C9JK00|C9JK00_HUMAN Isoform of Q6NV74, DUF4592 domain-containing protein (Fragment) OS=Homo sapiens (Human) OX=9606 GN=CRACDL PE=1 SV=1;>sp|Q6NV74|CRCDL_HUMAN CRACD-like protein OS=Homo sapiens (Human) OX=9606 GN=CRACDL PE=1 SV=3	CRACDL	0.00266951	0	1	1	1.65845
P43155	P43155	>sp|P43155|CACP_HUMAN Carnitine O-acetyltransferase OS=Homo sapiens (Human) OX=9606 GN=CRAT PE=1 SV=5	CRAT	1.55909e-14	6.11863e-17	1	1	1.63546	0.940942
P45973	P45973	>sp|P45973|CBX5_HUMAN Chromobox protein homolog 5 OS=Homo sapiens (Human) OX=9606 GN=CBX5 PE=1 SV=1	CBX5	0.0689859	3.58257e-17	1	1	1.5943
O43765	O43765	>sp|O43765|SGTA_HUMAN Small glutamine-rich tetratricopeptide repeat-containing protein alpha OS=Homo sapiens (Human) OX=9606 GN=SGTA PE=1 SV=1	SGTA	0.17232	0.217397	1	0.896771	1.57866
A0A1B0GTK8;Q5GJ75	A0A1B0GTK8;Q5GJ75	>tr|A0A1B0GTK8|A0A1B0GTK8_HUMAN Isoform of Q5GJ75, Tumor necrosis factor alpha-induced protein 8-like protein 3 OS=Homo sapiens (Human) OX=9606 GN=TNFAIP8L3 PE=1 SV=1;>sp|Q5GJ75|TP8L3_HUMAN Tumor necrosis factor alpha-induced protein 8-like protein 3 OS=Homo sapiens (Human) OX=9606 GN=TNFAIP8L3 PE=1 SV=1	TNFAIP8L3	0	0.342287	1	1	1.54969
Q5T6H7;Q9NQW7	Q5T6H7;Q9NQW7	>tr|Q5T6H7|Q5T6H7_HUMAN Isoform of Q9NQW7, Xaa-Pro aminopeptidase 1 OS=Homo sapiens (Human) OX=9606 GN=XPNPEP1 PE=1 SV=1;>sp|Q9NQW7|XPP1_HUMAN Xaa-Pro aminopeptidase 1 OS=Homo sapiens (Human) OX=9606 GN=XPNPEP1 PE=1 SV=3	XPNPEP1	0.095769	9.11035e-07	1	1	1.53509	1.96978
P10606	P10606	>sp|P10606|COX5B_HUMAN Cytochrome c oxidase subunit 5B, mitochondrial OS=Homo sapiens (Human) OX=9606 GN=COX5B PE=1 SV=2	COX5B	0	0	1	1	1.53482	1.52497
Q8NFW8	Q8NFW8	>sp|Q8NFW8|NEUA_HUMAN N-acylneuraminate cytidylyltransferase OS=Homo sapiens (Human) OX=9606 GN=CMAS PE=1 SV=2	CMAS	0.0678664	-6.98966e-18	1	1	1.52204	0.852834
Q06124	Q06124	>sp|Q06124|PTN11_HUMAN Tyrosine-protein phosphatase non-receptor type 11 OS=Homo sapiens (Human) OX=9606 GN=PTPN11 PE=1 SV=3	PTPN11	0.0763654	3.72604e-16	1	1	1.51804	1.43912
P43897	P43897	>sp|P43897|EFTS_HUMAN Elongation factor Ts, mitochondrial OS=Homo sapiens (Human) OX=9606 GN=TSFM PE=1 SV=2	TSFM	0.0686713	0	1	1	1.5024	1.11443
P19022	P19022	>sp|P19022|CADH2_HUMAN Cadherin-2 OS=Homo sapiens (Human) OX=9606 GN=CDH2 PE=1 SV=4	CDH2	0.0679486	0.0730752	1	1	1.45938	2.26432
Q13185	Q13185	>sp|Q13185|CBX3_HUMAN Chromobox protein homolog 3 OS=Homo sapiens (Human) OX=9606 GN=CBX3 PE=1 SV=4	CBX3	0.000721874	4.53014e-18	1	1	1.45512	0.0382006
Q9BXP5	Q9BXP5	>sp|Q9BXP5|SRRT_HUMAN Serrate RNA effector molecule homolog OS=Homo sapiens (Human) OX=9606 GN=SRRT PE=1 SV=1	SRRT	0	-1.54064e-16	1	1	1.4508	1.20712
A0A087X2G1;F1T0B3;Q92499	A0A087X2G1;F1T0B3;Q92499	>tr|A0A087X2G1|A0A087X2G1_HUMAN Isoform of Q92499, ATP-dependent RNA helicase DDX1 OS=Homo sapiens (Human) OX=9606 GN=DDX1 PE=1 SV=1;>tr|F1T0B3|F1T0B3_HUMAN Isoform of Q92499, ATP-dependent RNA helicase DDX1 OS=Homo sapiens (Human) OX=9606 GN=DDX1 PE=1 SV=1;>sp|Q92499|DDX1_HUMAN ATP-dependent RNA helicase DDX1 OS=Homo sapiens (Human) OX=9606 GN=DDX1 PE=1 SV=2	DDX1	0	-0.367621	1	0.376281	1.44537
P02649	P02649	>sp|P02649|APOE_HUMAN Apolipoprotein E OS=Homo sapiens (Human) OX=9606 GN=APOE PE=1 SV=1	APOE	0.0633671	0.433096	1	0.0942871	1.43199	2.63206
Q9Y3F4	Q9Y3F4	>sp|Q9Y3F4|STRAP_HUMAN Serine-threonine kinase receptor-associated protein OS=Homo sapiens (Human) OX=9606 GN=STRAP PE=1 SV=1	STRAP	4.57242e-17	-3.72694e-17	1	1	1.42765	1.27961
A0A087WSW9;A0A087WSY9;A0A182DWI3;E2QRB9;E9PIR7;F8W809;Q16881	A0A087WSW9;A0A087WSY9;A0A182DWI3;E2QRB9;E9PIR7;F8W809;Q16881	>tr|A0A087WSW9|A0A087WSW9_HUMAN Isoform of Q16881, Thioredoxin-disulfide reductase OS=Homo sapiens (Human) OX=9606 GN=TXNRD1 PE=1 SV=1;>tr|A0A087WSY9|A0A087WSY9_HUMAN Isoform of Q16881, Glutaredoxin domain-containing protein OS=Homo sapiens (Human) OX=9606 GN=TXNRD1 PE=1 SV=2;>tr|A0A182DWI3|A0A182DWI3_HUMAN Isoform of Q16881, Thioredoxin-disulfide reductase OS=Homo sapiens (Human) OX=9606 GN=TXNR…	TXNRD1	-3.75731e-17	-0.402037	1	0.288465	1.42233
A0A2R8YD50	A0A2R8YD50	>tr|A0A2R8YD50|A0A2R8YD50_HUMAN Isoform of P51659, Peroxisomal multifunctional enzyme type 2 OS=Homo sapiens (Human) OX=9606 GN=HSD17B4 PE=1 SV=1	HSD17B4	2.06033e-14	0	1	1	1.41338
Q5LJA5;Q5LJA9;Q9Y5K5	Q5LJA5;Q5LJA9;Q9Y5K5	>tr|Q5LJA5|Q5LJA5_HUMAN Isoform of Q9Y5K5, Ubiquitin carboxyl-terminal hydrolase OS=Homo sapiens (Human) OX=9606 GN=UCHL5 PE=1 SV=1;>tr|Q5LJA9|Q5LJA9_HUMAN Isoform of Q9Y5K5, Ubiquitin carboxyl-terminal hydrolase (Fragment) OS=Homo sapiens (Human) OX=9606 GN=UCHL5 PE=1 SV=1;>sp|Q9Y5K5|UCHL5_HUMAN Ubiquitin carboxyl-terminal hydrolase isozyme L5 OS=Homo sapiens (Human) OX=9606 GN=UCHL5 PE=1 SV=3	UCHL5	1.45049e-15	0	1	1	1.41182
Q92823	Q92823	>sp|Q92823|NRCAM_HUMAN Neuronal cell adhesion molecule OS=Homo sapiens (Human) OX=9606 GN=NRCAM PE=1 SV=3	NRCAM	3.42774e-17	2.01498e-14	1	1	1.40178	1.69501
Q13838	Q13838	>sp|Q13838|DX39B_HUMAN Spliceosome RNA helicase DDX39B OS=Homo sapiens (Human) OX=9606 GN=DDX39B PE=1 SV=1	DDX39B	1.30404e-16	-0.0653756	1	1	1.37946	0.479359
Q9C075	Q9C075	>sp|Q9C075|K1C23_HUMAN Keratin, type I cytoskeletal 23 OS=Homo sapiens (Human) OX=9606 GN=KRT23 PE=1 SV=2	KRT23	0.113602	2.75118e-18	1	1	1.36193
Q9P032	Q9P032	>sp|Q9P032|NDUF4_HUMAN NADH dehydrogenase [ubiquinone] 1 alpha subcomplex assembly factor 4 OS=Homo sapiens (Human) OX=9606 GN=NDUFAF4 PE=1 SV=1	NDUFAF4	2.54386e-12	0	1	1	1.3533	0.536285
O15400	O15400	>sp|O15400|STX7_HUMAN Syntaxin-7 OS=Homo sapiens (Human) OX=9606 GN=STX7 PE=1 SV=4	STX7	1.57025e-14	0.226755	1	0.355263	1.3488	1.35936
Q5VWC4	Q5VWC4	>tr|Q5VWC4|Q5VWC4_HUMAN Isoform of P55036, 26S proteasome non-ATPase regulatory subunit 4 OS=Homo sapiens (Human) OX=9606 GN=PSMD4 PE=1 SV=1	PSMD4	0.0476781	0	1	1	1.3463	0.143058
C9JT21	C9JT21	>tr|C9JT21|C9JT21_HUMAN Isoform of P43897, EF_TS domain-containing protein (Fragment) OS=Homo sapiens (Human) OX=9606 GN=TSFM PE=1 SV=8	TSFM	0	-0.0676545	1	1	1.30583
A0A087WWU8;A0A494C0G0;D6R904;P06753	A0A087WWU8;A0A494C0G0;D6R904;P06753	>tr|A0A087WWU8|A0A087WWU8_HUMAN Isoform of P06753, Tropomyosin alpha-3 chain OS=Homo sapiens (Human) OX=9606 GN=TPM3 PE=1 SV=1;>tr|A0A494C0G0|A0A494C0G0_HUMAN Isoform of P06753, Tropomyosin alpha-3 chain (Fragment) OS=Homo sapiens (Human) OX=9606 GN=TPM3 PE=1 SV=1;>tr|D6R904|D6R904_HUMAN Isoform of P06753, Tropomyosin alpha-3 chain OS=Homo sapiens (Human) OX=9606 GN=TPM3 PE=1 SV=1;>sp|P06753|TPM3…	TPM3	0	0.301808	1	1	1.30422
Q96GD0	Q96GD0	>sp|Q96GD0|PLPP_HUMAN Pyridoxal phosphate phosphatase OS=Homo sapiens (Human) OX=9606 GN=PDXP PE=1 SV=2	PDXP	1.31532e-16	5.17514e-17	1	1	1.29553	0.829619
Q12955	Q12955	>sp|Q12955|ANK3_HUMAN Ankyrin-3 OS=Homo sapiens (Human) OX=9606 GN=ANK3 PE=1 SV=3	ANK3	0	4.76667e-16	1	1	1.29523
A6XGL0	A6XGL0	>sp|A6XGL0|YJEN3_HUMAN YjeF N-terminal domain-containing protein 3 OS=Homo sapiens (Human) OX=9606 GN=YJEFN3 PE=1 SV=1	YJEFN3	0	0	1	1	1.29273	1.0738
A0A590UJ78;Q9GZT9	A0A590UJ78;Q9GZT9	>tr|A0A590UJ78|A0A590UJ78_HUMAN Isoform of Q9GZT9, Fe2OG dioxygenase domain-containing protein (Fragment) OS=Homo sapiens (Human) OX=9606 GN=EGLN1 PE=1 SV=1;>sp|Q9GZT9|EGLN1_HUMAN Egl nine homolog 1 OS=Homo sapiens (Human) OX=9606 GN=EGLN1 PE=1 SV=1	EGLN1	0	0.0877839	1	1	1.28649	1.55824
A0A3B3ITT5;P47914	A0A3B3ITT5;P47914	>tr|A0A3B3ITT5|A0A3B3ITT5_HUMAN Isoform of P47914, 60S ribosomal protein L29 OS=Homo sapiens (Human) OX=9606 GN=RPL29 PE=1 SV=1;>sp|P47914|RL29_HUMAN 60S ribosomal protein L29 OS=Homo sapiens (Human) OX=9606 GN=RPL29 PE=1 SV=2	RPL29	0	0	1	1	1.26095
O94903	O94903	>sp|O94903|PLPHP_HUMAN Pyridoxal phosphate homeostasis protein OS=Homo sapiens (Human) OX=9606 GN=PLPBP PE=1 SV=1	PLPBP	0	0	1	1	1.22902	1.45147
A0A087WUM5;Q5VZR0;Q9H4G4	A0A087WUM5;Q5VZR0;Q9H4G4	>tr|A0A087WUM5|A0A087WUM5_HUMAN Isoform of Q9H4G4, SCP domain-containing protein OS=Homo sapiens (Human) OX=9606 GN=GLIPR2 PE=1 SV=1;>tr|Q5VZR0|Q5VZR0_HUMAN Isoform of Q9H4G4, SCP domain-containing protein OS=Homo sapiens (Human) OX=9606 GN=GLIPR2 PE=1 SV=1;>sp|Q9H4G4|GAPR1_HUMAN Golgi-associated plant pathogenesis-related protein 1 OS=Homo sapiens (Human) OX=9606 GN=GLIPR2 PE=1 SV=3	GLIPR2	0	-0.362709	1	0.453987	1.21527
I3L397;I3L504;P63241	I3L397;I3L504;P63241	>tr|I3L397|I3L397_HUMAN Isoform of P63241, Eukaryotic translation initiation factor 5A (Fragment) OS=Homo sapiens (Human) OX=9606 GN=EIF5A PE=1 SV=8;>tr|I3L504|I3L504_HUMAN Isoform of P63241, eIF-5a domain-containing protein OS=Homo sapiens (Human) OX=9606 GN=EIF5A PE=1 SV=1;>sp|P63241|IF5A1_HUMAN Eukaryotic translation initiation factor 5A-1 OS=Homo sapiens (Human) OX=9606 GN=EIF5A PE=1 SV=2	EIF5A	0.131349	0	1	1	1.20216	0.518588
A8MUS3;H7BY10;K7EJV9;K7EMA7;K7ERT8;P62750	A8MUS3;H7BY10;K7EJV9;K7EMA7;K7ERT8;P62750	>tr|A8MUS3|A8MUS3_HUMAN Isoform of P62750, Ribosomal_L23eN domain-containing protein OS=Homo sapiens (Human) OX=9606 GN=RPL23A PE=1 SV=1;>tr|H7BY10|H7BY10_HUMAN Isoform of P62750, Ribosomal_L23eN domain-containing protein (Fragment) OS=Homo sapiens (Human) OX=9606 GN=RPL23A PE=1 SV=1;>tr|K7EJV9|K7EJV9_HUMAN Isoform of P62750, Ribosomal_L23eN domain-containing protein (Fragment) OS=Homo sapiens (H…	RPL23A	1.65337e-17	-0.871124	1	0.0682672	1.2015
Q52LJ0	Q52LJ0	>sp|Q52LJ0|FA98B_HUMAN Protein FAM98B OS=Homo sapiens (Human) OX=9606 GN=FAM98B PE=1 SV=2	FAM98B	2.07595e-15	0	1	1	1.1956
B1AJQ6;Q86Y82	B1AJQ6;Q86Y82	>tr|B1AJQ6|B1AJQ6_HUMAN Isoform of Q86Y82, SynN domain-containing protein (Fragment) OS=Homo sapiens (Human) OX=9606 GN=STX12 PE=1 SV=2;>sp|Q86Y82|STX12_HUMAN Syntaxin-12 OS=Homo sapiens (Human) OX=9606 GN=STX12 PE=1 SV=1	STX12	0.0850383	0.441557	1	0.00959937	1.17836	1.35575
O60488	O60488	>sp|O60488|ACSL4_HUMAN Long-chain-fatty-acid--CoA ligase 4 OS=Homo sapiens (Human) OX=9606 GN=ACSL4 PE=1 SV=2	ACSL4	-3.4652e-20	-0.377705	1	0.755279	1.17248
A0A3B3IRS7;A0A3B3IT31;A0A3B3ITP2;A0A3B3IU68;A0A3F2YP66;Q9NUN5	A0A3B3IRS7;A0A3B3IT31;A0A3B3ITP2;A0A3B3IU68;A0A3F2YP66;Q9NUN5	>tr|A0A3B3IRS7|A0A3B3IRS7_HUMAN Isoform of Q9NUN5, Lysosomal cobalamin transport escort protein LMBD1 OS=Homo sapiens (Human) OX=9606 GN=LMBRD1 PE=1 SV=1;>tr|A0A3B3IT31|A0A3B3IT31_HUMAN Isoform of Q9NUN5, Lysosomal cobalamin transport escort protein LMBD1 OS=Homo sapiens (Human) OX=9606 GN=LMBRD1 PE=1 SV=1;>tr|A0A3B3ITP2|A0A3B3ITP2_HUMAN Isoform of Q9NUN5, Lysosomal cobalamin transport escort pro…	LMBRD1	0	0	1	1	1.16944
Q15818	Q15818	>sp|Q15818|NPTX1_HUMAN Neuronal pentraxin-1 OS=Homo sapiens (Human) OX=9606 GN=NPTX1 PE=2 SV=2	NPTX1	0	0.0129529	1	1	1.15649	1.07685
P49006	P49006	>sp|P49006|MRP_HUMAN MARCKS-related protein OS=Homo sapiens (Human) OX=9606 GN=MARCKSL1 PE=1 SV=2	MARCKSL1	0	0	1	1	1.15542	1.55824
Q8N335	Q8N335	>sp|Q8N335|GPD1L_HUMAN Glycerol-3-phosphate dehydrogenase 1-like protein OS=Homo sapiens (Human) OX=9606 GN=GPD1L PE=1 SV=1	GPD1L	0	0	1	1	1.14483
A0A0C4DGW0;A0A3B3IRK3;B4DGY6;H7C5F7;Q9NV92	A0A0C4DGW0;A0A3B3IRK3;B4DGY6;H7C5F7;Q9NV92	>tr|A0A0C4DGW0|A0A0C4DGW0_HUMAN Isoform of Q9NV92, NEDD4 family-interacting protein 2 OS=Homo sapiens (Human) OX=9606 GN=NDFIP2 PE=1 SV=1;>tr|A0A3B3IRK3|A0A3B3IRK3_HUMAN Isoform of Q9NV92, NEDD4 family-interacting protein 2 OS=Homo sapiens (Human) OX=9606 GN=NDFIP2 PE=1 SV=1;>tr|B4DGY6|B4DGY6_HUMAN Isoform of Q9NV92, NEDD4 family-interacting protein 2 OS=Homo sapiens (Human) OX=9606 GN=NDFIP2 PE=…	NDFIP2	0	0	1	1	1.14483
C9JRD2;P25686	C9JRD2;P25686	>tr|C9JRD2|C9JRD2_HUMAN Isoform of P25686, J domain-containing protein (Fragment) OS=Homo sapiens (Human) OX=9606 GN=DNAJB2 PE=1 SV=1;>sp|P25686|DNJB2_HUMAN DnaJ homolog subfamily B member 2 OS=Homo sapiens (Human) OX=9606 GN=DNAJB2 PE=1 SV=3	DNAJB2	0	1.10376e-18	1	1	1.13805	1.25488
A0A1W2PR09;A0A1W2PRL5;A0A1W2PRM0;F5GYH1	A0A1W2PR09;A0A1W2PRL5;A0A1W2PRM0;F5GYH1	>tr|A0A1W2PR09|A0A1W2PR09_HUMAN Isoform of Q8NC96, DUF1681 domain-containing protein OS=Homo sapiens (Human) OX=9606 GN=NECAP1 PE=1 SV=1;>tr|A0A1W2PRL5|A0A1W2PRL5_HUMAN Isoform of Q8NC96, DUF1681 domain-containing protein OS=Homo sapiens (Human) OX=9606 GN=NECAP1 PE=1 SV=1;>tr|A0A1W2PRM0|A0A1W2PRM0_HUMAN Isoform of Q8NC96, DUF1681 domain-containing protein OS=Homo sapiens (Human) OX=9606 GN=NECAP…	NECAP1	1.88401e-15	0.444107	1	0.219608	1.13787	1.09342
P11217	P11217	>sp|P11217|PYGM_HUMAN Glycogen phosphorylase, muscle form OS=Homo sapiens (Human) OX=9606 GN=PYGM PE=1 SV=6	PYGM	-0.0879313	-0.0376996	1	1	1.13551
A0A0A0MRV4;A0A0A0MT35;A0A0G2JRR6;A0A0G2JSF1;A0A2P0CTB1;A0A2P0CTH9;A0A2P0CU24;J3KPF5;J3KPF6;J3KRV9;J3QKK8;Q8TBF2	A0A0A0MRV4;A0A0A0MT35;A0A0G2JRR6;A0A0G2JSF1;A0A2P0CTB1;A0A2P0CTH9;A0A2P0CU24;J3KPF5;J3KPF6;J3KRV9;J3QKK8;Q8TBF2	>tr|A0A0A0MRV4|A0A0A0MRV4_HUMAN Isoform of Q8TBF2, Prostamide/prostaglandin F synthase OS=Homo sapiens (Human) OX=9606 GN=PRXL2B PE=1 SV=1;>tr|A0A0A0MT35|A0A0A0MT35_HUMAN Isoform of Q8TBF2, Prostamide/prostaglandin F synthase OS=Homo sapiens (Human) OX=9606 GN=PRXL2B PE=1 SV=1;>tr|A0A0G2JRR6|A0A0G2JRR6_HUMAN Isoform of Q8TBF2, Prostamide/prostaglandin F synthase (Fragment) OS=Homo sapiens (Human)…	PRXL2B	-1.52908e-17	0	1	1	1.12214
A0A0A0MSA7;A0A0U1RQK7;O43432	A0A0A0MSA7;A0A0U1RQK7;O43432	>tr|A0A0A0MSA7|A0A0A0MSA7_HUMAN Isoform of O43432, Eukaryotic translation initiation factor 4 gamma 3 OS=Homo sapiens (Human) OX=9606 GN=EIF4G3 PE=1 SV=1;>tr|A0A0U1RQK7|A0A0U1RQK7_HUMAN Isoform of O43432, Eukaryotic translation initiation factor 4 gamma 3 OS=Homo sapiens (Human) OX=9606 GN=EIF4G3 PE=1 SV=1;>sp|O43432|IF4G3_HUMAN Eukaryotic translation initiation factor 4 gamma 3 OS=Homo sapiens (…	EIF4G3	2.42854e-17	-0.0863772	1	0.917957	1.1186	0.618783
P54578	P54578	>sp|P54578|UBP14_HUMAN Ubiquitin carboxyl-terminal hydrolase 14 OS=Homo sapiens (Human) OX=9606 GN=USP14 PE=1 SV=3	USP14	0.00306471	0	1	1	1.10712	0.723509
O43813	O43813	>sp|O43813|LANC1_HUMAN Glutathione S-transferase LANCL1 OS=Homo sapiens (Human) OX=9606 GN=LANCL1 PE=1 SV=1	LANCL1	0	0.235518	1	0.327661	1.10004	0.475644
Q9Y570	Q9Y570	>sp|Q9Y570|PPME1_HUMAN Protein phosphatase methylesterase 1 OS=Homo sapiens (Human) OX=9606 GN=PPME1 PE=1 SV=3	PPME1	0	4.2824e-16	1	1	1.09994	0.774285
Q9HB71	Q9HB71	>sp|Q9HB71|CYBP_HUMAN Calcyclin-binding protein OS=Homo sapiens (Human) OX=9606 GN=CACYBP PE=1 SV=2	CACYBP	0.387396	0.56413	1	0.301182	1.09929	1.68178
A0A2Q3DQE3;Q13555;Q5SWX3	A0A2Q3DQE3;Q13555;Q5SWX3	>tr|A0A2Q3DQE3|A0A2Q3DQE3_HUMAN Isoform of Q13555, Calcium/calmodulin-dependent protein kinase OS=Homo sapiens (Human) OX=9606 GN=CAMK2G PE=1 SV=1;>sp|Q13555|KCC2G_HUMAN Calcium/calmodulin-dependent protein kinase type II subunit gamma OS=Homo sapiens (Human) OX=9606 GN=CAMK2G PE=1 SV=4;>tr|Q5SWX3|Q5SWX3_HUMAN Isoform of Q13555, Calcium/calmodulin-dependent protein kinase OS=Homo sapiens (Human) …	CAMK2G	0	-0.0446142	1	1	1.07434	-0.38869
K7ERG4	K7ERG4	>tr|K7ERG4|K7ERG4_HUMAN Isoform of P62316, Small nuclear ribonucleoprotein Sm D2 OS=Homo sapiens (Human) OX=9606 GN=SNRPD2 PE=1 SV=1	SNRPD2	0.0872574	9.07447e-18	1	1	1.07289
I3L3N5	I3L3N5	>tr|I3L3N5|I3L3N5_HUMAN Isoform of P43034, WD_REPEATS_REGION domain-containing protein (Fragment) OS=Homo sapiens (Human) OX=9606 GN=PAFAH1B1 PE=1 SV=1	PAFAH1B1	0	0.20555	1	0.899342	1.06328	1.69369
P23246	P23246	>sp|P23246|SFPQ_HUMAN Splicing factor, proline- and glutamine-rich OS=Homo sapiens (Human) OX=9606 GN=SFPQ PE=1 SV=2	SFPQ	0.116029	0	1	1	1.05917	-0.219434
F8VRD8;Q9UI09	F8VRD8;Q9UI09	>tr|F8VRD8|F8VRD8_HUMAN Isoform of Q9UI09, NADH dehydrogenase [ubiquinone] 1 alpha subcomplex subunit 12 OS=Homo sapiens (Human) OX=9606 GN=NDUFA12 PE=1 SV=1;>sp|Q9UI09|NDUAC_HUMAN NADH dehydrogenase [ubiquinone] 1 alpha subcomplex subunit 12 OS=Homo sapiens (Human) OX=9606 GN=NDUFA12 PE=1 SV=1	NDUFA12	-2.09077e-18	0	1	1	1.05764	0.632841
P07205	P07205	>sp|P07205|PGK2_HUMAN Phosphoglycerate kinase 2 OS=Homo sapiens (Human) OX=9606 GN=PGK2 PE=1 SV=3	PGK2	0	0	1	1	1.02893	1.37141
P34903	P34903	>sp|P34903|GBRA3_HUMAN Gamma-aminobutyric acid receptor subunit alpha-3 OS=Homo sapiens (Human) OX=9606 GN=GABRA3 PE=1 SV=1	GABRA3	-0.145087	-9.93689e-16	1	1	1.00086
E5RJ52	E5RJ52	>tr|E5RJ52|E5RJ52_HUMAN Isoform of P53677, MHD domain-containing protein (Fragment) OS=Homo sapiens (Human) OX=9606 GN=AP3M2 PE=1 SV=1	AP3M2	0	-2.01477e-15	1	1	0.986062	-0.0742038
P56192	P56192	>sp|P56192|SYMC_HUMAN Methionine--tRNA ligase, cytoplasmic OS=Homo sapiens (Human) OX=9606 GN=MARS1 PE=1 SV=2	MARS1	0.0544006	-3.3165e-09	1	1	0.983807	-0.909772
P30041	P30041	>sp|P30041|PRDX6_HUMAN Peroxiredoxin-6 OS=Homo sapiens (Human) OX=9606 GN=PRDX6 PE=1 SV=3	PRDX6	0.128676	3.95034e-15	1	1	0.980937	1.38322
P46060	P46060	>sp|P46060|RAGP1_HUMAN Ran GTPase-activating protein 1 OS=Homo sapiens (Human) OX=9606 GN=RANGAP1 PE=1 SV=1	RANGAP1	5.51399e-14	-1.48733e-17	1	1	0.972235
A0A0D9SFK2;Q92614	A0A0D9SFK2;Q92614	>tr|A0A0D9SFK2|A0A0D9SFK2_HUMAN Isoform of Q92614, Unconventional myosin-XVIIIa OS=Homo sapiens (Human) OX=9606 GN=MYO18A PE=1 SV=1;>sp|Q92614|MY18A_HUMAN Unconventional myosin-XVIIIa OS=Homo sapiens (Human) OX=9606 GN=MYO18A PE=1 SV=3	MYO18A	-0.171943	-0.334753	1	0.355263	0.966859
O76094	O76094	>sp|O76094|SRP72_HUMAN Signal recognition particle subunit SRP72 OS=Homo sapiens (Human) OX=9606 GN=SRP72 PE=1 SV=3	SRP72	1.5513e-17	-2.76059e-16	1	1	0.966532	0.0231082
P14550	P14550	>sp|P14550|AK1A1_HUMAN Aldo-keto reductase family 1 member A1 OS=Homo sapiens (Human) OX=9606 GN=AKR1A1 PE=1 SV=3	AKR1A1	0.00210058	3.49349e-17	1	1	0.965555	0.827145
H0YCQ8;Q7L2H7	H0YCQ8;Q7L2H7	>tr|H0YCQ8|H0YCQ8_HUMAN Isoform of Q7L2H7, PCI domain-containing protein (Fragment) OS=Homo sapiens (Human) OX=9606 GN=EIF3M PE=1 SV=8;>sp|Q7L2H7|EIF3M_HUMAN Eukaryotic translation initiation factor 3 subunit M OS=Homo sapiens (Human) OX=9606 GN=EIF3M PE=1 SV=1	EIF3M	5.97742e-18	0	1	1	0.945672	1.5465
K7ERE3;P13646	K7ERE3;P13646	>tr|K7ERE3|K7ERE3_HUMAN Isoform of P13646, IF rod domain-containing protein OS=Homo sapiens (Human) OX=9606 GN=KRT13 PE=1 SV=1;>sp|P13646|K1C13_HUMAN Keratin, type I cytoskeletal 13 OS=Homo sapiens (Human) OX=9606 GN=KRT13 PE=1 SV=4	KRT13	0.0735953	0.208481	1	0.918189	0.937921	1.01211
Q6UXN9	Q6UXN9	>sp|Q6UXN9|WDR82_HUMAN WD repeat-containing protein 82 OS=Homo sapiens (Human) OX=9606 GN=WDR82 PE=1 SV=1	WDR82	-2.15794e-17	0	1	1	0.936817
A0A286YEY1;P01876	A0A286YEY1;P01876	>tr|A0A286YEY1|A0A286YEY1_HUMAN Isoform of P01876, Immunoglobulin heavy constant alpha 1 (Fragment) OS=Homo sapiens (Human) OX=9606 GN=IGHA1 PE=1 SV=1;>sp|P01876|IGHA1_HUMAN Immunoglobulin heavy constant alpha 1 OS=Homo sapiens (Human) OX=9606 GN=IGHA1 PE=1 SV=2	IGHA1	0.116981	0.179095	1	1	0.9353	2.20262
Q16864	Q16864	>sp|Q16864|VATF_HUMAN V-type proton ATPase subunit F OS=Homo sapiens (Human) OX=9606 GN=ATP6V1F PE=1 SV=2	ATP6V1F	1.09936e-18	-3.20363e-18	1	1	0.91856	1.22423
P61225	P61225	>sp|P61225|RAP2B_HUMAN Ras-related protein Rap-2b OS=Homo sapiens (Human) OX=9606 GN=RAP2B PE=1 SV=1	RAP2B	5.22481e-16	0.318901	1	0.469771	0.917111	1.54665
F8VVT9;J3KNM6	F8VVT9;J3KNM6	>tr|F8VVT9|F8VVT9_HUMAN Isoform of Q99490, Arf-GAP with GTPase, ANK repeat and PH domain-containing protein 2 OS=Homo sapiens (Human) OX=9606 GN=AGAP2 PE=1 SV=1;>tr|J3KNM6|J3KNM6_HUMAN Isoform of Q99490, Arf-GAP with GTPase, ANK repeat and PH domain-containing protein 2 (Fragment) OS=Homo sapiens (Human) OX=9606 GN=AGAP2 PE=1 SV=1	AGAP2	-0.00521247	0	1	1	0.906101	0.69762
A0A087WVH3;Q3KNS1	A0A087WVH3;Q3KNS1	>tr|A0A087WVH3|A0A087WVH3_HUMAN Isoform of Q3KNS1, SSD domain-containing protein OS=Homo sapiens (Human) OX=9606 GN=PTCHD3 PE=4 SV=1;>sp|Q3KNS1|PTHD3_HUMAN Patched domain-containing protein 3 OS=Homo sapiens (Human) OX=9606 GN=PTCHD3 PE=1 SV=3	PTCHD3	0	0	1	1	0.903181
Q6PI78	Q6PI78	>sp|Q6PI78|TMM65_HUMAN Transmembrane protein 65 OS=Homo sapiens (Human) OX=9606 GN=TMEM65 PE=1 SV=2	TMEM65	0	1.58858e-17	1	1	0.90148	1.43608
P19013	P19013	>sp|P19013|K2C4_HUMAN Keratin, type II cytoskeletal 4 OS=Homo sapiens (Human) OX=9606 GN=KRT4 PE=1 SV=5	KRT4	4.28741e-15	3.50144e-17	1	1	0.89571	1.46012
H0YIP0	H0YIP0	>tr|H0YIP0|H0YIP0_HUMAN Isoform of P56192, WHEP-TRS domain-containing protein (Fragment) OS=Homo sapiens (Human) OX=9606 GN=MARS1 PE=1 SV=1	MARS1	9.18599e-18	-0.0197262	1	1	0.890025	0.171134
P36507	P36507	>sp|P36507|MP2K2_HUMAN Dual specificity mitogen-activated protein kinase kinase 2 OS=Homo sapiens (Human) OX=9606 GN=MAP2K2 PE=1 SV=1	MAP2K2	0	0	1	1	0.884838	1.00852
D6R9P3;D6RBZ0;D6RD18;Q99729	D6R9P3;D6RBZ0;D6RD18;Q99729	>tr|D6R9P3|D6R9P3_HUMAN Isoform of Q99729, Heterogeneous nuclear ribonucleoprotein A/B OS=Homo sapiens (Human) OX=9606 GN=HNRNPAB PE=1 SV=1;>tr|D6RBZ0|D6RBZ0_HUMAN Isoform of Q99729, Heterogeneous nuclear ribonucleoprotein A/B OS=Homo sapiens (Human) OX=9606 GN=HNRNPAB PE=1 SV=1;>tr|D6RD18|D6RD18_HUMAN Isoform of Q99729, Heterogeneous nuclear ribonucleoprotein A/B OS=Homo sapiens (Human) OX=9606 …	HNRNPAB	0	0	1	1	0.884505	-1.92958
Q16777;Q6FI13	Q16777;Q6FI13	>sp|Q16777|H2A2C_HUMAN Histone H2A type 2-C OS=Homo sapiens (Human) OX=9606 GN=H2AC20 PE=1 SV=4;>sp|Q6FI13|H2A2A_HUMAN Histone H2A type 2-A OS=Homo sapiens (Human) OX=9606 GN=H2AC18 PE=1 SV=3	H2AC20;H2AC18	0.0591839	0.128844	1	1	0.879031	0.700869
F8W031	F8W031	>tr|F8W031|F8W031_HUMAN ENSG00000144785 readthrough, DUF3456 domain-containing protein (Fragment) OS=Homo sapiens (Human) OX=9606 GN=ENSG00000144785 PE=1 SV=1	ENSG00000144785	0.0490895	0	1	1	0.878986
F8VU65	F8VU65	>tr|F8VU65|F8VU65_HUMAN Isoform of P05388, RL10P_insert domain-containing protein (Fragment) OS=Homo sapiens (Human) OX=9606 GN=RPLP0 PE=1 SV=1	RPLP0	0	-0.718871	1	0.288465	0.876423	-0.228921
P17302	P17302	>sp|P17302|CXA1_HUMAN Gap junction alpha-1 protein OS=Homo sapiens (Human) OX=9606 GN=GJA1 PE=1 SV=2	GJA1	0.0686913	0.390577	1	0.346201	0.872177	1.12128
Q86UE4	Q86UE4	>sp|Q86UE4|LYRIC_HUMAN Protein LYRIC OS=Homo sapiens (Human) OX=9606 GN=MTDH PE=1 SV=2	MTDH	0.0899641	0	1	1	0.85879	0.863509
Q99747	Q99747	>sp|Q99747|SNAG_HUMAN Gamma-soluble NSF attachment protein OS=Homo sapiens (Human) OX=9606 GN=NAPG PE=1 SV=1	NAPG	0.0601154	3.09249e-16	1	1	0.858714	0.420127
O00330	O00330	>sp|O00330|ODPX_HUMAN Pyruvate dehydrogenase protein X component, mitochondrial OS=Homo sapiens (Human) OX=9606 GN=PDHX PE=1 SV=3	PDHX	4.53106e-17	0	1	1	0.854097	1.22042
C9J0A7;Q9UQN3	C9J0A7;Q9UQN3	>tr|C9J0A7|C9J0A7_HUMAN Isoform of Q9UQN3, Charged multivesicular body protein 2b OS=Homo sapiens (Human) OX=9606 GN=CHMP2B PE=1 SV=1;>sp|Q9UQN3|CHM2B_HUMAN Charged multivesicular body protein 2b OS=Homo sapiens (Human) OX=9606 GN=CHMP2B PE=1 SV=1	CHMP2B	0.10929	0.281687	1	0.424441	0.840632
H7C278	H7C278	>tr|H7C278|H7C278_HUMAN Isoform of P14868, Aspartyl-tRNA synthetase (Fragment) OS=Homo sapiens (Human) OX=9606 GN=DARS1 PE=1 SV=1	DARS1	0	-6.93051e-17	1	1	0.840111	0.390517
P51553	P51553	>sp|P51553|IDH3G_HUMAN Isocitrate dehydrogenase [NAD] subunit gamma, mitochondrial OS=Homo sapiens (Human) OX=9606 GN=IDH3G PE=1 SV=1	IDH3G	0.245018	0	1	1	0.831335	1.59904
Q9NPA0	Q9NPA0	>sp|Q9NPA0|EMC7_HUMAN ER membrane protein complex subunit 7 OS=Homo sapiens (Human) OX=9606 GN=EMC7 PE=1 SV=1	EMC7	0.0732944	0	1	1	0.829487	-0.132673
H0Y4R1;P12268	H0Y4R1;P12268	>tr|H0Y4R1|H0Y4R1_HUMAN Isoform of P12268, Inosine-5'-monophosphate dehydrogenase 2 (Fragment) OS=Homo sapiens (Human) OX=9606 GN=IMPDH2 PE=1 SV=1;>sp|P12268|IMDH2_HUMAN Inosine-5'-monophosphate dehydrogenase 2 OS=Homo sapiens (Human) OX=9606 GN=IMPDH2 PE=1 SV=2	IMPDH2	-0.180234	-0.158268	1	0.949297	0.826621	1.34844
B4DFI3	B4DFI3	>tr|B4DFI3|B4DFI3_HUMAN Isoform of Q8N6W0, RRM domain-containing protein OS=Homo sapiens (Human) OX=9606 GN=CELF5 PE=1 SV=1	CELF5	0	-0.393656	1	0.447213	0.825117	-0.630776
P55072	P55072	>sp|P55072|TERA_HUMAN Transitional endoplasmic reticulum ATPase OS=Homo sapiens (Human) OX=9606 GN=VCP PE=1 SV=4	VCP	3.57203e-15	4.37218e-14	1	1	0.823841	1.08692
H3BMH2;H3BSC1;P62491;Q15907	H3BMH2;H3BSC1;P62491;Q15907	>tr|H3BMH2|H3BMH2_HUMAN Isoform of P62491, Ras-related protein Rab-11A (Fragment) OS=Homo sapiens (Human) OX=9606 GN=RAB11A PE=4 SV=1;>tr|H3BSC1|H3BSC1_HUMAN Isoform of P62491, Ras-related protein Rab-11A OS=Homo sapiens (Human) OX=9606 GN=RAB11A PE=1 SV=1;>sp|P62491|RB11A_HUMAN Ras-related protein Rab-11A OS=Homo sapiens (Human) OX=9606 GN=RAB11A PE=1 SV=3;>sp|Q15907|RB11B_HUMAN Ras-related prot…	RAB11A;RAB11B	0.0896351	0.496486	1	0.0022204	0.800042	1.31393
C9JLU1;P52434	C9JLU1;P52434	>tr|C9JLU1|C9JLU1_HUMAN Isoform of P52434, DNA-directed RNA polymerases I, II, and III subunit RPABC3 (Fragment) OS=Homo sapiens (Human) OX=9606 GN=POLR2H PE=1 SV=8;>sp|P52434|RPAB3_HUMAN DNA-directed RNA polymerases I, II, and III subunit RPABC3 OS=Homo sapiens (Human) OX=9606 GN=POLR2H PE=1 SV=4	POLR2H	0	0.0445548	1	1	0.794414	0.862507
P12956	P12956	>sp|P12956|XRCC6_HUMAN X-ray repair cross-complementing protein 6 OS=Homo sapiens (Human) OX=9606 GN=XRCC6 PE=1 SV=2	XRCC6	0	0	1	1	0.791045	0.740149
Q15717	Q15717	>sp|Q15717|ELAV1_HUMAN ELAV-like protein 1 OS=Homo sapiens (Human) OX=9606 GN=ELAVL1 PE=1 SV=2	ELAVL1	0	-0.0781025	1	1	0.780788	0.12759
Q9UHD9	Q9UHD9	>sp|Q9UHD9|UBQL2_HUMAN Ubiquilin-2 OS=Homo sapiens (Human) OX=9606 GN=UBQLN2 PE=1 SV=2	UBQLN2	0.161219	1.58125e-14	1	1	0.77374	-0.153835
Q9UIJ7	Q9UIJ7	>sp|Q9UIJ7|KAD3_HUMAN GTP:AMP phosphotransferase AK3, mitochondrial OS=Homo sapiens (Human) OX=9606 GN=AK3 PE=1 SV=4	AK3	1.88892e-15	0	1	1	0.766481	0.975103
H7C3G9	H7C3G9	>tr|H7C3G9|H7C3G9_HUMAN Isoform of Q9UJ70, GlcNAc kinase OS=Homo sapiens (Human) OX=9606 GN=NAGK PE=1 SV=2	NAGK	0	0	1	1	0.76554
Q9Y696	Q9Y696	>sp|Q9Y696|CLIC4_HUMAN Chloride intracellular channel protein 4 OS=Homo sapiens (Human) OX=9606 GN=CLIC4 PE=1 SV=4	CLIC4	0	2.54155e-13	1	1	0.763919	0.921759
H0YEN5;P15880	H0YEN5;P15880	>tr|H0YEN5|H0YEN5_HUMAN Isoform of P15880, 40S ribosomal protein S2 (Fragment) OS=Homo sapiens (Human) OX=9606 GN=RPS2 PE=1 SV=1;>sp|P15880|RS2_HUMAN 40S ribosomal protein S2 OS=Homo sapiens (Human) OX=9606 GN=RPS2 PE=1 SV=2	RPS2	0	-0.590378	1	0.000223221	0.762605	-0.895394
P09211	P09211	>sp|P09211|GSTP1_HUMAN Glutathione S-transferase P OS=Homo sapiens (Human) OX=9606 GN=GSTP1 PE=1 SV=2	GSTP1	0.0369344	6.70536e-17	1	1	0.762301	0.821606
Q15119	Q15119	>sp|Q15119|PDK2_HUMAN [Pyruvate dehydrogenase (acetyl-transferring)] kinase isozyme 2, mitochondrial OS=Homo sapiens (Human) OX=9606 GN=PDK2 PE=1 SV=2	PDK2	0	4.30212e-16	1	1	0.750751	0.975854
A0A494C0R8;I3L2B0;K7EIG1;O75153	A0A494C0R8;I3L2B0;K7EIG1;O75153	>tr|A0A494C0R8|A0A494C0R8_HUMAN Isoform of O75153, Clustered mitochondria protein homolog OS=Homo sapiens (Human) OX=9606 GN=CLUH PE=1 SV=1;>tr|I3L2B0|I3L2B0_HUMAN Isoform of O75153, Clustered mitochondria protein homolog OS=Homo sapiens (Human) OX=9606 GN=CLUH PE=1 SV=3;>tr|K7EIG1|K7EIG1_HUMAN Isoform of O75153, Clu domain-containing protein (Fragment) OS=Homo sapiens (Human) OX=9606 GN=CLUH PE=…	CLUH	7.205e-16	1.85234e-14	1	1	0.74454	-1.46468
P18124	P18124	>sp|P18124|RL7_HUMAN 60S ribosomal protein L7 OS=Homo sapiens (Human) OX=9606 GN=RPL7 PE=1 SV=1	RPL7	-2.87101e-17	-0.590036	1	0.00266219	0.734835	-0.437919
P13667	P13667	>sp|P13667|PDIA4_HUMAN Protein disulfide-isomerase A4 OS=Homo sapiens (Human) OX=9606 GN=PDIA4 PE=1 SV=2	PDIA4	0	-0.445048	1	0.00190886	0.731842	-0.264029
P54652	P54652	>sp|P54652|HSP72_HUMAN Heat shock-related 70 kDa protein 2 OS=Homo sapiens (Human) OX=9606 GN=HSPA2 PE=1 SV=1	HSPA2	1.26654e-18	0	1	1	0.724792	0.563706
Q9UQ16	Q9UQ16	>sp|Q9UQ16|DYN3_HUMAN Dynamin-3 OS=Homo sapiens (Human) OX=9606 GN=DNM3 PE=1 SV=4	DNM3	-6.41629e-20	-0.0502303	1	1	0.715018	0.499491
Q9UQ80	Q9UQ80	>sp|Q9UQ80|PA2G4_HUMAN Proliferation-associated protein 2G4 OS=Homo sapiens (Human) OX=9606 GN=PA2G4 PE=1 SV=3	PA2G4	0.246697	0.188753	1	1	0.711333
Q14789	Q14789	>sp|Q14789|GOGB1_HUMAN Golgin subfamily B member 1 OS=Homo sapiens (Human) OX=9606 GN=GOLGB1 PE=1 SV=2	GOLGB1	0	-3.31714e-14	1	1	0.687699
P27361	P27361	>sp|P27361|MK03_HUMAN Mitogen-activated protein kinase 3 OS=Homo sapiens (Human) OX=9606 GN=MAPK3 PE=1 SV=4	MAPK3	0.139015	2.85483e-16	1	1	0.683928	0.876575
P01024	P01024	>sp|P01024|CO3_HUMAN Complement C3 OS=Homo sapiens (Human) OX=9606 GN=C3 PE=1 SV=2	C3	-2.62964e-15	-5.33191e-19	1	1	0.682514	-0.162944
E7EVH7;F8W6L3;G3V2E7;G3V3H3;G3V5R9;G5E9S8;Q07866	E7EVH7;F8W6L3;G3V2E7;G3V3H3;G3V5R9;G5E9S8;Q07866	>tr|E7EVH7|E7EVH7_HUMAN ENSG00000256500 readthrough, Kinesin light chain OS=Homo sapiens (Human) OX=9606 GN=ENSG00000256500 PE=3 SV=1;>tr|F8W6L3|F8W6L3_HUMAN Isoform of Q07866, Kinesin light chain OS=Homo sapiens (Human) OX=9606 GN=KLC1 PE=1 SV=1;>tr|G3V2E7|G3V2E7_HUMAN Isoform of Q07866, Kinesin light chain OS=Homo sapiens (Human) OX=9606 GN=KLC1 PE=1 SV=1;>tr|G3V3H3|G3V3H3_HUMAN Isoform of Q078…	ENSG00000256500;KLC1	-9.96295e-18	0	1	1	0.669182
P13489	P13489	>sp|P13489|RINI_HUMAN Ribonuclease inhibitor OS=Homo sapiens (Human) OX=9606 GN=RNH1 PE=1 SV=2	RNH1	7.74504e-18	-0.0308648	1	1	0.669167	0.514732
B7Z9X4;Q9ULP0	B7Z9X4;Q9ULP0	>tr|B7Z9X4|B7Z9X4_HUMAN Isoform of Q9ULP0, Protein NDRG4 OS=Homo sapiens (Human) OX=9606 GN=NDRG4 PE=1 SV=1;>sp|Q9ULP0|NDRG4_HUMAN Protein NDRG4 OS=Homo sapiens (Human) OX=9606 GN=NDRG4 PE=1 SV=2	NDRG4	3.06868e-16	0	1	1	0.660913	0.156627
O60749	O60749	>sp|O60749|SNX2_HUMAN Sorting nexin-2 OS=Homo sapiens (Human) OX=9606 GN=SNX2 PE=1 SV=2	SNX2	-0.0544041	-1.45983e-18	1	1	0.657904	1.87442
A8MT21;P19012	A8MT21;P19012	>tr|A8MT21|A8MT21_HUMAN Isoform of P19012, IF rod domain-containing protein OS=Homo sapiens (Human) OX=9606 GN=KRT15 PE=1 SV=1;>sp|P19012|K1C15_HUMAN Keratin, type I cytoskeletal 15 OS=Homo sapiens (Human) OX=9606 GN=KRT15 PE=1 SV=3	KRT15	8.92632e-16	0.10279	1	1	0.656439
A0A499FIY8;C9JC07;C9JZL8;Q96S97	A0A499FIY8;C9JC07;C9JZL8;Q96S97	>tr|A0A499FIY8|A0A499FIY8_HUMAN Isoform of Q96S97, MARVEL domain-containing protein (Fragment) OS=Homo sapiens (Human) OX=9606 GN=MYADM PE=1 SV=1;>tr|C9JC07|C9JC07_HUMAN Isoform of Q96S97, Myeloid-associated differentiation marker (Fragment) OS=Homo sapiens (Human) OX=9606 GN=MYADM PE=1 SV=1;>tr|C9JZL8|C9JZL8_HUMAN Isoform of Q96S97, MARVEL domain-containing protein (Fragment) OS=Homo sapiens (Hu…	MYADM	0.120774	8.37712e-17	1	1	0.646486	0.0963471
A0A087WTT1;E7ERJ7;P11940	A0A087WTT1;E7ERJ7;P11940	>tr|A0A087WTT1|A0A087WTT1_HUMAN Isoform of P11940, Polyadenylate-binding protein OS=Homo sapiens (Human) OX=9606 GN=PABPC1 PE=1 SV=1;>tr|E7ERJ7|E7ERJ7_HUMAN Isoform of P11940, Polyadenylate-binding protein OS=Homo sapiens (Human) OX=9606 GN=PABPC1 PE=1 SV=1;>sp|P11940|PABP1_HUMAN Polyadenylate-binding protein 1 OS=Homo sapiens (Human) OX=9606 GN=PABPC1 PE=1 SV=2	PABPC1	1.82191e-14	0	1	1	0.643675	0.424874
Q15388	Q15388	>sp|Q15388|TOM20_HUMAN Mitochondrial import receptor subunit TOM20 homolog OS=Homo sapiens (Human) OX=9606 GN=TOMM20 PE=1 SV=1	TOMM20	0	-0.322667	1	0.160143	0.640246	0.00855809
Q6YN16	Q6YN16	>sp|Q6YN16|HSDL2_HUMAN Hydroxysteroid dehydrogenase-like protein 2 OS=Homo sapiens (Human) OX=9606 GN=HSDL2 PE=1 SV=1	HSDL2	2.30389e-15	0	1	1	0.6336	0.340147
Q5VZM2;Q7L523	Q5VZM2;Q7L523	>sp|Q5VZM2|RRAGB_HUMAN Ras-related GTP-binding protein B OS=Homo sapiens (Human) OX=9606 GN=RRAGB PE=1 SV=1;>sp|Q7L523|RRAGA_HUMAN Ras-related GTP-binding protein A OS=Homo sapiens (Human) OX=9606 GN=RRAGA PE=1 SV=1	RRAGB;RRAGA	1.75114e-15	-0.114254	1	0.81255	0.624979	0.728059
Q8TBB6	Q8TBB6	>sp|Q8TBB6|S7A14_HUMAN Probable cationic amino acid transporter OS=Homo sapiens (Human) OX=9606 GN=SLC7A14 PE=1 SV=3	SLC7A14	0.0292544	0	1	1	0.624571
P50914	P50914	>sp|P50914|RL14_HUMAN 60S ribosomal protein L14 OS=Homo sapiens (Human) OX=9606 GN=RPL14 PE=1 SV=4	RPL14	0	0	1	1	0.622967
P18085	P18085	>sp|P18085|ARF4_HUMAN ADP-ribosylation factor 4 OS=Homo sapiens (Human) OX=9606 GN=ARF4 PE=1 SV=3	ARF4	0.100713	0.0273575	1	1	0.614074	0.458496
Q9NUJ1	Q9NUJ1	>sp|Q9NUJ1|ABHDA_HUMAN Mycophenolic acid acyl-glucuronide esterase, mitochondrial OS=Homo sapiens (Human) OX=9606 GN=ABHD10 PE=1 SV=1	ABHD10	0	3.54258e-19	1	1	0.611943	-0.650293
Q9Y3I0	Q9Y3I0	>sp|Q9Y3I0|RTCB_HUMAN RNA-splicing ligase RtcB homolog OS=Homo sapiens (Human) OX=9606 GN=RTCB PE=1 SV=1	RTCB	-4.8647e-17	-1.33377e-16	1	1	0.609392	0.812188
P29966	P29966	>sp|P29966|MARCS_HUMAN Myristoylated alanine-rich C-kinase substrate OS=Homo sapiens (Human) OX=9606 GN=MARCKS PE=1 SV=4	MARCKS	1.42076e-15	0	1	1	0.602013	0.960956
E9PJD9;E9PLL6;P46776	E9PJD9;E9PLL6;P46776	>tr|E9PJD9|E9PJD9_HUMAN Isoform of P46776, 60S ribosomal protein L27a OS=Homo sapiens (Human) OX=9606 GN=RPL27A PE=1 SV=1;>tr|E9PLL6|E9PLL6_HUMAN Isoform of P46776, Ribosomal_L18e/L15P domain-containing protein OS=Homo sapiens (Human) OX=9606 GN=RPL27A PE=1 SV=1;>sp|P46776|RL27A_HUMAN 60S ribosomal protein L27a OS=Homo sapiens (Human) OX=9606 GN=RPL27A PE=1 SV=2	RPL27A	0	-0.498033	1	0.206087	0.596444	-0.0779879
P20339	P20339	>sp|P20339|RAB5A_HUMAN Ras-related protein Rab-5A OS=Homo sapiens (Human) OX=9606 GN=RAB5A PE=1 SV=2	RAB5A	1.47082e-15	0	1	1	0.592861	-0.404005
Q15006	Q15006	>sp|Q15006|EMC2_HUMAN ER membrane protein complex subunit 2 OS=Homo sapiens (Human) OX=9606 GN=EMC2 PE=1 SV=1	EMC2	0	-0.305582	1	0.333759	0.58729	0.238683
Q9H1V8	Q9H1V8	>sp|Q9H1V8|S6A17_HUMAN Sodium-dependent neutral amino acid transporter SLC6A17 OS=Homo sapiens (Human) OX=9606 GN=SLC6A17 PE=1 SV=3	SLC6A17	4.87925e-16	0.0933643	1	1	0.585272	0.559839
Q8N357	Q8N357	>sp|Q8N357|S35F6_HUMAN Solute carrier family 35 member F6 OS=Homo sapiens (Human) OX=9606 GN=SLC35F6 PE=1 SV=1	SLC35F6	0	0	1	1	0.578198	0.845971
J3KR97;Q9BTW9	J3KR97;Q9BTW9	>tr|J3KR97|J3KR97_HUMAN Isoform of Q9BTW9, Tubulin-specific chaperone D OS=Homo sapiens (Human) OX=9606 GN=TBCD PE=1 SV=1;>sp|Q9BTW9|TBCD_HUMAN Tubulin-specific chaperone D OS=Homo sapiens (Human) OX=9606 GN=TBCD PE=1 SV=2	TBCD	0	0	1	1	0.571507	0.139236
E9PP21;P21291	E9PP21;P21291	>tr|E9PP21|E9PP21_HUMAN Isoform of P21291, LIM zinc-binding domain-containing protein OS=Homo sapiens (Human) OX=9606 GN=CSRP1 PE=1 SV=1;>sp|P21291|CSRP1_HUMAN Cysteine and glycine-rich protein 1 OS=Homo sapiens (Human) OX=9606 GN=CSRP1 PE=1 SV=3	CSRP1	9.98482e-18	0	1	1	0.568204	0.303915
O94874	O94874	>sp|O94874|UFL1_HUMAN E3 UFM1-protein ligase 1 OS=Homo sapiens (Human) OX=9606 GN=UFL1 PE=1 SV=2	UFL1	0.073643	0	1	1	0.568182	-0.629515
P62917	P62917	>sp|P62917|RL8_HUMAN 60S ribosomal protein L8 OS=Homo sapiens (Human) OX=9606 GN=RPL8 PE=1 SV=2	RPL8	1.85285e-16	-0.627657	1	0.00795807	0.565703	-0.475274
P00918	P00918	>sp|P00918|CAH2_HUMAN Carbonic anhydrase 2 OS=Homo sapiens (Human) OX=9606 GN=CA2 PE=1 SV=2	CA2	-1.41222e-18	2.23076e-17	1	1	0.564414	0.485706
J3QTA6;Q9BRQ6	J3QTA6;Q9BRQ6	>tr|J3QTA6|J3QTA6_HUMAN Isoform of Q9BRQ6, MICOS complex subunit OS=Homo sapiens (Human) OX=9606 GN=CHCHD6 PE=1 SV=1;>sp|Q9BRQ6|MIC25_HUMAN MICOS complex subunit MIC25 OS=Homo sapiens (Human) OX=9606 GN=CHCHD6 PE=1 SV=1	CHCHD6	6.28989e-16	-1.5445e-17	1	1	0.563952	0.351847
P51452	P51452	>sp|P51452|DUS3_HUMAN Dual specificity protein phosphatase 3 OS=Homo sapiens (Human) OX=9606 GN=DUSP3 PE=1 SV=1	DUSP3	5.28645e-17	-4.27595e-09	1	1	0.562551	1.04719
O14531	O14531	>sp|O14531|DPYL4_HUMAN Dihydropyrimidinase-related protein 4 OS=Homo sapiens (Human) OX=9606 GN=DPYSL4 PE=1 SV=2	DPYSL4	3.42105e-17	1.234e-16	1	1	0.561196	-1.36894
A0A087WT45	A0A087WT45	>tr|A0A087WT45|A0A087WT45_HUMAN Isoform of Q4V328, GRIP1-associated protein 1 OS=Homo sapiens (Human) OX=9606 GN=GRIPAP1 PE=1 SV=1	GRIPAP1	-0.0700826	-2.07388e-16	1	1	0.556928	-0.621704
K7ERF1;K7ES31;Q9UBQ5	K7ERF1;K7ES31;Q9UBQ5	>tr|K7ERF1|K7ERF1_HUMAN Isoform of Q9UBQ5, Eukaryotic translation initiation factor 3 subunit K OS=Homo sapiens (Human) OX=9606 GN=EIF3K PE=1 SV=1;>tr|K7ES31|K7ES31_HUMAN Isoform of Q9UBQ5, PCI domain-containing protein OS=Homo sapiens (Human) OX=9606 GN=EIF3K PE=1 SV=1;>sp|Q9UBQ5|EIF3K_HUMAN Eukaryotic translation initiation factor 3 subunit K OS=Homo sapiens (Human) OX=9606 GN=EIF3K PE=1 SV=1	EIF3K	0	-3.50589e-16	1	1	0.553277	0.907549
P00558	P00558	>sp|P00558|PGK1_HUMAN Phosphoglycerate kinase 1 OS=Homo sapiens (Human) OX=9606 GN=PGK1 PE=1 SV=3	PGK1	1.14096e-15	0.10667	1	0.827825	0.547218	0.598207
A0A2R8Y626	A0A2R8Y626	>tr|A0A2R8Y626|A0A2R8Y626_HUMAN Isoform of P19367, Hexokinase-1 OS=Homo sapiens (Human) OX=9606 GN=HK1 PE=1 SV=1	HK1	0	0	1	1	0.528343	-1.18818
Q13596	Q13596	>sp|Q13596|SNX1_HUMAN Sorting nexin-1 OS=Homo sapiens (Human) OX=9606 GN=SNX1 PE=1 SV=3	SNX1	0	0	1	1	0.526425	0.339555
P51513	P51513	>sp|P51513|NOVA1_HUMAN RNA-binding protein Nova-1 OS=Homo sapiens (Human) OX=9606 GN=NOVA1 PE=1 SV=2	NOVA1	0	-0.172036	1	1	0.526389	-0.0658234
P21266	P21266	>sp|P21266|GSTM3_HUMAN Glutathione S-transferase Mu 3 OS=Homo sapiens (Human) OX=9606 GN=GSTM3 PE=1 SV=3	GSTM3	0	0.165561	1	0.398513	0.524227	0.838809
P47929	P47929	>sp|P47929|LEG7_HUMAN Galectin-7 OS=Homo sapiens (Human) OX=9606 GN=LGALS7B PE=1 SV=2	LGALS7B	0.0578122	0.0668086	1	1	0.523233	0.124529
P05198	P05198	>sp|P05198|IF2A_HUMAN Eukaryotic translation initiation factor 2 subunit 1 OS=Homo sapiens (Human) OX=9606 GN=EIF2S1 PE=1 SV=3	EIF2S1	2.63136e-12	2.67947e-18	1	1	0.519854	0.730119
H7C333	H7C333	>tr|H7C333|H7C333_HUMAN Isoform of O75323, Protein NipSnap homolog 2 (Fragment) OS=Homo sapiens (Human) OX=9606 GN=NIPSNAP2 PE=1 SV=1	NIPSNAP2	-1.39676e-18	9.74581e-16	1	1	0.519379	1.10025
C9JNW5;C9JXB8;P83731	C9JNW5;C9JXB8;P83731	>tr|C9JNW5|C9JNW5_HUMAN Isoform of P83731, TRASH domain-containing protein OS=Homo sapiens (Human) OX=9606 GN=RPL24 PE=1 SV=1;>tr|C9JXB8|C9JXB8_HUMAN Isoform of P83731, TRASH domain-containing protein OS=Homo sapiens (Human) OX=9606 GN=RPL24 PE=1 SV=1;>sp|P83731|RL24_HUMAN 60S ribosomal protein L24 OS=Homo sapiens (Human) OX=9606 GN=RPL24 PE=1 SV=1	RPL24	0	-0.617065	1	0.336011	0.511073	-0.608496
O95757	O95757	>sp|O95757|HS74L_HUMAN Heat shock 70 kDa protein 4L OS=Homo sapiens (Human) OX=9606 GN=HSPA4L PE=1 SV=3	HSPA4L	0	0	1	1	0.51035	1.30368
H7C1U8;Q9BUR5	H7C1U8;Q9BUR5	>tr|H7C1U8|H7C1U8_HUMAN Isoform of Q9BUR5, MICOS complex subunit (Fragment) OS=Homo sapiens (Human) OX=9606 GN=APOO PE=1 SV=1;>sp|Q9BUR5|MIC26_HUMAN MICOS complex subunit MIC26 OS=Homo sapiens (Human) OX=9606 GN=APOO PE=1 SV=1	APOO	0.0646719	0	1	1	0.509395	0.428737
P62424	P62424	>sp|P62424|RL7A_HUMAN 60S ribosomal protein L7a OS=Homo sapiens (Human) OX=9606 GN=RPL7A PE=1 SV=2	RPL7A	1.04701e-17	-0.138664	1	0.985337	0.484413	-3.23781
Q6KB66	Q6KB66	>sp|Q6KB66|K2C80_HUMAN Keratin, type II cytoskeletal 80 OS=Homo sapiens (Human) OX=9606 GN=KRT80 PE=1 SV=2	KRT80	2.03366e-16	4.3563e-17	1	1	0.483194	0.755438
P43003	P43003	>sp|P43003|EAA1_HUMAN Excitatory amino acid transporter 1 OS=Homo sapiens (Human) OX=9606 GN=SLC1A3 PE=1 SV=1	SLC1A3	0.0927638	0.202141	1	0.806071	0.479598	0.532071
G5E9Q6;P35080	G5E9Q6;P35080	>tr|G5E9Q6|G5E9Q6_HUMAN Isoform of P35080, Profilin OS=Homo sapiens (Human) OX=9606 GN=PFN2 PE=1 SV=1;>sp|P35080|PROF2_HUMAN Profilin-2 OS=Homo sapiens (Human) OX=9606 GN=PFN2 PE=1 SV=3	PFN2	0.0966378	7.98892e-18	1	1	0.477476	0.668628
P07237	P07237	>sp|P07237|PDIA1_HUMAN Protein disulfide-isomerase OS=Homo sapiens (Human) OX=9606 GN=P4HB PE=1 SV=3	P4HB	-3.43353e-18	-0.244118	1	0.105514	0.47453	0.0640264
F2Z2Y4	F2Z2Y4	>tr|F2Z2Y4|F2Z2Y4_HUMAN Isoform of O00764, Pyridoxal kinase OS=Homo sapiens (Human) OX=9606 GN=PDXK PE=1 SV=1	PDXK	1.75827e-16	6.80548e-15	1	1	0.473751	0.347944
P31947	P31947	>sp|P31947|1433S_HUMAN 14-3-3 protein sigma OS=Homo sapiens (Human) OX=9606 GN=SFN PE=1 SV=1	SFN	1.23459e-15	0	1	1	0.471805	-2.3787
K7EK78;K7EMT4;K7EP35;K7EQ77;Q86Y39	K7EK78;K7EMT4;K7EP35;K7EQ77;Q86Y39	>tr|K7EK78|K7EK78_HUMAN ENSG00000267740 readthrough, Complex I-B14.7 OS=Homo sapiens (Human) OX=9606 GN=ENSG00000267740 PE=3 SV=1;>tr|K7EMT4|K7EMT4_HUMAN ENSG00000267740 readthrough, Complex I-B14.7 (Fragment) OS=Homo sapiens (Human) OX=9606 GN=ENSG00000267740 PE=3 SV=1;>tr|K7EP35|K7EP35_HUMAN ENSG00000267740 readthrough, Complex I-B14.7 (Fragment) OS=Homo sapiens (Human) OX=9606 GN=ENSG000002677…	ENSG00000267740;NDUFA11	4.54567e-16	1.93433e-15	1	1	0.465665	0.539388
O00408	O00408	>sp|O00408|PDE2A_HUMAN cGMP-dependent 3',5'-cyclic phosphodiesterase OS=Homo sapiens (Human) OX=9606 GN=PDE2A PE=1 SV=1	PDE2A	0	-3.82427e-16	1	1	0.46527	0.152826
F5GZS6;J3KPF3;P08195	F5GZS6;J3KPF3;P08195	>tr|F5GZS6|F5GZS6_HUMAN Isoform of P08195, Aamy domain-containing protein OS=Homo sapiens (Human) OX=9606 GN=SLC3A2 PE=1 SV=1;>tr|J3KPF3|J3KPF3_HUMAN Isoform of P08195, Aamy domain-containing protein OS=Homo sapiens (Human) OX=9606 GN=SLC3A2 PE=1 SV=1;>sp|P08195|4F2_HUMAN 4F2 cell-surface antigen heavy chain OS=Homo sapiens (Human) OX=9606 GN=SLC3A2 PE=1 SV=3	SLC3A2	0	4.85619e-17	1	1	0.464958	0.42224
Q9NR31	Q9NR31	>sp|Q9NR31|SAR1A_HUMAN GTP-binding protein SAR1a OS=Homo sapiens (Human) OX=9606 GN=SAR1A PE=1 SV=1	SAR1A	0.0498422	-3.43272e-18	1	1	0.464574	0.115421
A0A0C4DFZ1;A8MZ54;Q16623	A0A0C4DFZ1;A8MZ54;Q16623	>tr|A0A0C4DFZ1|A0A0C4DFZ1_HUMAN Isoform of Q16623, t-SNARE coiled-coil homology domain-containing protein OS=Homo sapiens (Human) OX=9606 GN=STX1A PE=1 SV=1;>tr|A8MZ54|A8MZ54_HUMAN Isoform of Q16623, t-SNARE coiled-coil homology domain-containing protein OS=Homo sapiens (Human) OX=9606 GN=STX1A PE=1 SV=1;>sp|Q16623|STX1A_HUMAN Syntaxin-1A OS=Homo sapiens (Human) OX=9606 GN=STX1A PE=1 SV=1	STX1A	0	0.237855	1	0.150639	0.462924	0.549901
A0A087WXB0	A0A087WXB0	>tr|A0A087WXB0|A0A087WXB0_HUMAN Isoform of O15126, Secretory carrier-associated membrane protein OS=Homo sapiens (Human) OX=9606 GN=SCAMP1 PE=1 SV=1	SCAMP1	0	-4.10411e-16	1	1	0.462247	0.403998
Q9H3N1	Q9H3N1	>sp|Q9H3N1|TMX1_HUMAN Thioredoxin-related transmembrane protein 1 OS=Homo sapiens (Human) OX=9606 GN=TMX1 PE=1 SV=1	TMX1	6.95529e-19	0	1	1	0.458972	-0.042866
P04899	P04899	>sp|P04899|GNAI2_HUMAN Guanine nucleotide-binding protein G(i) subunit alpha-2 OS=Homo sapiens (Human) OX=9606 GN=GNAI2 PE=1 SV=3	GNAI2	0	4.91405e-15	1	1	0.456457	0.399702
Q08752	Q08752	>sp|Q08752|PPID_HUMAN Peptidyl-prolyl cis-trans isomerase D OS=Homo sapiens (Human) OX=9606 GN=PPID PE=1 SV=3	PPID	0	0	1	1	0.452527	0.465724
Q9BVA1	Q9BVA1	>sp|Q9BVA1|TBB2B_HUMAN Tubulin beta-2B chain OS=Homo sapiens (Human) OX=9606 GN=TUBB2B PE=1 SV=1	TUBB2B	0	-2.08892e-16	1	1	0.451247	0.693387
P61353	P61353	>sp|P61353|RL27_HUMAN 60S ribosomal protein L27 OS=Homo sapiens (Human) OX=9606 GN=RPL27 PE=1 SV=2	RPL27	-4.83766e-18	-0.365094	1	0.18518	0.448224	-1.02641
O43237	O43237	>sp|O43237|DC1L2_HUMAN Cytoplasmic dynein 1 light intermediate chain 2 OS=Homo sapiens (Human) OX=9606 GN=DYNC1LI2 PE=1 SV=1	DYNC1LI2	0	1.68717e-18	1	1	0.443727	0.281961
Q9C040	Q9C040	>sp|Q9C040|TRIM2_HUMAN Tripartite motif-containing protein 2 OS=Homo sapiens (Human) OX=9606 GN=TRIM2 PE=1 SV=1	TRIM2	3.50065e-16	0.0129727	1	1	0.440062	0.57193
K7ELL7;P14314	K7ELL7;P14314	>tr|K7ELL7|K7ELL7_HUMAN Isoform of P14314, Glucosidase 2 subunit beta OS=Homo sapiens (Human) OX=9606 GN=PRKCSH PE=1 SV=1;>sp|P14314|GLU2B_HUMAN Glucosidase 2 subunit beta OS=Homo sapiens (Human) OX=9606 GN=PRKCSH PE=1 SV=2	PRKCSH	0	1.76743e-17	1	1	0.435562
J3QRS3;O14950;P19105	J3QRS3;O14950;P19105	>tr|J3QRS3|J3QRS3_HUMAN Isoform of P19105, Myosin regulatory light chain 12A OS=Homo sapiens (Human) OX=9606 GN=MYL12A PE=1 SV=1;>sp|O14950|ML12B_HUMAN Myosin regulatory light chain 12B OS=Homo sapiens (Human) OX=9606 GN=MYL12B PE=1 SV=2;>sp|P19105|ML12A_HUMAN Myosin regulatory light chain 12A OS=Homo sapiens (Human) OX=9606 GN=MYL12A PE=1 SV=2	MYL12A;MYL12B	0	0.151186	1	0.632519	0.43476	0.134832
C9JFE4;Q13098	C9JFE4;Q13098	>tr|C9JFE4|C9JFE4_HUMAN Isoform of Q13098, PCI domain-containing protein OS=Homo sapiens (Human) OX=9606 GN=GPS1 PE=1 SV=2;>sp|Q13098|CSN1_HUMAN COP9 signalosome complex subunit 1 OS=Homo sapiens (Human) OX=9606 GN=GPS1 PE=1 SV=4	GPS1	-1.01898e-17	-0.200009	1	0.298867	0.434582	-0.195491
P62805	P62805	>sp|P62805|H4_HUMAN Histone H4 OS=Homo sapiens (Human) OX=9606 GN=H4-16 PE=1 SV=2	H4-16	0.142593	-1.0878e-16	1	1	0.433513	-0.33647
P49755	P49755	>sp|P49755|TMEDA_HUMAN Transmembrane emp24 domain-containing protein 10 OS=Homo sapiens (Human) OX=9606 GN=TMED10 PE=1 SV=2	TMED10	0.00308666	-0.22465	1	0.301699	0.431922	0.261096
Q9P0J0	Q9P0J0	>sp|Q9P0J0|NDUAD_HUMAN NADH dehydrogenase [ubiquinone] 1 alpha subcomplex subunit 13 OS=Homo sapiens (Human) OX=9606 GN=NDUFA13 PE=1 SV=3	NDUFA13	0	-2.48098e-15	1	1	0.430961	0.204184
P18433	P18433	>sp|P18433|PTPRA_HUMAN Receptor-type tyrosine-protein phosphatase alpha OS=Homo sapiens (Human) OX=9606 GN=PTPRA PE=1 SV=3	PTPRA	1.50291e-17	0.0498458	1	1	0.427506
A0A087WZN1	A0A087WZN1	>tr|A0A087WZN1|A0A087WZN1_HUMAN Isoform of O43837, Isocitrate dehydrogenase [NAD] subunit, mitochondrial OS=Homo sapiens (Human) OX=9606 GN=IDH3B PE=1 SV=1	IDH3B	0.113719	0	1	1	0.423774	0.668698
P43686	P43686	>sp|P43686|PRS6B_HUMAN 26S proteasome regulatory subunit 6B OS=Homo sapiens (Human) OX=9606 GN=PSMC4 PE=1 SV=2	PSMC4	0.0503658	-0.0575938	1	0.985583	0.42295	0.0121453
H0Y4R2;P16435	H0Y4R2;P16435	>tr|H0Y4R2|H0Y4R2_HUMAN Isoform of P16435, NADPH--cytochrome P450 reductase (Fragment) OS=Homo sapiens (Human) OX=9606 GN=POR PE=1 SV=1;>sp|P16435|NCPR_HUMAN NADPH--cytochrome P450 reductase OS=Homo sapiens (Human) OX=9606 GN=POR PE=1 SV=2	POR	-4.79775e-17	-3.61177e-18	1	1	0.414779	-1.75777
O43747	O43747	>sp|O43747|AP1G1_HUMAN AP-1 complex subunit gamma-1 OS=Homo sapiens (Human) OX=9606 GN=AP1G1 PE=1 SV=5	AP1G1	6.1831e-17	-8.20775e-19	1	1	0.413793	-0.114846
Q6P2Q9	Q6P2Q9	>sp|Q6P2Q9|PRP8_HUMAN Pre-mRNA-processing-splicing factor 8 OS=Homo sapiens (Human) OX=9606 GN=PRPF8 PE=1 SV=2	PRPF8	-0.0420982	-0.175714	1	0.373067	0.413184	-1.75566
P31151	P31151	>sp|P31151|S10A7_HUMAN Protein S100-A7 OS=Homo sapiens (Human) OX=9606 GN=S100A7 PE=1 SV=4	S100A7	5.46922e-06	4.46323e-17	1	1	0.403755	0.654825
Q6ZVX7	Q6ZVX7	>sp|Q6ZVX7|FBX50_HUMAN F-box only protein 50 OS=Homo sapiens (Human) OX=9606 GN=NCCRP1 PE=1 SV=1	NCCRP1	0	0.0303948	1	1	0.403315
P62906	P62906	>sp|P62906|RL10A_HUMAN 60S ribosomal protein L10a OS=Homo sapiens (Human) OX=9606 GN=RPL10A PE=1 SV=2	RPL10A	0	-0.229167	1	0.409653	0.402428	-0.0189962
H3BNC9;P08708	H3BNC9;P08708	>tr|H3BNC9|H3BNC9_HUMAN ENSG00000260836 readthrough, 40S ribosomal protein S17 OS=Homo sapiens (Human) OX=9606 GN=ENSG00000260836 PE=3 SV=2;>sp|P08708|RS17_HUMAN 40S ribosomal protein S17 OS=Homo sapiens (Human) OX=9606 GN=RPS17 PE=1 SV=2	ENSG00000260836;RPS17	-0.0624455	-0.539621	1	0.0447161	0.401079	-0.898682
Q01518	Q01518	>sp|Q01518|CAP1_HUMAN Adenylyl cyclase-associated protein 1 OS=Homo sapiens (Human) OX=9606 GN=CAP1 PE=1 SV=5	CAP1	0	0.08414	1	0.47947	0.394492	0.586765
Q9NVI7	Q9NVI7	>sp|Q9NVI7|ATD3A_HUMAN ATPase family AAA domain-containing protein 3A OS=Homo sapiens (Human) OX=9606 GN=ATAD3A PE=1 SV=2	ATAD3A	0	5.74861e-14	1	1	0.386544	0.0590961
F8VYN9;P40616	F8VYN9;P40616	>tr|F8VYN9|F8VYN9_HUMAN Isoform of P40616, ADP-ribosylation factor-like protein 1 OS=Homo sapiens (Human) OX=9606 GN=ARL1 PE=1 SV=1;>sp|P40616|ARL1_HUMAN ADP-ribosylation factor-like protein 1 OS=Homo sapiens (Human) OX=9606 GN=ARL1 PE=1 SV=1	ARL1	0	-0.320788	1	0.153165	0.38364	0.959287
P14324	P14324	>sp|P14324|FPPS_HUMAN Farnesyl pyrophosphate synthase OS=Homo sapiens (Human) OX=9606 GN=FDPS PE=1 SV=4	FDPS	0	-4.16008e-18	1	1	0.381724	0.16576
Q14894	Q14894	>sp|Q14894|CRYM_HUMAN Ketimine reductase mu-crystallin OS=Homo sapiens (Human) OX=9606 GN=CRYM PE=1 SV=1	CRYM	3.1567e-17	0	1	1	0.377569	0.27019
O75306	O75306	>sp|O75306|NDUS2_HUMAN NADH dehydrogenase [ubiquinone] iron-sulfur protein 2, mitochondrial OS=Homo sapiens (Human) OX=9606 GN=NDUFS2 PE=1 SV=2	NDUFS2	0.0400481	-2.47008e-17	1	1	0.372474	0.0846955
Q9BWM7	Q9BWM7	>sp|Q9BWM7|SFXN3_HUMAN Sideroflexin-3 OS=Homo sapiens (Human) OX=9606 GN=SFXN3 PE=1 SV=3	SFXN3	-0.0233585	-0.0852187	1	1	0.368816	0.258669
P61026	P61026	>sp|P61026|RAB10_HUMAN Ras-related protein Rab-10 OS=Homo sapiens (Human) OX=9606 GN=RAB10 PE=1 SV=1	RAB10	-2.40334e-16	-6.46121e-17	1	1	0.367667	0.337336
Q9BPW8	Q9BPW8	>sp|Q9BPW8|NIPS1_HUMAN Protein NipSnap homolog 1 OS=Homo sapiens (Human) OX=9606 GN=NIPSNAP1 PE=1 SV=1	NIPSNAP1	8.78148e-14	0	1	1	0.365986	0.685597
A0A087WVX5;A0A1B0GTA9;A0A1B0GTF6;A0A1B0GTN8;A0A1B0GTP5;A0A1B0GTS4;A0A1B0GTX2;A0A1B0GU53;A0A1B0GUI8;A0A1B0GUK4;A0A1B0GVB2;A0A1B0GWF9;A0A1C7CYX2;A0A2R8Y555;A0A2U3TZM7;A0A494C0B2;A0A494C0Z9;A0A494C184;E7EN11;F8VU10;F8VUW8;H0Y476;O00305;P54284;Q02641;Q08289	A0A087WVX5;A0A1B0GTA9;A0A1B0GTF6;A0A1B0GTN8;A0A1B0GTP5;A0A1B0GTS4;A0A1B0GTX2;A0A1B0GU53;A0A1B0GUI8;A0A1B0GUK4;A0A1B0GVB2;A0A1B0GWF9;A0A1C7CYX2;A0A2R8Y555;A0A2U3TZM7;A0A494C0B2;A0A494C0Z9;A0A494C184;E7EN11;F8VU10;F8VUW8;H0Y476;O00305;P54284;Q02641;Q08289	>tr|A0A087WVX5|A0A087WVX5_HUMAN Isoform of Q08289, Calcium channel voltage-dependent subunit beta 2 OS=Homo sapiens (Human) OX=9606 GN=CACNB2 PE=1 SV=1;>tr|A0A1B0GTA9|A0A1B0GTA9_HUMAN Isoform of O00305, GuKc domain-containing protein OS=Homo sapiens (Human) OX=9606 GN=CACNB4 PE=1 SV=1;>tr|A0A1B0GTF6|A0A1B0GTF6_HUMAN Isoform of O00305, GuKc domain-containing protein OS=Homo sapiens (Human) OX=9606…	CACNB2;CACNB4;CACNB3;CACNB1	0.0613863	0	1	1	0.365054
O95182	O95182	>sp|O95182|NDUA7_HUMAN NADH dehydrogenase [ubiquinone] 1 alpha subcomplex subunit 7 OS=Homo sapiens (Human) OX=9606 GN=NDUFA7 PE=1 SV=3	NDUFA7	0	0	1	1	0.35832	0.0492894
B8ZZM6;C9JG41;E7EUS6;F5H4I5;Q9NQX7	B8ZZM6;C9JG41;E7EUS6;F5H4I5;Q9NQX7	>tr|B8ZZM6|B8ZZM6_HUMAN Isoform of Q9NQX7, Integral membrane protein 2 OS=Homo sapiens (Human) OX=9606 GN=ITM2C PE=1 SV=2;>tr|C9JG41|C9JG41_HUMAN Isoform of Q9NQX7, Integral membrane protein 2 (Fragment) OS=Homo sapiens (Human) OX=9606 GN=ITM2C PE=1 SV=1;>tr|E7EUS6|E7EUS6_HUMAN Isoform of Q9NQX7, Integral membrane protein 2 OS=Homo sapiens (Human) OX=9606 GN=ITM2C PE=1 SV=2;>tr|F5H4I5|F5H4I5_HUMA…	ITM2C	2.36275e-18	-7.13503e-17	1	1	0.355883	-0.816348
A0A087WVQ6;Q00610	A0A087WVQ6;Q00610	>tr|A0A087WVQ6|A0A087WVQ6_HUMAN Isoform of Q00610, Clathrin heavy chain OS=Homo sapiens (Human) OX=9606 GN=CLTC PE=1 SV=1;>sp|Q00610|CLH1_HUMAN Clathrin heavy chain 1 OS=Homo sapiens (Human) OX=9606 GN=CLTC PE=1 SV=5	CLTC	-2.0013e-17	-0.152838	1	0.783947	0.350578	0.247925
P62081	P62081	>sp|P62081|RS7_HUMAN 40S ribosomal protein S7 OS=Homo sapiens (Human) OX=9606 GN=RPS7 PE=1 SV=1	RPS7	0	-0.297726	1	0.0320841	0.348267	-0.510477
A0A2R8Y518;H3BV07;Q9ULP9	A0A2R8Y518;H3BV07;Q9ULP9	>tr|A0A2R8Y518|A0A2R8Y518_HUMAN Isoform of Q9ULP9, TBC1 domain family member 24 (Fragment) OS=Homo sapiens (Human) OX=9606 GN=TBC1D24 PE=1 SV=1;>tr|H3BV07|H3BV07_HUMAN Isoform of Q9ULP9, TBC1 domain family member 24 (Fragment) OS=Homo sapiens (Human) OX=9606 GN=TBC1D24 PE=1 SV=9;>sp|Q9ULP9|TBC24_HUMAN TBC1 domain family member 24 OS=Homo sapiens (Human) OX=9606 GN=TBC1D24 PE=1 SV=2	TBC1D24	-6.98956e-18	0	1	1	0.347672	0.470585
Q9NSE4	Q9NSE4	>sp|Q9NSE4|SYIM_HUMAN Isoleucine--tRNA ligase, mitochondrial OS=Homo sapiens (Human) OX=9606 GN=IARS2 PE=1 SV=2	IARS2	0	-1.5047e-17	1	1	0.346184	-0.157537
A0A0A0MR68;O14994	A0A0A0MR68;O14994	>tr|A0A0A0MR68|A0A0A0MR68_HUMAN Isoform of O14994, Synapsin_C domain-containing protein OS=Homo sapiens (Human) OX=9606 GN=SYN3 PE=1 SV=1;>sp|O14994|SYN3_HUMAN Synapsin-3 OS=Homo sapiens (Human) OX=9606 GN=SYN3 PE=1 SV=2	SYN3	0	-0.19377	1	1	0.346035	0.800902
P61011	P61011	>sp|P61011|SRP54_HUMAN Signal recognition particle 54 kDa protein OS=Homo sapiens (Human) OX=9606 GN=SRP54 PE=1 SV=1	SRP54	0.102738	0	1	1	0.344075	-1.41702
Q15120	Q15120	>sp|Q15120|PDK3_HUMAN [Pyruvate dehydrogenase (acetyl-transferring)] kinase isozyme 3, mitochondrial OS=Homo sapiens (Human) OX=9606 GN=PDK3 PE=1 SV=1	PDK3	-2.82708e-15	-4.56965e-16	1	1	0.344043	-0.52141
Q8N3J6	Q8N3J6	>sp|Q8N3J6|CADM2_HUMAN Cell adhesion molecule 2 OS=Homo sapiens (Human) OX=9606 GN=CADM2 PE=2 SV=1	CADM2	0	5.12375e-16	1	1	0.342028	1.26688
Q99726	Q99726	>sp|Q99726|ZNT3_HUMAN Zinc transporter 3 OS=Homo sapiens (Human) OX=9606 GN=SLC30A3 PE=1 SV=2	SLC30A3	0	0	1	1	0.341264	0.0350126
P62913;Q5VVC8	P62913;Q5VVC8	>sp|P62913|RL11_HUMAN 60S ribosomal protein L11 OS=Homo sapiens (Human) OX=9606 GN=RPL11 PE=1 SV=2;>tr|Q5VVC8|Q5VVC8_HUMAN Isoform of P62913, 60S ribosomal protein L11 OS=Homo sapiens (Human) OX=9606 GN=RPL11 PE=1 SV=2	RPL11	0	-0.571579	1	0.0528379	0.340374	-0.633479
J3KR44	J3KR44	>tr|J3KR44|J3KR44_HUMAN Isoform of Q96FW1, Ubiquitin thioesterase OS=Homo sapiens (Human) OX=9606 GN=OTUB1 PE=1 SV=2	OTUB1	0	-2.89481e-16	1	1	0.338033	-0.0502608
Q9Y281	Q9Y281	>sp|Q9Y281|COF2_HUMAN Cofilin-2 OS=Homo sapiens (Human) OX=9606 GN=CFL2 PE=1 SV=1	CFL2	0.165962	0.172619	1	0.805152	0.336798	-0.51562
P50990	P50990	>sp|P50990|TCPQ_HUMAN T-complex protein 1 subunit theta OS=Homo sapiens (Human) OX=9606 GN=CCT8 PE=1 SV=4	CCT8	8.99945e-17	1.63448e-18	1	1	0.332937	0.222282
C9JAW5;C9JNU6	C9JAW5;C9JNU6	>tr|C9JAW5|C9JAW5_HUMAN ENSG00000280571 readthrough, HIG1 domain-containing protein OS=Homo sapiens (Human) OX=9606 GN=ENSG00000280571 PE=4 SV=1;>tr|C9JNU6|C9JNU6_HUMAN Isoform of Q9Y241, HIG1 domain-containing protein OS=Homo sapiens (Human) OX=9606 GN=HIGD1A PE=4 SV=1	ENSG00000280571;HIGD1A	5.53488e-18	0	1	1	0.328792	0.453096
O00303	O00303	>sp|O00303|EIF3F_HUMAN Eukaryotic translation initiation factor 3 subunit F OS=Homo sapiens (Human) OX=9606 GN=EIF3F PE=1 SV=1	EIF3F	1.2018e-17	-0.0883045	1	1	0.326745	-1.32907
A0A0A0MS08;P01857	A0A0A0MS08;P01857	>tr|A0A0A0MS08|A0A0A0MS08_HUMAN Isoform of P01857, Immunoglobulin heavy constant gamma 1 (Fragment) OS=Homo sapiens (Human) OX=9606 GN=IGHG1 PE=1 SV=1;>sp|P01857|IGHG1_HUMAN Immunoglobulin heavy constant gamma 1 OS=Homo sapiens (Human) OX=9606 GN=IGHG1 PE=1 SV=1	IGHG1	4.82756e-16	0.0870596	1	1	0.326461	1.30825
P03886	P03886	>sp|P03886|NU1M_HUMAN NADH-ubiquinone oxidoreductase chain 1 OS=Homo sapiens (Human) OX=9606 GN=MT-ND1 PE=1 SV=1	MT-ND1	-2.19723e-17	-0.220021	1	0.479897	0.321909	0.477176
Q96N66	Q96N66	>sp|Q96N66|MBOA7_HUMAN Lysophospholipid acyltransferase 7 OS=Homo sapiens (Human) OX=9606 GN=MBOAT7 PE=1 SV=2	MBOAT7	0	-0.260262	1	0.236147	0.321519	0.139712
Q8WVM8	Q8WVM8	>sp|Q8WVM8|SCFD1_HUMAN Sec1 family domain-containing protein 1 OS=Homo sapiens (Human) OX=9606 GN=SCFD1 PE=1 SV=4	SCFD1	0	-0.113927	1	1	0.318462	0.630322
A0A087X011;E9PES4;J3KPF9;Q9Y496	A0A087X011;E9PES4;J3KPF9;Q9Y496	>tr|A0A087X011|A0A087X011_HUMAN Isoform of Q9Y496, Kinesin-like protein OS=Homo sapiens (Human) OX=9606 GN=KIF3A PE=1 SV=1;>tr|E9PES4|E9PES4_HUMAN Isoform of Q9Y496, Kinesin-like protein OS=Homo sapiens (Human) OX=9606 GN=KIF3A PE=1 SV=1;>tr|J3KPF9|J3KPF9_HUMAN Isoform of Q9Y496, Kinesin-like protein OS=Homo sapiens (Human) OX=9606 GN=KIF3A PE=1 SV=1;>sp|Q9Y496|KIF3A_HUMAN Kinesin-like protein KI…	KIF3A	0	0	1	1	0.318408	0.691185
O75396	O75396	>sp|O75396|SC22B_HUMAN Vesicle-trafficking protein SEC22b OS=Homo sapiens (Human) OX=9606 GN=SEC22B PE=1 SV=4	SEC22B	0.0783964	-0.192732	1	0.211784	0.317263	-0.046331
A0A2U3TZU2	A0A2U3TZU2	>tr|A0A2U3TZU2|A0A2U3TZU2_HUMAN Isoform of P06744, Glucose-6-phosphate isomerase OS=Homo sapiens (Human) OX=9606 GN=GPI PE=1 SV=1	GPI	0.0285031	1.44247e-17	1	1	0.316716	0.172675
F5GXJ1;F5H5N1;O75251	F5GXJ1;F5H5N1;O75251	>tr|F5GXJ1|F5GXJ1_HUMAN Isoform of O75251, Complex I-20kD OS=Homo sapiens (Human) OX=9606 GN=NDUFS7 PE=1 SV=1;>tr|F5H5N1|F5H5N1_HUMAN Isoform of O75251, Complex I-20kD OS=Homo sapiens (Human) OX=9606 GN=NDUFS7 PE=1 SV=1;>sp|O75251|NDUS7_HUMAN NADH dehydrogenase [ubiquinone] iron-sulfur protein 7, mitochondrial OS=Homo sapiens (Human) OX=9606 GN=NDUFS7 PE=1 SV=3	NDUFS7	3.95991e-18	-2.82741e-17	1	1	0.315049	0.195204
Q15149	Q15149	>sp|Q15149|PLEC_HUMAN Plectin OS=Homo sapiens (Human) OX=9606 GN=PLEC PE=1 SV=3	PLEC	0.036868	2.69066e-16	1	1	0.313729	0.733566
P48426	P48426	>sp|P48426|PI42A_HUMAN Phosphatidylinositol 5-phosphate 4-kinase type-2 alpha OS=Homo sapiens (Human) OX=9606 GN=PIP4K2A PE=1 SV=2	PIP4K2A	1.63752e-15	-3.61427e-20	1	1	0.312644	-0.0224432
P11169	P11169	>sp|P11169|GTR3_HUMAN Solute carrier family 2, facilitated glucose transporter member 3 OS=Homo sapiens (Human) OX=9606 GN=SLC2A3 PE=1 SV=1	SLC2A3	-0.110395	-0.406051	1	0.0201328	0.30889	0.328277
Q14982	Q14982	>sp|Q14982|OPCM_HUMAN Opioid-binding protein/cell adhesion molecule OS=Homo sapiens (Human) OX=9606 GN=OPCML PE=1 SV=1	OPCML	0	0.608302	1	0.0337937	0.308803	1.60682
H0UIB3	H0UIB3	>tr|H0UIB3|H0UIB3_HUMAN Isoform of Q96MZ0, Ganglioside-induced differentiation-associated protein 1-like 1 OS=Homo sapiens (Human) OX=9606 GN=GDAP1L1 PE=1 SV=1	GDAP1L1	0	0	1	1	0.308063	0.776727
P14868	P14868	>sp|P14868|SYDC_HUMAN Aspartate--tRNA ligase, cytoplasmic OS=Homo sapiens (Human) OX=9606 GN=DARS1 PE=1 SV=2	DARS1	0.0321436	-0.185434	1	0.0485884	0.307532	-0.514246
O14949	O14949	>sp|O14949|QCR8_HUMAN Cytochrome b-c1 complex subunit 8 OS=Homo sapiens (Human) OX=9606 GN=UQCRQ PE=1 SV=4	UQCRQ	0	0	1	1	0.306915
A0A0D9SF28;F5GXV7;Q5T321	A0A0D9SF28;F5GXV7;Q5T321	>tr|A0A0D9SF28|A0A0D9SF28_HUMAN Isoform of Q8NFP9, Neurobeachin OS=Homo sapiens (Human) OX=9606 GN=NBEA PE=1 SV=1;>tr|F5GXV7|F5GXV7_HUMAN Isoform of Q8NFP9, Neurobeachin OS=Homo sapiens (Human) OX=9606 GN=NBEA PE=1 SV=2;>tr|Q5T321|Q5T321_HUMAN Isoform of Q8NFP9, Neurobeachin OS=Homo sapiens (Human) OX=9606 GN=NBEA PE=1 SV=1	NBEA	0.04027	-0.0410035	1	1	0.306625	-0.111714
O95202	O95202	>sp|O95202|LETM1_HUMAN Mitochondrial proton/calcium exchanger protein OS=Homo sapiens (Human) OX=9606 GN=LETM1 PE=1 SV=1	LETM1	3.1032e-18	0	1	1	0.305533	-0.119747
A0A286YF37;Q9UK22	A0A286YF37;Q9UK22	>tr|A0A286YF37|A0A286YF37_HUMAN Isoform of Q9UK22, F-box only protein 2 (Fragment) OS=Homo sapiens (Human) OX=9606 GN=FBXO2 PE=1 SV=1;>sp|Q9UK22|FBX2_HUMAN F-box only protein 2 OS=Homo sapiens (Human) OX=9606 GN=FBXO2 PE=1 SV=2	FBXO2	-8.96951e-18	0.260441	1	0.16344	0.304138	0.852967
Q00535	Q00535	>sp|Q00535|CDK5_HUMAN Cyclin-dependent-like kinase 5 OS=Homo sapiens (Human) OX=9606 GN=CDK5 PE=1 SV=3	CDK5	-0.0692474	-0.121842	1	0.467269	0.304126	0.196129
P42356	P42356	>sp|P42356|PI4KA_HUMAN Phosphatidylinositol 4-kinase alpha OS=Homo sapiens (Human) OX=9606 GN=PI4KA PE=1 SV=4	PI4KA	-5.74808e-16	-4.4591e-16	1	1	0.303077	0.065171
Q4G0F5	Q4G0F5	>sp|Q4G0F5|VP26B_HUMAN Vacuolar protein sorting-associated protein 26B OS=Homo sapiens (Human) OX=9606 GN=VPS26B PE=1 SV=2	VPS26B	0	3.75579e-17	1	1	0.30253	1.22237
P62241;Q5JR95	P62241;Q5JR95	>sp|P62241|RS8_HUMAN 40S ribosomal protein S8 OS=Homo sapiens (Human) OX=9606 GN=RPS8 PE=1 SV=2;>tr|Q5JR95|Q5JR95_HUMAN Isoform of P62241, 40S ribosomal protein S8 OS=Homo sapiens (Human) OX=9606 GN=RPS8 PE=1 SV=1	RPS8	0.0487402	-0.275787	1	0.0562232	0.301185	-0.0234237
F2Z393;P37837	F2Z393;P37837	>tr|F2Z393|F2Z393_HUMAN Isoform of P37837, Transaldolase OS=Homo sapiens (Human) OX=9606 GN=TALDO1 PE=1 SV=1;>sp|P37837|TALDO_HUMAN Transaldolase OS=Homo sapiens (Human) OX=9606 GN=TALDO1 PE=1 SV=2	TALDO1	-2.45916e-17	0.198737	1	0.203963	0.300881	0.822629
P49748	P49748	>sp|P49748|ACADV_HUMAN Very long-chain specific acyl-CoA dehydrogenase, mitochondrial OS=Homo sapiens (Human) OX=9606 GN=ACADVL PE=1 SV=1	ACADVL	0	0	1	1	0.299541	0.858781
O43505	O43505	>sp|O43505|B4GA1_HUMAN Beta-1,4-glucuronyltransferase 1 OS=Homo sapiens (Human) OX=9606 GN=B4GAT1 PE=1 SV=1	B4GAT1	0	-0.236213	1	0.824783	0.29712
Q6KCM7	Q6KCM7	>sp|Q6KCM7|SCMC2_HUMAN Calcium-binding mitochondrial carrier protein SCaMC-2 OS=Homo sapiens (Human) OX=9606 GN=SLC25A25 PE=1 SV=1	SLC25A25	0	-2.12303e-70	1	1	0.296113	0.671188
A0A5F9UY30;A0A5H1ZRP2;O43493	A0A5F9UY30;A0A5H1ZRP2;O43493	>tr|A0A5F9UY30|A0A5F9UY30_HUMAN Isoform of O43493, Trans-Golgi network integral membrane protein 2 OS=Homo sapiens (Human) OX=9606 GN=TGOLN2 PE=1 SV=1;>tr|A0A5H1ZRP2|A0A5H1ZRP2_HUMAN Isoform of O43493, Trans-Golgi network integral membrane protein 2 OS=Homo sapiens (Human) OX=9606 GN=TGOLN2 PE=1 SV=1;>sp|O43493|TGON2_HUMAN Trans-Golgi network integral membrane protein 2 OS=Homo sapiens (Human) OX…	TGOLN2	-4.48194e-17	-0.290229	1	0.146638	0.29493	0.344266
P61088	P61088	>sp|P61088|UBE2N_HUMAN Ubiquitin-conjugating enzyme E2 N OS=Homo sapiens (Human) OX=9606 GN=UBE2N PE=1 SV=1	UBE2N	0.110223	0.0757677	1	1	0.294563	0.625468
Q92769	Q92769	>sp|Q92769|HDAC2_HUMAN Histone deacetylase 2 OS=Homo sapiens (Human) OX=9606 GN=HDAC2 PE=1 SV=2	HDAC2	0	0	1	1	0.293438	0.897665
P23396	P23396	>sp|P23396|RS3_HUMAN 40S ribosomal protein S3 OS=Homo sapiens (Human) OX=9606 GN=RPS3 PE=1 SV=2	RPS3	0	-0.5313	1	0.000282988	0.290485	-0.950707
Q96P47	Q96P47	>sp|Q96P47|AGAP3_HUMAN Arf-GAP with GTPase, ANK repeat and PH domain-containing protein 3 OS=Homo sapiens (Human) OX=9606 GN=AGAP3 PE=1 SV=2	AGAP3	0	-4.39679e-17	1	1	0.28792	0.540125
P55265	P55265	>sp|P55265|DSRAD_HUMAN Double-stranded RNA-specific adenosine deaminase OS=Homo sapiens (Human) OX=9606 GN=ADAR PE=1 SV=4	ADAR	0	-8.50948e-15	1	1	0.28571	-0.885083
F8WD64;Q69YW2	F8WD64;Q69YW2	>tr|F8WD64|F8WD64_HUMAN Isoform of Q69YW2, Protein stum homolog OS=Homo sapiens (Human) OX=9606 GN=STUM PE=1 SV=1;>sp|Q69YW2|STUM_HUMAN Protein stum homolog OS=Homo sapiens (Human) OX=9606 GN=STUM PE=1 SV=1	STUM	0	3.25737e-16	1	1	0.281992	-0.0692281
P62753	P62753	>sp|P62753|RS6_HUMAN 40S ribosomal protein S6 OS=Homo sapiens (Human) OX=9606 GN=RPS6 PE=1 SV=1	RPS6	0	-0.309326	1	0.219608	0.279106	-1.69103
A6NIW5	A6NIW5	>tr|A6NIW5|A6NIW5_HUMAN Isoform of P32119, Thioredoxin domain-containing protein OS=Homo sapiens (Human) OX=9606 GN=PRDX2 PE=1 SV=2	PRDX2	-6.01606e-17	-1.02427e-16	1	1	0.278772	0.475218
A0A0A0MQY8;P47736;X6R8W7	A0A0A0MQY8;P47736;X6R8W7	>tr|A0A0A0MQY8|A0A0A0MQY8_HUMAN Isoform of P47736, Rap-GAP domain-containing protein OS=Homo sapiens (Human) OX=9606 GN=RAP1GAP PE=1 SV=1;>sp|P47736|RPGP1_HUMAN Rap1 GTPase-activating protein 1 OS=Homo sapiens (Human) OX=9606 GN=RAP1GAP PE=1 SV=2;>tr|X6R8W7|X6R8W7_HUMAN Isoform of P47736, Rap-GAP domain-containing protein OS=Homo sapiens (Human) OX=9606 GN=RAP1GAP PE=1 SV=1	RAP1GAP	0	2.1629e-16	1	1	0.278095	0.0963471
O94973	O94973	>sp|O94973|AP2A2_HUMAN AP-2 complex subunit alpha-2 OS=Homo sapiens (Human) OX=9606 GN=AP2A2 PE=1 SV=2	AP2A2	7.93892e-17	1.1446e-16	1	1	0.27695	-0.0267674
O14576	O14576	>sp|O14576|DC1I1_HUMAN Cytoplasmic dynein 1 intermediate chain 1 OS=Homo sapiens (Human) OX=9606 GN=DYNC1I1 PE=1 SV=2	DYNC1I1	0.1075	0	1	1	0.275598	0.682684
A0A286YF22;O43175	A0A286YF22;O43175	>tr|A0A286YF22|A0A286YF22_HUMAN Isoform of O43175, D-3-phosphoglycerate dehydrogenase OS=Homo sapiens (Human) OX=9606 GN=PHGDH PE=1 SV=1;>sp|O43175|SERA_HUMAN D-3-phosphoglycerate dehydrogenase OS=Homo sapiens (Human) OX=9606 GN=PHGDH PE=1 SV=4	PHGDH	9.022e-18	1.00441e-16	1	1	0.275138	0.558852
A0A5F9ZHR4	A0A5F9ZHR4	>tr|A0A5F9ZHR4|A0A5F9ZHR4_HUMAN Isoform of P55087, Aquaporin-4 OS=Homo sapiens (Human) OX=9606 GN=AQP4 PE=1 SV=1	AQP4	1.62117e-13	5.11389e-16	1	1	0.272524	0.944539
B7ZAR1;E9PCA1	B7ZAR1;E9PCA1	>tr|B7ZAR1|B7ZAR1_HUMAN Isoform of P48643, T-complex protein 1 subunit epsilon OS=Homo sapiens (Human) OX=9606 GN=CCT5 PE=1 SV=1;>tr|E9PCA1|E9PCA1_HUMAN Isoform of P48643, T-complex protein 1 subunit epsilon OS=Homo sapiens (Human) OX=9606 GN=CCT5 PE=1 SV=1	CCT5	1.1787e-16	-3.44245e-15	1	1	0.272289	-0.59852
Q9UBB6	Q9UBB6	>sp|Q9UBB6|NCDN_HUMAN Neurochondrin OS=Homo sapiens (Human) OX=9606 GN=NCDN PE=1 SV=1	NCDN	1.12058e-16	-0.0945153	1	0.748553	0.269347	0.0286774
F8W7Q4;Q96A26	F8W7Q4;Q96A26	>tr|F8W7Q4|F8W7Q4_HUMAN Isoform of Q96A26, Protein FAM162A OS=Homo sapiens (Human) OX=9606 GN=FAM162A PE=1 SV=1;>sp|Q96A26|F162A_HUMAN Protein FAM162A OS=Homo sapiens (Human) OX=9606 GN=FAM162A PE=1 SV=2	FAM162A	0	1.78863e-17	1	1	0.266808	-0.228946
P30038	P30038	>sp|P30038|AL4A1_HUMAN Delta-1-pyrroline-5-carboxylate dehydrogenase, mitochondrial OS=Homo sapiens (Human) OX=9606 GN=ALDH4A1 PE=1 SV=3	ALDH4A1	0	1.48096e-17	1	1	0.265643	1.43012
C9J1V9;D6RBD7;O43324	C9J1V9;D6RBD7;O43324	>tr|C9J1V9|C9J1V9_HUMAN EEF1E1-BLOC1S5 readthrough, GST C-terminal domain-containing protein OS=Homo sapiens (Human) OX=9606 GN=EEF1E1-BLOC1S5 PE=4 SV=2;>tr|D6RBD7|D6RBD7_HUMAN Isoform of O43324, GST C-terminal domain-containing protein OS=Homo sapiens (Human) OX=9606 GN=EEF1E1 PE=1 SV=1;>sp|O43324|MCA3_HUMAN Eukaryotic translation elongation factor 1 epsilon-1 OS=Homo sapiens (Human) OX=9606 GN=…	EEF1E1-BLOC1S5;EEF1E1	3.00333e-100	-4.50025e-14	1	1	0.265159	-0.230552
Q8N2K0	Q8N2K0	>sp|Q8N2K0|ABD12_HUMAN Lysophosphatidylserine lipase ABHD12 OS=Homo sapiens (Human) OX=9606 GN=ABHD12 PE=1 SV=2	ABHD12	1.07804e-16	-0.172187	1	0.406933	0.26321	-0.648035
Q9P2U7	Q9P2U7	>sp|Q9P2U7|VGLU1_HUMAN Vesicular glutamate transporter 1 OS=Homo sapiens (Human) OX=9606 GN=SLC17A7 PE=2 SV=1	SLC17A7	-0.000707603	-9.70291e-17	1	1	0.259901	0.329734
Q02878	Q02878	>sp|Q02878|RL6_HUMAN 60S ribosomal protein L6 OS=Homo sapiens (Human) OX=9606 GN=RPL6 PE=1 SV=3	RPL6	0	-0.362935	1	0.0776309	0.25364	-0.108075
P12035	P12035	>sp|P12035|K2C3_HUMAN Keratin, type II cytoskeletal 3 OS=Homo sapiens (Human) OX=9606 GN=KRT3 PE=1 SV=3	KRT3	0	2.33882e-15	1	1	0.252289	-0.327451
A6NHL2	A6NHL2	>sp|A6NHL2|TBAL3_HUMAN Tubulin alpha chain-like 3 OS=Homo sapiens (Human) OX=9606 GN=TUBAL3 PE=1 SV=2	TUBAL3	0	0	1	1	0.250762	0.836966
K7EJ78;K7ELC2;K7EQJ5;P62841	K7EJ78;K7ELC2;K7EQJ5;P62841	>tr|K7EJ78|K7EJ78_HUMAN Isoform of P62841, 40S ribosomal protein S15 OS=Homo sapiens (Human) OX=9606 GN=RPS15 PE=1 SV=2;>tr|K7ELC2|K7ELC2_HUMAN Isoform of P62841, 40S ribosomal protein S15 OS=Homo sapiens (Human) OX=9606 GN=RPS15 PE=1 SV=1;>tr|K7EQJ5|K7EQJ5_HUMAN Isoform of P62841, 40S ribosomal protein S15 OS=Homo sapiens (Human) OX=9606 GN=RPS15 PE=1 SV=2;>sp|P62841|RS15_HUMAN 40S ribosomal pro…	RPS15	0	0	1	1	0.247769	-1.7506
A0A1X7SBZ2;A0A5H1ZRQ2;Q92841	A0A1X7SBZ2;A0A5H1ZRQ2;Q92841	>tr|A0A1X7SBZ2|A0A1X7SBZ2_HUMAN Isoform of Q92841, RNA helicase OS=Homo sapiens (Human) OX=9606 GN=DDX17 PE=1 SV=1;>tr|A0A5H1ZRQ2|A0A5H1ZRQ2_HUMAN Isoform of Q92841, RNA helicase OS=Homo sapiens (Human) OX=9606 GN=DDX17 PE=1 SV=1;>sp|Q92841|DDX17_HUMAN Probable ATP-dependent RNA helicase DDX17 OS=Homo sapiens (Human) OX=9606 GN=DDX17 PE=1 SV=2	DDX17	0.0659329	-6.84531e-16	1	1	0.247643	-0.43853
P62249	P62249	>sp|P62249|RS16_HUMAN 40S ribosomal protein S16 OS=Homo sapiens (Human) OX=9606 GN=RPS16 PE=1 SV=2	RPS16	-6.44609e-15	-0.561714	1	8.85506e-06	0.242477	-0.853188
D6RAX7	D6RAX7	>tr|D6RAX7|D6RAX7_HUMAN Isoform of Q9BT78, COP9 signalosome complex subunit 4 OS=Homo sapiens (Human) OX=9606 GN=COPS4 PE=1 SV=1	COPS4	2.76527e-17	-5.80216e-16	1	1	0.239175	0.376354
E7EQB2;E7ER44;P02788	E7EQB2;E7ER44;P02788	>tr|E7EQB2|E7EQB2_HUMAN Isoform of P02788, Lactotransferrin (Fragment) OS=Homo sapiens (Human) OX=9606 GN=LTF PE=1 SV=1;>tr|E7ER44|E7ER44_HUMAN Isoform of P02788, Lactotransferrin OS=Homo sapiens (Human) OX=9606 GN=LTF PE=1 SV=1;>sp|P02788|TRFL_HUMAN Lactotransferrin OS=Homo sapiens (Human) OX=9606 GN=LTF PE=1 SV=6	LTF	0.165036	0.317321	1	0.335659	0.237698	0.875754
P0DN76	P0DN76	>sp|P0DN76|U2AF5_HUMAN Splicing factor U2AF 35 kDa subunit-like protein OS=Homo sapiens (Human) OX=9606 GN=U2AF1L5 PE=1 SV=1	U2AF1L5	0		1		0.236354	-2.1357
J3KT73;J3QL01;P63173	J3KT73;J3QL01;P63173	>tr|J3KT73|J3KT73_HUMAN Isoform of P63173, 60S ribosomal protein L38 OS=Homo sapiens (Human) OX=9606 GN=RPL38 PE=1 SV=1;>tr|J3QL01|J3QL01_HUMAN Isoform of P63173, 60S ribosomal protein L38 OS=Homo sapiens (Human) OX=9606 GN=RPL38 PE=1 SV=1;>sp|P63173|RL38_HUMAN 60S ribosomal protein L38 OS=Homo sapiens (Human) OX=9606 GN=RPL38 PE=1 SV=2	RPL38	0	-0.345716	1	0.240438	0.234805
A0A0G2JMZ6	A0A0G2JMZ6	>tr|A0A0G2JMZ6|A0A0G2JMZ6_HUMAN Isoform of O60282, Kinesin-like protein (Fragment) OS=Homo sapiens (Human) OX=9606 GN=KIF5C PE=1 SV=1	KIF5C	0	0	1	1	0.23406	0.0368713
Q9Y3D6	Q9Y3D6	>sp|Q9Y3D6|FIS1_HUMAN Mitochondrial fission 1 protein OS=Homo sapiens (Human) OX=9606 GN=FIS1 PE=1 SV=2	FIS1	0	0	1	1	0.232879
A0A087WUV8;P35613	A0A087WUV8;P35613	>tr|A0A087WUV8|A0A087WUV8_HUMAN Isoform of P35613, Ig-like domain-containing protein OS=Homo sapiens (Human) OX=9606 GN=BSG PE=1 SV=1;>sp|P35613|BASI_HUMAN Basigin OS=Homo sapiens (Human) OX=9606 GN=BSG PE=1 SV=2	BSG	-1.36786e-15	0.0416645	1	1	0.229486	0.757312
A0A0A6YYA0;Q86XR7;Q9Y3B3	A0A0A6YYA0;Q86XR7;Q9Y3B3	>tr|A0A0A6YYA0|A0A0A6YYA0_HUMAN TMED7-TICAM2 readthrough, GOLD domain-containing protein OS=Homo sapiens (Human) OX=9606 GN=TMED7-TICAM2 PE=3 SV=1;>sp|Q86XR7|TCAM2_HUMAN TIR domain-containing adapter molecule 2 OS=Homo sapiens (Human) OX=9606 GN=TICAM2 PE=1 SV=1;>sp|Q9Y3B3|TMED7_HUMAN Transmembrane emp24 domain-containing protein 7 OS=Homo sapiens (Human) OX=9606 GN=TMED7 PE=1 SV=2	TMED7-TICAM2;TICAM2;TMED7	0	-0.0544304	1	1	0.228654	-0.671306
P51674	P51674	>sp|P51674|GPM6A_HUMAN Neuronal membrane glycoprotein M6-a OS=Homo sapiens (Human) OX=9606 GN=GPM6A PE=1 SV=2	GPM6A	-1.62608e-17	1.00903e-15	1	1	0.227169	0.24618
Q10567	Q10567	>sp|Q10567|AP1B1_HUMAN AP-1 complex subunit beta-1 OS=Homo sapiens (Human) OX=9606 GN=AP1B1 PE=1 SV=2	AP1B1	-5.01911e-17	-0.143015	1	0.790053	0.22716	-0.315925
Q9UEY8	Q9UEY8	>sp|Q9UEY8|ADDG_HUMAN Gamma-adducin OS=Homo sapiens (Human) OX=9606 GN=ADD3 PE=1 SV=1	ADD3	3.27372e-16	0.184948	1	0.346501	0.226681	0.92067
Q96AG4	Q96AG4	>sp|Q96AG4|LRC59_HUMAN Leucine-rich repeat-containing protein 59 OS=Homo sapiens (Human) OX=9606 GN=LRRC59 PE=1 SV=1	LRRC59	0	-0.11778	1	1	0.226566	-0.0951718
J3QQM1	J3QQM1	>tr|J3QQM1|J3QQM1_HUMAN Isoform of P62195, AAA domain-containing protein (Fragment) OS=Homo sapiens (Human) OX=9606 GN=PSMC5 PE=1 SV=1	PSMC5	0	0	1	1	0.223433
Q9UQB8	Q9UQB8	>sp|Q9UQB8|BAIP2_HUMAN Brain-specific angiogenesis inhibitor 1-associated protein 2 OS=Homo sapiens (Human) OX=9606 GN=BAIAP2 PE=1 SV=1	BAIAP2	0	-2.34821e-16	1	1	0.220492	0.246991
A0A2R8Y6J3;P46777	A0A2R8Y6J3;P46777	>tr|A0A2R8Y6J3|A0A2R8Y6J3_HUMAN Isoform of P46777, Ribosomal_L18_c domain-containing protein (Fragment) OS=Homo sapiens (Human) OX=9606 GN=RPL5 PE=1 SV=1;>sp|P46777|RL5_HUMAN 60S ribosomal protein L5 OS=Homo sapiens (Human) OX=9606 GN=RPL5 PE=1 SV=3	RPL5	0	0	1	1	0.213476	-0.495525
Q16610	Q16610	>sp|Q16610|ECM1_HUMAN Extracellular matrix protein 1 OS=Homo sapiens (Human) OX=9606 GN=ECM1 PE=1 SV=2	ECM1	3.28384e-18	0.238666	1	0.729655	0.210235	0.181292
J3QR48	J3QR48	>tr|J3QR48|J3QR48_HUMAN Isoform of Q14974, Importin N-terminal domain-containing protein (Fragment) OS=Homo sapiens (Human) OX=9606 GN=KPNB1 PE=1 SV=8	KPNB1	-4.28314e-70	-0.042632	1	1	0.207856	-0.0722456
A0A5F9ZGX3;A0A5F9ZHD2;A0A5F9ZHS1	A0A5F9ZGX3;A0A5F9ZHD2;A0A5F9ZHS1	>tr|A0A5F9ZGX3|A0A5F9ZGX3_HUMAN Isoform of Q01484, Ankyrin-2 OS=Homo sapiens (Human) OX=9606 GN=ANK2 PE=1 SV=1;>tr|A0A5F9ZHD2|A0A5F9ZHD2_HUMAN Isoform of Q01484, Ankyrin 2, neuronal, isoform CRA_b OS=Homo sapiens (Human) OX=9606 GN=ANK2 PE=1 SV=1;>tr|A0A5F9ZHS1|A0A5F9ZHS1_HUMAN Isoform of Q01484, Ankyrin-2 OS=Homo sapiens (Human) OX=9606 GN=ANK2 PE=1 SV=1	ANK2	0.0353291	0.0358631	1	1	0.207805	0.401517
A0A0B4J269	A0A0B4J269	>tr|A0A0B4J269|A0A0B4J269_HUMAN ENSG00000198211 readthrough, G_PROTEIN_RECEP_F1_2 domain-containing protein OS=Homo sapiens (Human) OX=9606 GN=ENSG00000198211 PE=1 SV=1	ENSG00000198211	9.15682e-17	-0.119741	1	0.949297	0.207709	0.00166067
B1AKY9;P50993	B1AKY9;P50993	>tr|B1AKY9|B1AKY9_HUMAN Isoform of P50993, Sodium/potassium-transporting ATPase subunit alpha OS=Homo sapiens (Human) OX=9606 GN=ATP1A2 PE=1 SV=1;>sp|P50993|AT1A2_HUMAN Sodium/potassium-transporting ATPase subunit alpha-2 OS=Homo sapiens (Human) OX=9606 GN=ATP1A2 PE=1 SV=1	ATP1A2	-4.94177e-16	-0.109227	1	0.754884	0.207286	0.200739
P14415	P14415	>sp|P14415|AT1B2_HUMAN Sodium/potassium-transporting ATPase subunit beta-2 OS=Homo sapiens (Human) OX=9606 GN=ATP1B2 PE=1 SV=3	ATP1B2	6.38785e-16	0.209891	1	0.301182	0.207001	0.413355
Q6IBS0	Q6IBS0	>sp|Q6IBS0|TWF2_HUMAN Twinfilin-2 OS=Homo sapiens (Human) OX=9606 GN=TWF2 PE=1 SV=2	TWF2	0	-0.118479	1	0.637907	0.206224	0.730685
Q92598	Q92598	>sp|Q92598|HS105_HUMAN Heat shock protein 105 kDa OS=Homo sapiens (Human) OX=9606 GN=HSPH1 PE=1 SV=1	HSPH1	-2.63939e-16	-0.170856	1	0.077994	0.205416	-0.225759
D3YTA9;F6U1T9;H7BYZ3;P63098	D3YTA9;F6U1T9;H7BYZ3;P63098	>tr|D3YTA9|D3YTA9_HUMAN Isoform of P63098, Calcineurin subunit B type 1 OS=Homo sapiens (Human) OX=9606 GN=PPP3R1 PE=1 SV=1;>tr|F6U1T9|F6U1T9_HUMAN Isoform of P63098, Calcineurin subunit B type 1 OS=Homo sapiens (Human) OX=9606 GN=PPP3R1 PE=1 SV=1;>tr|H7BYZ3|H7BYZ3_HUMAN ENSG00000273398 readthrough, Uncharacterized protein OS=Homo sapiens (Human) OX=9606 GN=ENSG00000273398 PE=4 SV=1;>sp|P63098|CA…	PPP3R1;ENSG00000273398	1.14811e-18	0	1	1	0.205015	0.0286196
O15083	O15083	>sp|O15083|ERC2_HUMAN ERC protein 2 OS=Homo sapiens (Human) OX=9606 GN=ERC2 PE=1 SV=3	ERC2	0	0.0101851	1	1	0.204591	1.11339
H7C4W3	H7C4W3	>tr|H7C4W3|H7C4W3_HUMAN Isoform of P08247, Synaptophysin (Fragment) OS=Homo sapiens (Human) OX=9606 GN=SYP PE=1 SV=1	SYP	-3.28667e-16	-9.1724e-18	1	1	0.203925	0.446418
Q96E39	Q96E39	>sp|Q96E39|RMXL1_HUMAN RNA binding motif protein, X-linked-like-1 OS=Homo sapiens (Human) OX=9606 GN=RBMXL1 PE=1 SV=1	RBMXL1	0	-0.289084	1	0.962252	0.199954	-0.896109
P42704	P42704	>sp|P42704|LPPRC_HUMAN Leucine-rich PPR motif-containing protein, mitochondrial OS=Homo sapiens (Human) OX=9606 GN=LRPPRC PE=1 SV=3	LRPPRC	0.0229035	-1.07415e-16	1	1	0.199903	-0.30371
O75534	O75534	>sp|O75534|CSDE1_HUMAN Cold shock domain-containing protein E1 OS=Homo sapiens (Human) OX=9606 GN=CSDE1 PE=1 SV=2	CSDE1	-2.13228e-15	-0.255523	1	0.0325191	0.198753	-0.589389
Q07666	Q07666	>sp|Q07666|KHDR1_HUMAN KH domain-containing, RNA-binding, signal transduction-associated protein 1 OS=Homo sapiens (Human) OX=9606 GN=KHDRBS1 PE=1 SV=1	KHDRBS1	0	-0.0942837	1	1	0.195205	-0.720663
A0A3B3IT28;A0A3B3ITE5;A0A3B3ITF7;A0A3B3ITW6;A0A3B3IU40;A0A3B3IUA1;A0A3F2YNW9;Q12756	A0A3B3IT28;A0A3B3ITE5;A0A3B3ITF7;A0A3B3ITW6;A0A3B3IU40;A0A3B3IUA1;A0A3F2YNW9;Q12756	>tr|A0A3B3IT28|A0A3B3IT28_HUMAN Isoform of Q12756, Kinesin-like protein KIF1A OS=Homo sapiens (Human) OX=9606 GN=KIF1A PE=1 SV=1;>tr|A0A3B3ITE5|A0A3B3ITE5_HUMAN Isoform of Q12756, Kinesin-like protein KIF1A OS=Homo sapiens (Human) OX=9606 GN=KIF1A PE=1 SV=1;>tr|A0A3B3ITF7|A0A3B3ITF7_HUMAN Isoform of Q12756, Kinesin-like protein KIF1A OS=Homo sapiens (Human) OX=9606 GN=KIF1A PE=1 SV=1;>tr|A0A3B3IT…	KIF1A	0	-1.63238e-17	1	1	0.193447	-0.305319
A0A1B0GU45	A0A1B0GU45	>tr|A0A1B0GU45|A0A1B0GU45_HUMAN Isoform of Q12912, Inositol 1,4,5-triphosphate receptor-associated 2 OS=Homo sapiens (Human) OX=9606 GN=IRAG2 PE=1 SV=1	IRAG2	8.09305e-17	0.153507	1	1	0.192579	0.612956
Q14140	Q14140	>sp|Q14140|SRTD2_HUMAN SERTA domain-containing protein 2 OS=Homo sapiens (Human) OX=9606 GN=SERTAD2 PE=1 SV=1	SERTAD2	0	0	1	1	0.190797	-1.49076
P16615	P16615	>sp|P16615|AT2A2_HUMAN Sarcoplasmic/endoplasmic reticulum calcium ATPase 2 OS=Homo sapiens (Human) OX=9606 GN=ATP2A2 PE=1 SV=1	ATP2A2	-1.06712e-16	-0.548614	1	0.000182238	0.188306	-0.134842
A0A2R8Y6Y7;A0A2R8YDQ9;Q9P2R7	A0A2R8Y6Y7;A0A2R8YDQ9;Q9P2R7	>tr|A0A2R8Y6Y7|A0A2R8Y6Y7_HUMAN Isoform of Q9P2R7, Succinate--CoA ligase [ADP-forming] subunit beta, mitochondrial OS=Homo sapiens (Human) OX=9606 GN=SUCLA2 PE=1 SV=1;>tr|A0A2R8YDQ9|A0A2R8YDQ9_HUMAN Isoform of Q9P2R7, Succinate--CoA ligase [ADP-forming] subunit beta, mitochondrial OS=Homo sapiens (Human) OX=9606 GN=SUCLA2 PE=1 SV=1;>sp|Q9P2R7|SUCB1_HUMAN Succinate--CoA ligase [ADP-forming] subuni…	SUCLA2	0.0532891	0	1	1	0.186997	0.040619
A0A0U1RQP1	A0A0U1RQP1	>tr|A0A0U1RQP1|A0A0U1RQP1_HUMAN Isoform of Q05193, Dynamin GTPase OS=Homo sapiens (Human) OX=9606 GN=DNM1 PE=1 SV=1	DNM1	0	8.97623e-16	1	1	0.181962	0.242747
P09874	P09874	>sp|P09874|PARP1_HUMAN Poly [ADP-ribose] polymerase 1 OS=Homo sapiens (Human) OX=9606 GN=PARP1 PE=1 SV=4	PARP1	1.29655e-14	-2.58392e-17	1	1	0.180407	-1.01588
Q16643	Q16643	>sp|Q16643|DREB_HUMAN Drebrin OS=Homo sapiens (Human) OX=9606 GN=DBN1 PE=1 SV=4	DBN1	-5.03937e-18	-4.79361e-17	1	1	0.179355	0.289962
Q16795	Q16795	>sp|Q16795|NDUA9_HUMAN NADH dehydrogenase [ubiquinone] 1 alpha subcomplex subunit 9, mitochondrial OS=Homo sapiens (Human) OX=9606 GN=NDUFA9 PE=1 SV=2	NDUFA9	-2.88016e-17	0	1	1	0.177225	0.224602
E7EWP0;H0Y886;O43674	E7EWP0;H0Y886;O43674	>tr|E7EWP0|E7EWP0_HUMAN Isoform of O43674, Complex I-SGDH OS=Homo sapiens (Human) OX=9606 GN=NDUFB5 PE=1 SV=1;>tr|H0Y886|H0Y886_HUMAN Isoform of O43674, Complex I-SGDH (Fragment) OS=Homo sapiens (Human) OX=9606 GN=NDUFB5 PE=1 SV=1;>sp|O43674|NDUB5_HUMAN NADH dehydrogenase [ubiquinone] 1 beta subcomplex subunit 5, mitochondrial OS=Homo sapiens (Human) OX=9606 GN=NDUFB5 PE=1 SV=1	NDUFB5	0	-2.8433e-15	1	1	0.176576	0.087232
P62760	P62760	>sp|P62760|VISL1_HUMAN Visinin-like protein 1 OS=Homo sapiens (Human) OX=9606 GN=VSNL1 PE=1 SV=2	VSNL1	0.0587083	1.72627e-15	1	1	0.174834	0.49636
D6REX3;O94979	D6REX3;O94979	>tr|D6REX3|D6REX3_HUMAN Isoform of O94979, WD_REPEATS_REGION domain-containing protein OS=Homo sapiens (Human) OX=9606 GN=SEC31A PE=1 SV=1;>sp|O94979|SC31A_HUMAN Protein transport protein Sec31A OS=Homo sapiens (Human) OX=9606 GN=SEC31A PE=1 SV=3	SEC31A	1.65383e-15	-0.00981138	1	1	0.172989	-0.412677
Q9NSD9	Q9NSD9	>sp|Q9NSD9|SYFB_HUMAN Phenylalanine--tRNA ligase beta subunit OS=Homo sapiens (Human) OX=9606 GN=FARSB PE=1 SV=3	FARSB	2.76985e-16	-0.463509	1	0.00200828	0.172837	-0.413469
O00487	O00487	>sp|O00487|PSDE_HUMAN 26S proteasome non-ATPase regulatory subunit 14 OS=Homo sapiens (Human) OX=9606 GN=PSMD14 PE=1 SV=1	PSMD14	-0.0437276	-0.0481151	1	1	0.171955	-0.787392
O60268	O60268	>sp|O60268|K0513_HUMAN Uncharacterized protein KIAA0513 OS=Homo sapiens (Human) OX=9606 GN=KIAA0513 PE=1 SV=1	KIAA0513	3.66413e-18	7.16627e-18	1	1	0.17104	0.149341
Q96HU8	Q96HU8	>sp|Q96HU8|DIRA2_HUMAN GTP-binding protein Di-Ras2 OS=Homo sapiens (Human) OX=9606 GN=DIRAS2 PE=1 SV=1	DIRAS2	-0.0583724	-0.199855	1	0.288465	0.170247	-0.0483523
E5RHG8;Q15369	E5RHG8;Q15369	>tr|E5RHG8|E5RHG8_HUMAN Isoform of Q15369, Elongin-C (Fragment) OS=Homo sapiens (Human) OX=9606 GN=ELOC PE=1 SV=1;>sp|Q15369|ELOC_HUMAN Elongin-C OS=Homo sapiens (Human) OX=9606 GN=ELOC PE=1 SV=1	ELOC	0	0	1	1	0.16867	0.284115
P31939	P31939	>sp|P31939|PUR9_HUMAN Bifunctional purine biosynthesis protein ATIC OS=Homo sapiens (Human) OX=9606 GN=ATIC PE=1 SV=3	ATIC	0	0	1	1	0.166801	0.928932
Q7Z7H5	Q7Z7H5	>sp|Q7Z7H5|TMED4_HUMAN Transmembrane emp24 domain-containing protein 4 OS=Homo sapiens (Human) OX=9606 GN=TMED4 PE=1 SV=1	TMED4	6.83114e-13	1.18835e-17	1	1	0.166446	1.32904
Q13867	Q13867	>sp|Q13867|BLMH_HUMAN Bleomycin hydrolase OS=Homo sapiens (Human) OX=9606 GN=BLMH PE=1 SV=1	BLMH	9.95959e-17	0.147865	1	0.994607	0.166288	1.14631
P07099	P07099	>sp|P07099|HYEP_HUMAN Epoxide hydrolase 1 OS=Homo sapiens (Human) OX=9606 GN=EPHX1 PE=1 SV=1	EPHX1	2.46648e-16	-0.0330317	1	1	0.166286	0.086623
P07437;Q5JP53	P07437;Q5JP53	>sp|P07437|TBB5_HUMAN Tubulin beta chain OS=Homo sapiens (Human) OX=9606 GN=TUBB PE=1 SV=2;>tr|Q5JP53|Q5JP53_HUMAN Isoform of P07437, Tubulin beta chain OS=Homo sapiens (Human) OX=9606 GN=TUBB PE=1 SV=1	TUBB	0	-3.03389e-17	1	1	0.164226	0.12297
A6NFQ9;F8W8I8	A6NFQ9;F8W8I8	>tr|A6NFQ9|A6NFQ9_HUMAN Isoform of Q92599, Septin-type G domain-containing protein OS=Homo sapiens (Human) OX=9606 GN=SEPTIN8 PE=1 SV=1;>tr|F8W8I8|F8W8I8_HUMAN Isoform of Q92599, Septin-type G domain-containing protein OS=Homo sapiens (Human) OX=9606 GN=SEPTIN8 PE=1 SV=1	SEPTIN8	0.0043149	0.194774	1	0.109158	0.163017	0.766833
A0A2R8Y891;P08237	A0A2R8Y891;P08237	>tr|A0A2R8Y891|A0A2R8Y891_HUMAN Isoform of P08237, ATP-dependent 6-phosphofructokinase OS=Homo sapiens (Human) OX=9606 GN=PFKM PE=1 SV=1;>sp|P08237|PFKAM_HUMAN ATP-dependent 6-phosphofructokinase, muscle type OS=Homo sapiens (Human) OX=9606 GN=PFKM PE=1 SV=2	PFKM	-7.46971e-13	-0.191549	1	0.10536	0.160649	-0.166342
G3XAH0	G3XAH0	>tr|G3XAH0|G3XAH0_HUMAN Isoform of Q99719, Septin-5 OS=Homo sapiens (Human) OX=9606 GN=SEPTIN5 PE=1 SV=1	SEPTIN5	0	0	1	1	0.158865	0.577992
A0A087WZQ7	A0A087WZQ7	>tr|A0A087WZQ7|A0A087WZQ7_HUMAN Isoform of Q9H115, Beta-soluble NSF attachment protein OS=Homo sapiens (Human) OX=9606 GN=NAPB PE=1 SV=1	NAPB	8.95243e-16	-1.48397e-17	1	1	0.157691	0.153803
P53618	P53618	>sp|P53618|COPB_HUMAN Coatomer subunit beta OS=Homo sapiens (Human) OX=9606 GN=COPB1 PE=1 SV=3	COPB1	0.0747531	0	1	1	0.157647	-0.0934363
A0A3B3IS84;P53621	A0A3B3IS84;P53621	>tr|A0A3B3IS84|A0A3B3IS84_HUMAN Isoform of P53621, Coatomer subunit alpha OS=Homo sapiens (Human) OX=9606 GN=COPA PE=1 SV=1;>sp|P53621|COPA_HUMAN Coatomer subunit alpha OS=Homo sapiens (Human) OX=9606 GN=COPA PE=1 SV=2	COPA	1.04774e-16	-0.0659727	1	1	0.152931	-0.815004
P07814	P07814	>sp|P07814|SYEP_HUMAN Bifunctional glutamate/proline--tRNA ligase OS=Homo sapiens (Human) OX=9606 GN=EPRS1 PE=1 SV=5	EPRS1	0.0701541	0	1	1	0.150807	-0.617756
J3KPS3	J3KPS3	>tr|J3KPS3|J3KPS3_HUMAN Isoform of P04075, Fructose-bisphosphate aldolase OS=Homo sapiens (Human) OX=9606 GN=ALDOA PE=1 SV=1	ALDOA	-0.0985225	0	1	1	0.150182	0.118195
P01834	P01834	>sp|P01834|IGKC_HUMAN Immunoglobulin kappa constant OS=Homo sapiens (Human) OX=9606 GN=IGKC PE=1 SV=2	IGKC	9.10874e-16	1.329e-16	1	1	0.148697	0.795003
O14617	O14617	>sp|O14617|AP3D1_HUMAN AP-3 complex subunit delta-1 OS=Homo sapiens (Human) OX=9606 GN=AP3D1 PE=1 SV=1	AP3D1	-6.57624e-16	-0.218512	1	0.121032	0.141026	-0.633992
P55060	P55060	>sp|P55060|XPO2_HUMAN Exportin-2 OS=Homo sapiens (Human) OX=9606 GN=CSE1L PE=1 SV=3	CSE1L	0	-0.236735	1	0.0646789	0.140677	-0.250909
Q92526	Q92526	>sp|Q92526|TCPW_HUMAN T-complex protein 1 subunit zeta-2 OS=Homo sapiens (Human) OX=9606 GN=CCT6B PE=1 SV=5	CCT6B	0	0	1	1	0.139957	0.0382006
Q14165	Q14165	>sp|Q14165|MLEC_HUMAN Malectin OS=Homo sapiens (Human) OX=9606 GN=MLEC PE=1 SV=1	MLEC	-5.56809e-17	-0.23927	1	0.127585	0.139481	-0.330796
P10412	P10412	>sp|P10412|H14_HUMAN Histone H1.4 OS=Homo sapiens (Human) OX=9606 GN=H1-4 PE=1 SV=2	H1-4	0	0	1	1	0.139147	0.0774422
O43295	O43295	>sp|O43295|SRGP3_HUMAN SLIT-ROBO Rho GTPase-activating protein 3 OS=Homo sapiens (Human) OX=9606 GN=SRGAP3 PE=1 SV=3	SRGAP3	-3.10826e-17	-0.149005	1	0.856457	0.137778	-0.512225
P04844	P04844	>sp|P04844|RPN2_HUMAN Dolichyl-diphosphooligosaccharide--protein glycosyltransferase subunit 2 OS=Homo sapiens (Human) OX=9606 GN=RPN2 PE=1 SV=3	RPN2	-1.01837e-17	-0.348042	1	0.000476398	0.134616	-1.30529
A0A2R8Y484;Q08722	A0A2R8Y484;Q08722	>tr|A0A2R8Y484|A0A2R8Y484_HUMAN Isoform of Q08722, Integrin-associated protein (Fragment) OS=Homo sapiens (Human) OX=9606 GN=CD47 PE=1 SV=1;>sp|Q08722|CD47_HUMAN Leukocyte surface antigen CD47 OS=Homo sapiens (Human) OX=9606 GN=CD47 PE=1 SV=1	CD47	-0.101742	7.80236e-18	1	1	0.133226	0.603352
E7ETC2;Q08209	E7ETC2;Q08209	>tr|E7ETC2|E7ETC2_HUMAN Isoform of Q08209, Serine/threonine-protein phosphatase OS=Homo sapiens (Human) OX=9606 GN=PPP3CA PE=1 SV=1;>sp|Q08209|PP2BA_HUMAN Serine/threonine-protein phosphatase 2B catalytic subunit alpha isoform OS=Homo sapiens (Human) OX=9606 GN=PPP3CA PE=1 SV=1	PPP3CA	0	0	1	1	0.132536	-0.150916
O15294	O15294	>sp|O15294|OGT1_HUMAN UDP-N-acetylglucosamine--peptide N-acetylglucosaminyltransferase 110 kDa subunit OS=Homo sapiens (Human) OX=9606 GN=OGT PE=1 SV=3	OGT	0	-0.133455	1	0.617935	0.132064	-0.0379868
Q92777	Q92777	>sp|Q92777|SYN2_HUMAN Synapsin-2 OS=Homo sapiens (Human) OX=9606 GN=SYN2 PE=2 SV=4	SYN2	0	0.20605	1	0.4011	0.131985	0.431628
Q14254	Q14254	>sp|Q14254|FLOT2_HUMAN Flotillin-2 OS=Homo sapiens (Human) OX=9606 GN=FLOT2 PE=1 SV=2	FLOT2	0.0167407	0	1	1	0.131912	0.474896
B1AHC9	B1AHC9	>tr|B1AHC9|B1AHC9_HUMAN Isoform of P12956, ATP-dependent DNA helicase 2 subunit 1 OS=Homo sapiens (Human) OX=9606 GN=XRCC6 PE=1 SV=1	XRCC6	1.04914e-46	-0.119722	1	0.406933	0.128476	-0.248712
Q15904	Q15904	>sp|Q15904|VAS1_HUMAN V-type proton ATPase subunit S1 OS=Homo sapiens (Human) OX=9606 GN=ATP6AP1 PE=1 SV=2	ATP6AP1	-1.08341e-17	0.206801	1	0.38758	0.127247	0.618577
P48047	P48047	>sp|P48047|ATPO_HUMAN ATP synthase subunit O, mitochondrial OS=Homo sapiens (Human) OX=9606 GN=ATP5PO PE=1 SV=1	ATP5PO	0	-0.111024	1	1	0.126892	0.0994725
A0A087WYT3;Q15185	A0A087WYT3;Q15185	>tr|A0A087WYT3|A0A087WYT3_HUMAN Isoform of Q15185, CS domain-containing protein OS=Homo sapiens (Human) OX=9606 GN=PTGES3 PE=1 SV=1;>sp|Q15185|TEBP_HUMAN Prostaglandin E synthase 3 OS=Homo sapiens (Human) OX=9606 GN=PTGES3 PE=1 SV=1	PTGES3	-2.24466e-16	-0.206262	1	0.619636	0.126882	-0.17626
Q9UI12	Q9UI12	>sp|Q9UI12|VATH_HUMAN V-type proton ATPase subunit H OS=Homo sapiens (Human) OX=9606 GN=ATP6V1H PE=1 SV=1	ATP6V1H	-1.33082e-15	-0.0259071	1	1	0.125031	0.365764
A0A087X1G1;H7BYD0;Q16718	A0A087X1G1;H7BYD0;Q16718	>tr|A0A087X1G1|A0A087X1G1_HUMAN Isoform of Q16718, Complex I subunit B13 OS=Homo sapiens (Human) OX=9606 GN=NDUFA5 PE=1 SV=1;>tr|H7BYD0|H7BYD0_HUMAN Isoform of Q16718, Complex I subunit B13 (Fragment) OS=Homo sapiens (Human) OX=9606 GN=NDUFA5 PE=1 SV=1;>sp|Q16718|NDUA5_HUMAN NADH dehydrogenase [ubiquinone] 1 alpha subcomplex subunit 5 OS=Homo sapiens (Human) OX=9606 GN=NDUFA5 PE=1 SV=3	NDUFA5	0	0	1	1	0.123468	0.244545
P17900	P17900	>sp|P17900|SAP3_HUMAN Ganglioside GM2 activator OS=Homo sapiens (Human) OX=9606 GN=GM2A PE=1 SV=4	GM2A	-4.09554e-17	-4.67505e-17	1	1	0.121102	1.23782
A2A274;Q99798	A2A274;Q99798	>tr|A2A274|A2A274_HUMAN Isoform of Q99798, Aconitate hydratase, mitochondrial OS=Homo sapiens (Human) OX=9606 GN=ACO2 PE=1 SV=1;>sp|Q99798|ACON_HUMAN Aconitate hydratase, mitochondrial OS=Homo sapiens (Human) OX=9606 GN=ACO2 PE=1 SV=2	ACO2	0	-6.0005e-17	1	1	0.119624	0.475503
F8WDN3	F8WDN3	>tr|F8WDN3|F8WDN3_HUMAN Isoform of Q9Y281, Cofilin-2 OS=Homo sapiens (Human) OX=9606 GN=CFL2 PE=1 SV=1	CFL2	0.110327	0	1	1	0.117787	0.697635
Q14847	Q14847	>sp|Q14847|LASP1_HUMAN LIM and SH3 domain protein 1 OS=Homo sapiens (Human) OX=9606 GN=LASP1 PE=1 SV=2	LASP1	4.96259e-16	1.41223e-16	1	1	0.115681	1.16225
J3KTA4	J3KTA4	>tr|J3KTA4|J3KTA4_HUMAN Isoform of P17844, DEAD box protein 5 OS=Homo sapiens (Human) OX=9606 GN=DDX5 PE=1 SV=1	DDX5	-3.66023e-16	-0.212874	1	0.0904378	0.112926	-0.691303
E9PCR7;E9PDF2	E9PCR7;E9PDF2	>tr|E9PCR7|E9PCR7_HUMAN Isoform of Q02218, Transket_pyr domain-containing protein OS=Homo sapiens (Human) OX=9606 GN=OGDH PE=1 SV=1;>tr|E9PDF2|E9PDF2_HUMAN Isoform of Q02218, Transket_pyr domain-containing protein OS=Homo sapiens (Human) OX=9606 GN=OGDH PE=1 SV=1	OGDH	1.82076e-17	1.32828e-17	1	1	0.112827	0.0594101
P07954	P07954	>sp|P07954|FUMH_HUMAN Fumarate hydratase, mitochondrial OS=Homo sapiens (Human) OX=9606 GN=FH PE=1 SV=3	FH	1.40519e-15	0.0603881	1	1	0.11153	0.165961
Q92499	Q92499	>sp|Q92499|DDX1_HUMAN ATP-dependent RNA helicase DDX1 OS=Homo sapiens (Human) OX=9606 GN=DDX1 PE=1 SV=2	DDX1	7.94287e-16	-0.108851	1	0.521578	0.110611	-0.548355
P05413;S4R371;S4R3A2	P05413;S4R371;S4R3A2	>sp|P05413|FABPH_HUMAN Fatty acid-binding protein, heart OS=Homo sapiens (Human) OX=9606 GN=FABP3 PE=1 SV=4;>tr|S4R371|S4R371_HUMAN Isoform of P05413, FABP domain-containing protein (Fragment) OS=Homo sapiens (Human) OX=9606 GN=FABP3 PE=1 SV=1;>tr|S4R3A2|S4R3A2_HUMAN Isoform of P05413, FABP domain-containing protein OS=Homo sapiens (Human) OX=9606 GN=FABP3 PE=1 SV=1	FABP3	0.121597	0.108494	1	1	0.110381	0.393511
P49069	P49069	>sp|P49069|CAMLG_HUMAN Calcium signal-modulating cyclophilin ligand OS=Homo sapiens (Human) OX=9606 GN=CAMLG PE=1 SV=1	CAMLG	0	0	1	1	0.107213	-0.752783
Q92752	Q92752	>sp|Q92752|TENR_HUMAN Tenascin-R OS=Homo sapiens (Human) OX=9606 GN=TNR PE=1 SV=3	TNR	0	5.0746e-16	1	1	0.106403	0.359729
K7EM49;K7EMN2;P52209	K7EM49;K7EMN2;P52209	>tr|K7EM49|K7EM49_HUMAN Isoform of P52209, Phosphogluconate dehydrogenase (NADP(+)-dependent, decarboxylating) (Fragment) OS=Homo sapiens (Human) OX=9606 GN=PGD PE=1 SV=1;>tr|K7EMN2|K7EMN2_HUMAN Isoform of P52209, NAD_binding_2 domain-containing protein (Fragment) OS=Homo sapiens (Human) OX=9606 GN=PGD PE=1 SV=1;>sp|P52209|6PGD_HUMAN 6-phosphogluconate dehydrogenase, decarboxylating OS=Homo sapie…	PGD	-9.72915e-19	-3.73254e-16	1	1	0.105009	0.0935134
Q99832	Q99832	>sp|Q99832|TCPH_HUMAN T-complex protein 1 subunit eta OS=Homo sapiens (Human) OX=9606 GN=CCT7 PE=1 SV=2	CCT7	1.27432e-17	0	1	1	0.104265	-0.172613
B8ZZJ6;C9JIV5;Q8TD22	B8ZZJ6;C9JIV5;Q8TD22	>tr|B8ZZJ6|B8ZZJ6_HUMAN Isoform of Q8TD22, Sideroflexin-5 OS=Homo sapiens (Human) OX=9606 GN=SFXN5 PE=1 SV=1;>tr|C9JIV5|C9JIV5_HUMAN Isoform of Q8TD22, Sideroflexin-5 (Fragment) OS=Homo sapiens (Human) OX=9606 GN=SFXN5 PE=1 SV=1;>sp|Q8TD22|SFXN5_HUMAN Sideroflexin-5 OS=Homo sapiens (Human) OX=9606 GN=SFXN5 PE=1 SV=1	SFXN5	0	-6.48952e-18	1	1	0.103281	-0.788611
P48594	P48594	>sp|P48594|SPB4_HUMAN Serpin B4 OS=Homo sapiens (Human) OX=9606 GN=SERPINB4 PE=1 SV=2	SERPINB4	9.96905e-16	4.1356e-17	1	1	0.101047	0.32523
P78357	P78357	>sp|P78357|CNTP1_HUMAN Contactin-associated protein 1 OS=Homo sapiens (Human) OX=9606 GN=CNTNAP1 PE=1 SV=1	CNTNAP1	2.31373e-16	0	1	1	0.100944	0.199369
P60468	P60468	>sp|P60468|SC61B_HUMAN Protein transport protein Sec61 subunit beta OS=Homo sapiens (Human) OX=9606 GN=SEC61B PE=1 SV=2	SEC61B	0	-0.796207	1	1	0.0995239	-0.424121
E9PMD7	E9PMD7	>tr|E9PMD7|E9PMD7_HUMAN Isoform of P62136, Serine/threonine-protein phosphatase (Fragment) OS=Homo sapiens (Human) OX=9606 GN=PPP1CA PE=1 SV=1	PPP1CA	0.144299	0	1	1	0.0983028	0.132859
O00264	O00264	>sp|O00264|PGRC1_HUMAN Membrane-associated progesterone receptor component 1 OS=Homo sapiens (Human) OX=9606 GN=PGRMC1 PE=1 SV=3	PGRMC1	0.0719681	5.7017e-16	1	1	0.095612	-0.222404
O95831	O95831	>sp|O95831|AIFM1_HUMAN Apoptosis-inducing factor 1, mitochondrial OS=Homo sapiens (Human) OX=9606 GN=AIFM1 PE=1 SV=1	AIFM1	1.38754e-18	0	1	1	0.0891139	0.196014
P02794	P02794	>sp|P02794|FRIH_HUMAN Ferritin heavy chain OS=Homo sapiens (Human) OX=9606 GN=FTH1 PE=1 SV=2	FTH1	0	0	1	1	0.0889146	0.768801
P13073	P13073	>sp|P13073|COX41_HUMAN Cytochrome c oxidase subunit 4 isoform 1, mitochondrial OS=Homo sapiens (Human) OX=9606 GN=COX4I1 PE=1 SV=1	COX4I1	5.67624e-16	0	1	1	0.0861603	0.190728
P09972	P09972	>sp|P09972|ALDOC_HUMAN Fructose-bisphosphate aldolase C OS=Homo sapiens (Human) OX=9606 GN=ALDOC PE=1 SV=2	ALDOC	2.31657e-16	1.93865e-16	1	1	0.0818338	0.43373
E5RHW4	E5RHW4	>tr|E5RHW4|E5RHW4_HUMAN Isoform of O94905, PHB domain-containing protein (Fragment) OS=Homo sapiens (Human) OX=9606 GN=ERLIN2 PE=1 SV=1	ERLIN2	-2.14623e-17	-0.234459	1	0.206087	0.0816431	-1.66117
P49411	P49411	>sp|P49411|EFTU_HUMAN Elongation factor Tu, mitochondrial OS=Homo sapiens (Human) OX=9606 GN=TUFM PE=1 SV=2	TUFM	0	-0.0430478	1	1	0.0816341	-0.10494
Q9NV96	Q9NV96	>sp|Q9NV96|CC50A_HUMAN Cell cycle control protein 50A OS=Homo sapiens (Human) OX=9606 GN=TMEM30A PE=1 SV=1	TMEM30A	0	2.19428e-16	1	1	0.0803481	0.411477
Q15233	Q15233	>sp|Q15233|NONO_HUMAN Non-POU domain-containing octamer-binding protein OS=Homo sapiens (Human) OX=9606 GN=NONO PE=1 SV=4	NONO	0.116666	-0.0818603	1	1	0.0802431	-0.421977
D6RER5;D6RGI3	D6RER5;D6RGI3	>tr|D6RER5|D6RER5_HUMAN Isoform of Q9NVA2, Septin-type G domain-containing protein OS=Homo sapiens (Human) OX=9606 GN=SEPTIN11 PE=1 SV=1;>tr|D6RGI3|D6RGI3_HUMAN Isoform of Q9NVA2, Septin-type G domain-containing protein OS=Homo sapiens (Human) OX=9606 GN=SEPTIN11 PE=1 SV=1	SEPTIN11	0.0395102	0.274331	1	0.0454195	0.0790848	0.692276
B7Z6Z4;F8VPF3;F8W1R7;G3V1V0;G8JLA2;J3KND3;P60660	B7Z6Z4;F8VPF3;F8W1R7;G3V1V0;G8JLA2;J3KND3;P60660	>tr|B7Z6Z4|B7Z6Z4_HUMAN Isoform of P60660, Myosin light polypeptide 6 OS=Homo sapiens (Human) OX=9606 GN=MYL6 PE=1 SV=1;>tr|F8VPF3|F8VPF3_HUMAN Isoform of P60660, Myosin light polypeptide 6 (Fragment) OS=Homo sapiens (Human) OX=9606 GN=MYL6 PE=1 SV=1;>tr|F8W1R7|F8W1R7_HUMAN Isoform of P60660, Myosin light polypeptide 6 OS=Homo sapiens (Human) OX=9606 GN=MYL6 PE=1 SV=1;>tr|G3V1V0|G3V1V0_HUMAN Isof…	MYL6	1.75925e-16	0.0294137	1	1	0.0787521	0.201116
Q12860	Q12860	>sp|Q12860|CNTN1_HUMAN Contactin-1 OS=Homo sapiens (Human) OX=9606 GN=CNTN1 PE=1 SV=1	CNTN1	5.85558e-17	0.142932	1	0.899342	0.0750976	0.260329
P38646	P38646	>sp|P38646|GRP75_HUMAN Stress-70 protein, mitochondrial OS=Homo sapiens (Human) OX=9606 GN=HSPA9 PE=1 SV=2	HSPA9	0.0770977	0	1	1	0.075047	0.150583
Q02750	Q02750	>sp|Q02750|MP2K1_HUMAN Dual specificity mitogen-activated protein kinase kinase 1 OS=Homo sapiens (Human) OX=9606 GN=MAP2K1 PE=1 SV=2	MAP2K1	0	0	1	1	0.0745164	0.152703
B7Z613;Q13491	B7Z613;Q13491	>tr|B7Z613|B7Z613_HUMAN Isoform of Q13491, Neuronal membrane glycoprotein M6-b OS=Homo sapiens (Human) OX=9606 GN=GPM6B PE=1 SV=1;>sp|Q13491|GPM6B_HUMAN Neuronal membrane glycoprotein M6-b OS=Homo sapiens (Human) OX=9606 GN=GPM6B PE=1 SV=2	GPM6B	-0.12677	-1.41592e-14	1	1	0.0740647	0.42905
H3BU22;Q9NZC3	H3BU22;Q9NZC3	>tr|H3BU22|H3BU22_HUMAN Isoform of Q9NZC3, GP-PDE domain-containing protein OS=Homo sapiens (Human) OX=9606 GN=GDE1 PE=1 SV=1;>sp|Q9NZC3|GDE1_HUMAN Glycerophosphodiester phosphodiesterase 1 OS=Homo sapiens (Human) OX=9606 GN=GDE1 PE=1 SV=1	GDE1	0	0	1	1	0.0724807	0.493243
P14923	P14923	>sp|P14923|PLAK_HUMAN Junction plakoglobin OS=Homo sapiens (Human) OX=9606 GN=JUP PE=1 SV=3	JUP	1.32193e-16	0	1	1	0.071005	0.291265
Q05193	Q05193	>sp|Q05193|DYN1_HUMAN Dynamin-1 OS=Homo sapiens (Human) OX=9606 GN=DNM1 PE=1 SV=2	DNM1	-8.68748e-17	0	1	1	0.0708116	0.0691121
Q9H479	Q9H479	>sp|Q9H479|FN3K_HUMAN Fructosamine-3-kinase OS=Homo sapiens (Human) OX=9606 GN=FN3K PE=1 SV=1	FN3K	1.145e-17	1.25189e-18	1	1	0.0700626	0.433621
Q2TAY7	Q2TAY7	>sp|Q2TAY7|SMU1_HUMAN WD40 repeat-containing protein SMU1 OS=Homo sapiens (Human) OX=9606 GN=SMU1 PE=1 SV=2	SMU1	-0.0917722	0	1	1	0.0692873	-1.44065
Q08499	Q08499	>sp|Q08499|PDE4D_HUMAN cAMP-specific 3',5'-cyclic phosphodiesterase 4D OS=Homo sapiens (Human) OX=9606 GN=PDE4D PE=1 SV=2	PDE4D	0	-8.66244e-18	1	1	0.0687606	0.267888
Q9H0Q0	Q9H0Q0	>sp|Q9H0Q0|CYRIA_HUMAN CYFIP-related Rac1 interactor A OS=Homo sapiens (Human) OX=9606 GN=CYRIA PE=2 SV=1	CYRIA	0	-0.19175	1	0.154549	0.0663374	-0.25437
A0A0D9SF30	A0A0D9SF30	>tr|A0A0D9SF30|A0A0D9SF30_HUMAN Isoform of P13591, Fibronectin type-III domain-containing protein (Fragment) OS=Homo sapiens (Human) OX=9606 GN=NCAM1 PE=1 SV=1	NCAM1	9.36558e-17	0.47135	1	0.0592928	0.0650876	0.772935
Q92561	Q92561	>sp|Q92561|PHYIP_HUMAN Phytanoyl-CoA hydroxylase-interacting protein OS=Homo sapiens (Human) OX=9606 GN=PHYHIP PE=1 SV=1	PHYHIP	1.48684e-15	0	1	1	0.0646629	-0.0242393
B1ANH5	B1ANH5	>tr|B1ANH5|B1ANH5_HUMAN Isoform of Q16774, Guanylate kinase-like domain-containing protein OS=Homo sapiens (Human) OX=9606 GN=GUK1 PE=1 SV=1	GUK1	0	3.73382e-16	1	1	0.0646504	0.501162
Q16537	Q16537	>sp|Q16537|2A5E_HUMAN Serine/threonine-protein phosphatase 2A 56 kDa regulatory subunit epsilon isoform OS=Homo sapiens (Human) OX=9606 GN=PPP2R5E PE=1 SV=1	PPP2R5E	-0.103004	-0.150892	1	0.520654	0.0646031	0.355177
Q15125	Q15125	>sp|Q15125|EBP_HUMAN 3-beta-hydroxysteroid-Delta(8),Delta(7)-isomerase OS=Homo sapiens (Human) OX=9606 GN=EBP PE=1 SV=3	EBP	0	0	1	1	0.0637831	0.384854
P12235	P12235	>sp|P12235|ADT1_HUMAN ADP/ATP translocase 1 OS=Homo sapiens (Human) OX=9606 GN=SLC25A4 PE=1 SV=4	SLC25A4	-0.0703783	-0.355062	1	0.331491	0.0626247	0.0974852
G5E9Q7	G5E9Q7	>tr|G5E9Q7|G5E9Q7_HUMAN Isoform of P51553, Isocitrate dehydrogenase [NAD] subunit, mitochondrial OS=Homo sapiens (Human) OX=9606 GN=IDH3G PE=1 SV=1	IDH3G	2.00833e-18	0	1	1	0.0598638	-0.317014
Q8N1B4	Q8N1B4	>sp|Q8N1B4|VPS52_HUMAN Vacuolar protein sorting-associated protein 52 homolog OS=Homo sapiens (Human) OX=9606 GN=VPS52 PE=1 SV=1	VPS52	1.54967e-16	-0.0664467	1	1	0.0595394	-1.03306
P51149	P51149	>sp|P51149|RAB7A_HUMAN Ras-related protein Rab-7a OS=Homo sapiens (Human) OX=9606 GN=RAB7A PE=1 SV=1	RAB7A	2.2191e-16	3.66323e-17	1	1	0.0584678	0.276237
Q9H0U4	Q9H0U4	>sp|Q9H0U4|RAB1B_HUMAN Ras-related protein Rab-1B OS=Homo sapiens (Human) OX=9606 GN=RAB1B PE=1 SV=1	RAB1B	2.07349e-15	0	1	1	0.0581716	0.317779
O15145	O15145	>sp|O15145|ARPC3_HUMAN Actin-related protein 2/3 complex subunit 3 OS=Homo sapiens (Human) OX=9606 GN=ARPC3 PE=1 SV=3	ARPC3	-7.42936e-17	-0.278197	1	0.155562	0.057593	-0.107
Q14318	Q14318	>sp|Q14318|FKBP8_HUMAN Peptidyl-prolyl cis-trans isomerase FKBP8 OS=Homo sapiens (Human) OX=9606 GN=FKBP8 PE=1 SV=2	FKBP8	0	-0.381848	1	0.0163728	0.056675	-0.960784
A0A0J9YVP6;A0A0J9YXJ8;A0A0J9YXX5;A0A0J9YYL3;Q9UHX1	A0A0J9YVP6;A0A0J9YXJ8;A0A0J9YXX5;A0A0J9YYL3;Q9UHX1	>tr|A0A0J9YVP6|A0A0J9YVP6_HUMAN Isoform of Q9UHX1, 60 kDa poly(U)-binding-splicing factor (Fragment) OS=Homo sapiens (Human) OX=9606 GN=PUF60 PE=1 SV=1;>tr|A0A0J9YXJ8|A0A0J9YXJ8_HUMAN Isoform of Q9UHX1, 60 kDa poly(U)-binding-splicing factor (Fragment) OS=Homo sapiens (Human) OX=9606 GN=PUF60 PE=1 SV=1;>tr|A0A0J9YXX5|A0A0J9YXX5_HUMAN Isoform of Q9UHX1, 60 kDa poly(U)-binding-splicing factor (Frag…	PUF60	0	5.02589e-17	1	1	0.0566008	0.168357
P17677	P17677	>sp|P17677|NEUM_HUMAN Neuromodulin OS=Homo sapiens (Human) OX=9606 GN=GAP43 PE=1 SV=1	GAP43	-7.10096e-17	0.31673	1	0.0284559	0.0563395	0.600978
O00154	O00154	>sp|O00154|BACH_HUMAN Cytosolic acyl coenzyme A thioester hydrolase OS=Homo sapiens (Human) OX=9606 GN=ACOT7 PE=1 SV=3	ACOT7	3.54849e-15	0	1	1	0.0555813	0.42
P20674	P20674	>sp|P20674|COX5A_HUMAN Cytochrome c oxidase subunit 5A, mitochondrial OS=Homo sapiens (Human) OX=9606 GN=COX5A PE=1 SV=2	COX5A	2.63608e-16	0.21255	1	0.549166	0.054857	0.0376808
Q9Y2Q0	Q9Y2Q0	>sp|Q9Y2Q0|AT8A1_HUMAN Phospholipid-transporting ATPase IA OS=Homo sapiens (Human) OX=9606 GN=ATP8A1 PE=1 SV=1	ATP8A1	-1.35426e-16	-0.139965	1	0.488611	0.0528289	0.46902
O43676	O43676	>sp|O43676|NDUB3_HUMAN NADH dehydrogenase [ubiquinone] 1 beta subcomplex subunit 3 OS=Homo sapiens (Human) OX=9606 GN=NDUFB3 PE=1 SV=3	NDUFB3	0	0.0381889	1	1	0.0503136	0.140996
Q96QA5	Q96QA5	>sp|Q96QA5|GSDMA_HUMAN Gasdermin-A OS=Homo sapiens (Human) OX=9606 GN=GSDMA PE=1 SV=4	GSDMA	0	-6.10303e-17	1	1	0.0497232	-1.05679
B4DDD6;Q9UJU6	B4DDD6;Q9UJU6	>tr|B4DDD6|B4DDD6_HUMAN Isoform of Q9UJU6, Drebrin-like protein OS=Homo sapiens (Human) OX=9606 GN=DBNL PE=1 SV=1;>sp|Q9UJU6|DBNL_HUMAN Drebrin-like protein OS=Homo sapiens (Human) OX=9606 GN=DBNL PE=1 SV=1	DBNL	0.153617	0.117012	1	0.964015	0.0490937	0.763971
H0YL11	H0YL11	>tr|H0YL11|H0YL11_HUMAN Isoform of P48735, IDP OS=Homo sapiens (Human) OX=9606 GN=IDH2 PE=1 SV=1	IDH2	0	0	1	1	0.0489668	0.0911322
O60313	O60313	>sp|O60313|OPA1_HUMAN Dynamin-like 120 kDa protein, mitochondrial OS=Homo sapiens (Human) OX=9606 GN=OPA1 PE=1 SV=3	OPA1	0	-0.106518	1	0.455202	0.0457564	0.243198
P09543	P09543	>sp|P09543|CN37_HUMAN 2',3'-cyclic-nucleotide 3'-phosphodiesterase OS=Homo sapiens (Human) OX=9606 GN=CNP PE=1 SV=2	CNP	-1.32358e-16	-0.0512547	1	1	0.0450857	0.0330222
Q96JE9	Q96JE9	>sp|Q96JE9|MAP6_HUMAN Microtubule-associated protein 6 OS=Homo sapiens (Human) OX=9606 GN=MAP6 PE=1 SV=2	MAP6	-4.41568e-16	5.06995e-17	1	1	0.0445704	0.550302
A0A5F9UN28	A0A5F9UN28	>tr|A0A5F9UN28|A0A5F9UN28_HUMAN Isoform of Q13303, K(+) channel subunit beta-2 OS=Homo sapiens (Human) OX=9606 GN=KCNAB2 PE=1 SV=1	KCNAB2	0.0499682	4.4121e-16	1	1	0.0444121	-0.269957
Q9ULV4	Q9ULV4	>sp|Q9ULV4|COR1C_HUMAN Coronin-1C OS=Homo sapiens (Human) OX=9606 GN=CORO1C PE=1 SV=1	CORO1C	0	-0.359504	1	0.0592928	0.0442467	-0.145178
Q8WXF7	Q8WXF7	>sp|Q8WXF7|ATLA1_HUMAN Atlastin-1 OS=Homo sapiens (Human) OX=9606 GN=ATL1 PE=1 SV=1	ATL1	-8.02709e-18	-0.232591	1	0.344065	0.0412687	0.102682
A0A5F9ZHM4;P07195	A0A5F9ZHM4;P07195	>tr|A0A5F9ZHM4|A0A5F9ZHM4_HUMAN Isoform of P07195, L-lactate dehydrogenase OS=Homo sapiens (Human) OX=9606 GN=LDHB PE=1 SV=1;>sp|P07195|LDHB_HUMAN L-lactate dehydrogenase B chain OS=Homo sapiens (Human) OX=9606 GN=LDHB PE=1 SV=2	LDHB	2.94598e-15	1.46729e-16	1	1	0.0397323	0.184595
P62191	P62191	>sp|P62191|PRS4_HUMAN 26S proteasome regulatory subunit 4 OS=Homo sapiens (Human) OX=9606 GN=PSMC1 PE=1 SV=1	PSMC1	0	-9.48132e-17	1	1	0.0395827	-0.606982
F5GWE5;I3L471;I3L4U7;Q00169	F5GWE5;I3L471;I3L4U7;Q00169	>tr|F5GWE5|F5GWE5_HUMAN Isoform of Q00169, Phosphatidylinositol transfer protein alpha isoform OS=Homo sapiens (Human) OX=9606 GN=PITPNA PE=1 SV=1;>tr|I3L471|I3L471_HUMAN Isoform of Q00169, Phosphatidylinositol transfer protein alpha isoform OS=Homo sapiens (Human) OX=9606 GN=PITPNA PE=1 SV=1;>tr|I3L4U7|I3L4U7_HUMAN Isoform of Q00169, Phosphatidylinositol transfer protein alpha isoform (Fragment)…	PITPNA	7.24139e-34	1.15479e-18	1	1	0.037679	0.119318
P31150	P31150	>sp|P31150|GDIA_HUMAN Rab GDP dissociation inhibitor alpha OS=Homo sapiens (Human) OX=9606 GN=GDI1 PE=1 SV=2	GDI1	0	-0.0937952	1	0.847364	0.0368718	0.0987258
A0A087WY71;Q96CW1	A0A087WY71;Q96CW1	>tr|A0A087WY71|A0A087WY71_HUMAN Isoform of Q96CW1, AP-2 complex subunit mu OS=Homo sapiens (Human) OX=9606 GN=AP2M1 PE=1 SV=1;>sp|Q96CW1|AP2M1_HUMAN AP-2 complex subunit mu OS=Homo sapiens (Human) OX=9606 GN=AP2M1 PE=1 SV=2	AP2M1	-0.0649218	-0.233675	1	0.0272506	0.0356213	-0.0193841
P08559	P08559	>sp|P08559|ODPA_HUMAN Pyruvate dehydrogenase E1 component subunit alpha, somatic form, mitochondrial OS=Homo sapiens (Human) OX=9606 GN=PDHA1 PE=1 SV=3	PDHA1	0	-1.72905e-17	1	1	0.0318243	0.106352
A0A087X2I1;P62333	A0A087X2I1;P62333	>tr|A0A087X2I1|A0A087X2I1_HUMAN Isoform of P62333, 26S proteasome regulatory subunit 10B OS=Homo sapiens (Human) OX=9606 GN=PSMC6 PE=1 SV=1;>sp|P62333|PRS10_HUMAN 26S proteasome regulatory subunit 10B OS=Homo sapiens (Human) OX=9606 GN=PSMC6 PE=1 SV=1	PSMC6	-3.61623e-14	-0.192451	1	0.0530301	0.0296294	-0.2281
P78356	P78356	>sp|P78356|PI42B_HUMAN Phosphatidylinositol 5-phosphate 4-kinase type-2 beta OS=Homo sapiens (Human) OX=9606 GN=PIP4K2B PE=1 SV=1	PIP4K2B	-9.4789e-17	-0.202156	1	0.926354	0.029514	-0.33202
P61160	P61160	>sp|P61160|ARP2_HUMAN Actin-related protein 2 OS=Homo sapiens (Human) OX=9606 GN=ACTR2 PE=1 SV=1	ACTR2	-0.0589476	-0.0679953	1	1	0.0291273	0.0424123
Q16143	Q16143	>sp|Q16143|SYUB_HUMAN Beta-synuclein OS=Homo sapiens (Human) OX=9606 GN=SNCB PE=1 SV=1	SNCB	0	5.10749e-19	1	1	0.0287594	1.00712
G3V203;H0YHA7;J3QQ67;Q07020	G3V203;H0YHA7;J3QQ67;Q07020	>tr|G3V203|G3V203_HUMAN Isoform of Q07020, Ribosomal_L18e/L15P domain-containing protein OS=Homo sapiens (Human) OX=9606 GN=RPL18 PE=1 SV=1;>tr|H0YHA7|H0YHA7_HUMAN Isoform of Q07020, Ribosomal_L18e/L15P domain-containing protein (Fragment) OS=Homo sapiens (Human) OX=9606 GN=RPL18 PE=1 SV=1;>tr|J3QQ67|J3QQ67_HUMAN Isoform of Q07020, Ribosomal_L18e/L15P domain-containing protein (Fragment) OS=Homo …	RPL18	5.05553e-15	0	1	1	0.028093	-2.67129
P07384	P07384	>sp|P07384|CAN1_HUMAN Calpain-1 catalytic subunit OS=Homo sapiens (Human) OX=9606 GN=CAPN1 PE=1 SV=1	CAPN1	9.43163e-16	7.6132e-18	1	1	0.0269484	0.344362
A0A087WZ15	A0A087WZ15	>tr|A0A087WZ15|A0A087WZ15_HUMAN Isoform of P40123, Adenylyl cyclase-associated protein OS=Homo sapiens (Human) OX=9606 GN=CAP2 PE=1 SV=1	CAP2	0	0	1	1	0.0255884	-0.346757
Q8NCB2	Q8NCB2	>sp|Q8NCB2|CAMKV_HUMAN CaM kinase-like vesicle-associated protein OS=Homo sapiens (Human) OX=9606 GN=CAMKV PE=2 SV=2	CAMKV	-1.70944e-16	-7.61185e-14	1	1	0.0238509	0.554372
A0A494C039	A0A494C039	>tr|A0A494C039|A0A494C039_HUMAN Isoform of Q9Y4L1, Hypoxia up-regulated protein 1 OS=Homo sapiens (Human) OX=9606 GN=HYOU1 PE=1 SV=1	HYOU1	0.0319127	-0.282251	1	0.0190965	0.0230429	-0.598589
A0A3B3IRT8;C9IZQ1;C9J3L8;C9J5W0;E9PAL7	A0A3B3IRT8;C9IZQ1;C9J3L8;C9J5W0;E9PAL7	>tr|A0A3B3IRT8|A0A3B3IRT8_HUMAN Isoform of P43307, Signal sequence receptor subunit alpha OS=Homo sapiens (Human) OX=9606 GN=SSR1 PE=1 SV=1;>tr|C9IZQ1|C9IZQ1_HUMAN Isoform of P43307, Signal sequence receptor subunit alpha OS=Homo sapiens (Human) OX=9606 GN=SSR1 PE=1 SV=1;>tr|C9J3L8|C9J3L8_HUMAN Isoform of P43307, Signal sequence receptor subunit alpha OS=Homo sapiens (Human) OX=9606 GN=SSR1 PE=1 …	SSR1	0	-0.270928	1	0.314091	0.0216251	-0.477687
P15924	P15924	>sp|P15924|DESP_HUMAN Desmoplakin OS=Homo sapiens (Human) OX=9606 GN=DSP PE=1 SV=3	DSP	0.0090114	0.0261764	1	1	0.0204852	0.534771
F5GYQ1;P61421	F5GYQ1;P61421	>tr|F5GYQ1|F5GYQ1_HUMAN Isoform of P61421, V-type proton ATPase subunit OS=Homo sapiens (Human) OX=9606 GN=ATP6V0D1 PE=1 SV=1;>sp|P61421|VA0D1_HUMAN V-type proton ATPase subunit d 1 OS=Homo sapiens (Human) OX=9606 GN=ATP6V0D1 PE=1 SV=1	ATP6V0D1	-0.052371	-0.102278	1	0.669338	0.0201143	0.0925064
A0A1B0GVY6	A0A1B0GVY6	>tr|A0A1B0GVY6|A0A1B0GVY6_HUMAN Isoform of Q53GQ0, Very-long-chain 3-oxoacyl-CoA reductase (Fragment) OS=Homo sapiens (Human) OX=9606 GN=HSD17B12 PE=1 SV=1	HSD17B12	0.0394091	-9.07742e-17	1	1	0.018484	0.0601593
A0A087X294;O75914	A0A087X294;O75914	>tr|A0A087X294|A0A087X294_HUMAN Isoform of O75914, Beta-PAK OS=Homo sapiens (Human) OX=9606 GN=PAK3 PE=1 SV=1;>sp|O75914|PAK3_HUMAN Serine/threonine-protein kinase PAK 3 OS=Homo sapiens (Human) OX=9606 GN=PAK3 PE=1 SV=2	PAK3	0	1.60471e-17	1	1	0.0147639	-0.208096
Q9Y5K8	Q9Y5K8	>sp|Q9Y5K8|VATD_HUMAN V-type proton ATPase subunit D OS=Homo sapiens (Human) OX=9606 GN=ATP6V1D PE=1 SV=1	ATP6V1D	1.00894e-16	0	1	1	0.0143668	0.0907122
P08238	P08238	>sp|P08238|HS90B_HUMAN Heat shock protein HSP 90-beta OS=Homo sapiens (Human) OX=9606 GN=HSP90AB1 PE=1 SV=4	HSP90AB1	0.0410766	-1.46487e-15	1	1	0.0140153	0.041337
P31930	P31930	>sp|P31930|QCR1_HUMAN Cytochrome b-c1 complex subunit 1, mitochondrial OS=Homo sapiens (Human) OX=9606 GN=UQCRC1 PE=1 SV=3	UQCRC1	8.09896e-17	9.39387e-18	1	1	0.00505354	-0.0927403
C9J2C0	C9J2C0	>tr|C9J2C0|C9J2C0_HUMAN Isoform of Q9NY65, Tubulin alpha chain (Fragment) OS=Homo sapiens (Human) OX=9606 GN=TUBA8 PE=1 SV=1	TUBA8	1.43006e-17	-0.122059	1	0.810862	0.00474697	-0.342129
B4DGK6;F8W9J0;H0YFB2	B4DGK6;F8W9J0;H0YFB2	>tr|B4DGK6|B4DGK6_HUMAN Isoform of O75746, Calcium-binding mitochondrial carrier protein Aralar1 OS=Homo sapiens (Human) OX=9606 GN=SLC25A12 PE=1 SV=1;>tr|F8W9J0|F8W9J0_HUMAN Isoform of O75746, Calcium-binding mitochondrial carrier protein Aralar1 OS=Homo sapiens (Human) OX=9606 GN=SLC25A12 PE=1 SV=1;>tr|H0YFB2|H0YFB2_HUMAN Isoform of O75746, Calcium-binding mitochondrial carrier protein Aralar1 …	SLC25A12	-2.65099e-09	-0.243924	1	0.0487958	0.00447489	0.172609
P39023	P39023	>sp|P39023|RL3_HUMAN 60S ribosomal protein L3 OS=Homo sapiens (Human) OX=9606 GN=RPL3 PE=1 SV=2	RPL3	2.34389e-17	-0.517765	1	0.0269111	0.0020504	-0.622759
Q9Y6R1	Q9Y6R1	>sp|Q9Y6R1|S4A4_HUMAN Electrogenic sodium bicarbonate cotransporter 1 OS=Homo sapiens (Human) OX=9606 GN=SLC4A4 PE=1 SV=1	SLC4A4	-1.02708e-16	0	1	1	-0.00193042	0.153646
O15540	O15540	>sp|O15540|FABP7_HUMAN Fatty acid-binding protein, brain OS=Homo sapiens (Human) OX=9606 GN=FABP7 PE=1 SV=3	FABP7	-5.56656e-15	-1.04169e-16	1	1	-0.00624371	-0.378368
P17987	P17987	>sp|P17987|TCPA_HUMAN T-complex protein 1 subunit alpha OS=Homo sapiens (Human) OX=9606 GN=TCP1 PE=1 SV=1	TCP1	0	-0.148437	1	0.0526226	-0.00731901	0.0881301
A0A1B0GTW6	A0A1B0GTW6	>tr|A0A1B0GTW6|A0A1B0GTW6_HUMAN Isoform of Q9H4G0, FERM domain-containing protein OS=Homo sapiens (Human) OX=9606 GN=EPB41L1 PE=1 SV=2	EPB41L1	3.23412e-16	0	1	1	-0.00830347	0.491204
P68104;Q5VTE0	P68104;Q5VTE0	>sp|P68104|EF1A1_HUMAN Elongation factor 1-alpha 1 OS=Homo sapiens (Human) OX=9606 GN=EEF1A1 PE=1 SV=1;>sp|Q5VTE0|EF1A3_HUMAN Putative elongation factor 1-alpha-like 3 OS=Homo sapiens (Human) OX=9606 GN=EEF1A1P5 PE=5 SV=1	EEF1A1;EEF1A1P5	0	0	1	1	-0.00851912	0.129618
P08574	P08574	>sp|P08574|CY1_HUMAN Cytochrome c1, heme protein, mitochondrial OS=Homo sapiens (Human) OX=9606 GN=CYC1 PE=1 SV=3	CYC1	-1.4462e-15	-8.91393e-17	1	1	-0.0119159	0.273269
C9JXA5	C9JXA5	>tr|C9JXA5|C9JXA5_HUMAN Isoform of P62879, WD_REPEATS_REGION domain-containing protein (Fragment) OS=Homo sapiens (Human) OX=9606 GN=GNB2 PE=1 SV=1	GNB2	-4.48316e-18	0	1	1	-0.013089	0.516371
P50991	P50991	>sp|P50991|TCPD_HUMAN T-complex protein 1 subunit delta OS=Homo sapiens (Human) OX=9606 GN=CCT4 PE=1 SV=4	CCT4	4.11456e-16	0	1	1	-0.0137043	-0.0679736
A0A0D9SG72	A0A0D9SG72	>tr|A0A0D9SG72|A0A0D9SG72_HUMAN Isoform of P61764, Syntaxin-binding protein 1 OS=Homo sapiens (Human) OX=9606 GN=STXBP1 PE=1 SV=2	STXBP1	0	3.05e-17	1	1	-0.0140186	0.192217
Q13835	Q13835	>sp|Q13835|PKP1_HUMAN Plakophilin-1 OS=Homo sapiens (Human) OX=9606 GN=PKP1 PE=1 SV=2	PKP1	1.27474e-17	0	1	1	-0.0147502	-0.463869
Q03252	Q03252	>sp|Q03252|LMNB2_HUMAN Lamin-B2 OS=Homo sapiens (Human) OX=9606 GN=LMNB2 PE=1 SV=4	LMNB2	2.0741e-17	1.31031e-16	1	1	-0.0206382	0.305513
P00403	P00403	>sp|P00403|COX2_HUMAN Cytochrome c oxidase subunit 2 OS=Homo sapiens (Human) OX=9606 GN=MT-CO2 PE=1 SV=1	MT-CO2	0	0	1	1	-0.0212061	0.191984
A0A1B0GVD5;A0A1B0GW44;A0A1B0GWE8;P07339	A0A1B0GVD5;A0A1B0GW44;A0A1B0GWE8;P07339	>tr|A0A1B0GVD5|A0A1B0GVD5_HUMAN Isoform of P07339, Cathepsin D OS=Homo sapiens (Human) OX=9606 GN=CTSD PE=1 SV=1;>tr|A0A1B0GW44|A0A1B0GW44_HUMAN Isoform of P07339, Cathepsin D OS=Homo sapiens (Human) OX=9606 GN=CTSD PE=1 SV=1;>tr|A0A1B0GWE8|A0A1B0GWE8_HUMAN Isoform of P07339, Cathepsin D OS=Homo sapiens (Human) OX=9606 GN=CTSD PE=1 SV=1;>sp|P07339|CATD_HUMAN Cathepsin D OS=Homo sapiens (Human) OX…	CTSD	3.0813e-17	-0.0211453	1	1	-0.0215588	-0.0204663
A8MZH3;J3QL64;P02686	A8MZH3;J3QL64;P02686	>tr|A8MZH3|A8MZH3_HUMAN Isoform of P02686, Myelin basic protein OS=Homo sapiens (Human) OX=9606 GN=MBP PE=1 SV=1;>tr|J3QL64|J3QL64_HUMAN Isoform of P02686, Myelin basic protein OS=Homo sapiens (Human) OX=9606 GN=MBP PE=1 SV=1;>sp|P02686|MBP_HUMAN Myelin basic protein OS=Homo sapiens (Human) OX=9606 GN=MBP PE=1 SV=3	MBP	-0.0772511	-0.237194	1	0.810862	-0.0216306	-0.148853
Q93008	Q93008	>sp|Q93008|USP9X_HUMAN Probable ubiquitin carboxyl-terminal hydrolase FAF-X OS=Homo sapiens (Human) OX=9606 GN=USP9X PE=1 SV=3	USP9X	-2.1659e-17	4.04374e-16	1	1	-0.0219073	-0.411158
P07737	P07737	>sp|P07737|PROF1_HUMAN Profilin-1 OS=Homo sapiens (Human) OX=9606 GN=PFN1 PE=1 SV=2	PFN1	0	0	1	1	-0.0225266	0.179187
P49418	P49418	>sp|P49418|AMPH_HUMAN Amphiphysin OS=Homo sapiens (Human) OX=9606 GN=AMPH PE=1 SV=1	AMPH	0	0.133118	1	0.52296	-0.0235151	0.390351
P47985	P47985	>sp|P47985|UCRI_HUMAN Cytochrome b-c1 complex subunit Rieske, mitochondrial OS=Homo sapiens (Human) OX=9606 GN=UQCRFS1 PE=1 SV=2	UQCRFS1	-4.91399e-15	0	1	1	-0.0239206	0.303719
E7ESH4	E7ESH4	>tr|E7ESH4|E7ESH4_HUMAN Isoform of P10809, 60 kDa heat shock protein, mitochondrial (Fragment) OS=Homo sapiens (Human) OX=9606 GN=HSPD1 PE=1 SV=1	HSPD1	0	3.20511e-16	1	1	-0.0240127	0.306221
E9PIM6;E9PNQ8;P04216	E9PIM6;E9PNQ8;P04216	>tr|E9PIM6|E9PIM6_HUMAN Isoform of P04216, Thy-1 antigen (Fragment) OS=Homo sapiens (Human) OX=9606 GN=THY1 PE=1 SV=8;>tr|E9PNQ8|E9PNQ8_HUMAN Isoform of P04216, Thy-1 antigen (Fragment) OS=Homo sapiens (Human) OX=9606 GN=THY1 PE=1 SV=1;>sp|P04216|THY1_HUMAN Thy-1 membrane glycoprotein OS=Homo sapiens (Human) OX=9606 GN=THY1 PE=1 SV=2	THY1	0	0.780575	1	0.0116534	-0.024036	0.706526
P38159	P38159	>sp|P38159|RBMX_HUMAN RNA-binding motif protein, X chromosome OS=Homo sapiens (Human) OX=9606 GN=RBMX PE=1 SV=3	RBMX	0.118232	0	1	1	-0.0273801	0.0737777
O95336	O95336	>sp|O95336|6PGL_HUMAN 6-phosphogluconolactonase OS=Homo sapiens (Human) OX=9606 GN=PGLS PE=1 SV=2	PGLS	1.45621e-16	7.19765e-18	1	1	-0.0285903	0.06977
A0A2Y9D025;P56556	A0A2Y9D025;P56556	>tr|A0A2Y9D025|A0A2Y9D025_HUMAN Isoform of P56556, Complex I-B14 OS=Homo sapiens (Human) OX=9606 GN=NDUFA6 PE=1 SV=1;>sp|P56556|NDUA6_HUMAN NADH dehydrogenase [ubiquinone] 1 alpha subcomplex subunit 6 OS=Homo sapiens (Human) OX=9606 GN=NDUFA6 PE=1 SV=4	NDUFA6	1.25786e-17	0	1	1	-0.0311101	1.03941
Q9BY11	Q9BY11	>sp|Q9BY11|PACN1_HUMAN Protein kinase C and casein kinase substrate in neurons protein 1 OS=Homo sapiens (Human) OX=9606 GN=PACSIN1 PE=1 SV=1	PACSIN1	0.0679813	-6.17968e-17	1	1	-0.0316606	-0.84464
Q93050	Q93050	>sp|Q93050|VPP1_HUMAN V-type proton ATPase 116 kDa subunit a1 OS=Homo sapiens (Human) OX=9606 GN=ATP6V0A1 PE=1 SV=3	ATP6V0A1	-5.80559e-17	-6.47134e-17	1	1	-0.0342531	0.0860145
P09936	P09936	>sp|P09936|UCHL1_HUMAN Ubiquitin carboxyl-terminal hydrolase isozyme L1 OS=Homo sapiens (Human) OX=9606 GN=UCHL1 PE=1 SV=2	UCHL1	0.14559	-1.15693e-15	1	1	-0.0346596	0.107759
P21283	P21283	>sp|P21283|VATC1_HUMAN V-type proton ATPase subunit C 1 OS=Homo sapiens (Human) OX=9606 GN=ATP6V1C1 PE=1 SV=4	ATP6V1C1	0	-7.89307e-16	1	1	-0.036713	0.00552732
P04350	P04350	>sp|P04350|TBB4A_HUMAN Tubulin beta-4A chain OS=Homo sapiens (Human) OX=9606 GN=TUBB4A PE=1 SV=2	TUBB4A	-7.29483e-17	-0.105362	1	1	-0.037621	0.139032
Q07960	Q07960	>sp|Q07960|RHG01_HUMAN Rho GTPase-activating protein 1 OS=Homo sapiens (Human) OX=9606 GN=ARHGAP1 PE=1 SV=1	ARHGAP1	0.0425576	7.01554e-16	1	1	-0.0390002	0.345271
Q7Z6L0	Q7Z6L0	>sp|Q7Z6L0|PRRT2_HUMAN Proline-rich transmembrane protein 2 OS=Homo sapiens (Human) OX=9606 GN=PRRT2 PE=1 SV=1	PRRT2	-2.20695e-15	0.0451034	1	1	-0.0397554	0.457223
P61981	P61981	>sp|P61981|1433G_HUMAN 14-3-3 protein gamma OS=Homo sapiens (Human) OX=9606 GN=YWHAG PE=1 SV=2	YWHAG	0	-0.316164	1	0.077994	-0.0405891	0.242753
F6WIT2;Q15257	F6WIT2;Q15257	>tr|F6WIT2|F6WIT2_HUMAN Isoform of Q15257, Serine/threonine-protein phosphatase 2A activator OS=Homo sapiens (Human) OX=9606 GN=PTPA PE=1 SV=1;>sp|Q15257|PTPA_HUMAN Serine/threonine-protein phosphatase 2A activator OS=Homo sapiens (Human) OX=9606 GN=PTPA PE=1 SV=3	PTPA	0	0	1	1	-0.0408754	0.0108987
Q92896	Q92896	>sp|Q92896|GSLG1_HUMAN Golgi apparatus protein 1 OS=Homo sapiens (Human) OX=9606 GN=GLG1 PE=1 SV=2	GLG1	3.64004e-18	-0.277058	1	0.0719771	-0.0422559	-1.33203
A0A163QEF0;A0A2R8Y6B8;A0A2R8YG01;A0A2U3U0E3;H0YEK4;P43004	A0A163QEF0;A0A2R8Y6B8;A0A2R8YG01;A0A2U3U0E3;H0YEK4;P43004	>tr|A0A163QEF0|A0A163QEF0_HUMAN Isoform of P43004, Amino acid transporter OS=Homo sapiens (Human) OX=9606 GN=SLC1A2 PE=1 SV=1;>tr|A0A2R8Y6B8|A0A2R8Y6B8_HUMAN Isoform of P43004, Amino acid transporter (Fragment) OS=Homo sapiens (Human) OX=9606 GN=SLC1A2 PE=1 SV=1;>tr|A0A2R8YG01|A0A2R8YG01_HUMAN Isoform of P43004, Amino acid transporter OS=Homo sapiens (Human) OX=9606 GN=SLC1A2 PE=1 SV=1;>tr|A0A2U3…	SLC1A2	0	-1.31652e-16	1	1	-0.0444229	0.232807
Q01813	Q01813	>sp|Q01813|PFKAP_HUMAN ATP-dependent 6-phosphofructokinase, platelet type OS=Homo sapiens (Human) OX=9606 GN=PFKP PE=1 SV=2	PFKP	-7.96484e-17	-3.60896e-16	1	1	-0.0445247	-0.0548594
P40227	P40227	>sp|P40227|TCPZ_HUMAN T-complex protein 1 subunit zeta OS=Homo sapiens (Human) OX=9606 GN=CCT6A PE=1 SV=3	CCT6A	0	-0.146601	1	0.448072	-0.0446166	-0.0195405
P62195	P62195	>sp|P62195|PRS8_HUMAN 26S proteasome regulatory subunit 8 OS=Homo sapiens (Human) OX=9606 GN=PSMC5 PE=1 SV=1	PSMC5	-2.93733e-17	-0.178387	1	0.148303	-0.0449253	-0.314533
Q8N163	Q8N163	>sp|Q8N163|CCAR2_HUMAN Cell cycle and apoptosis regulator protein 2 OS=Homo sapiens (Human) OX=9606 GN=CCAR2 PE=1 SV=2	CCAR2	-3.20825e-17	-2.74917e-17	1	1	-0.0450057	-2.24536
Q8NBX0	Q8NBX0	>sp|Q8NBX0|SCPDL_HUMAN Saccharopine dehydrogenase-like oxidoreductase OS=Homo sapiens (Human) OX=9606 GN=SCCPDH PE=1 SV=1	SCCPDH	-0.05736	-0.0703745	1	1	-0.0452429	-0.149769
H3BUX2;O43169	H3BUX2;O43169	>tr|H3BUX2|H3BUX2_HUMAN Isoform of O43169, Cytochrome b5 heme-binding domain-containing protein OS=Homo sapiens (Human) OX=9606 GN=CYB5B PE=1 SV=2;>sp|O43169|CYB5B_HUMAN Cytochrome b5 type B OS=Homo sapiens (Human) OX=9606 GN=CYB5B PE=1 SV=3	CYB5B	0	2.77223e-17	1	1	-0.047472	0.737591
P51991	P51991	>sp|P51991|ROA3_HUMAN Heterogeneous nuclear ribonucleoprotein A3 OS=Homo sapiens (Human) OX=9606 GN=HNRNPA3 PE=1 SV=2	HNRNPA3	2.24875e-16	-0.170565	1	0.82963	-0.0474918	-0.354115
Q16851	Q16851	>sp|Q16851|UGPA_HUMAN UTP--glucose-1-phosphate uridylyltransferase OS=Homo sapiens (Human) OX=9606 GN=UGP2 PE=1 SV=5	UGP2	6.22514e-17	-4.64463e-19	1	1	-0.0490347	0.492463
P05129	P05129	>sp|P05129|KPCG_HUMAN Protein kinase C gamma type OS=Homo sapiens (Human) OX=9606 GN=PRKCG PE=1 SV=3	PRKCG	0	-0.015075	1	1	-0.0495182	-0.209526
P01111	P01111	>sp|P01111|RASN_HUMAN GTPase NRas OS=Homo sapiens (Human) OX=9606 GN=NRAS PE=1 SV=1	NRAS	0.0257707	0.0911694	1	1	-0.0496961	0.446173
P62701	P62701	>sp|P62701|RS4X_HUMAN 40S ribosomal protein S4, X isoform OS=Homo sapiens (Human) OX=9606 GN=RPS4X PE=1 SV=2	RPS4X	-1.23122e-17	-0.500115	1	0.000132007	-0.0498771	-1.28295
P63010	P63010	>sp|P63010|AP2B1_HUMAN AP-2 complex subunit beta OS=Homo sapiens (Human) OX=9606 GN=AP2B1 PE=1 SV=1	AP2B1	-1.51384e-16	-1.72772e-15	1	1	-0.0509078	0.0476654
P60709	P60709	>sp|P60709|ACTB_HUMAN Actin, cytoplasmic 1 OS=Homo sapiens (Human) OX=9606 GN=ACTB PE=1 SV=1	ACTB	0	-8.55557e-17	1	1	-0.0509499	0.230356
Q9BV23	Q9BV23	>sp|Q9BV23|ABHD6_HUMAN Monoacylglycerol lipase ABHD6 OS=Homo sapiens (Human) OX=9606 GN=ABHD6 PE=1 SV=1	ABHD6	5.69312e-18	-9.95877e-16	1	1	-0.0519757	0.741068
Q02790	Q02790	>sp|Q02790|FKBP4_HUMAN Peptidyl-prolyl cis-trans isomerase FKBP4 OS=Homo sapiens (Human) OX=9606 GN=FKBP4 PE=1 SV=3	FKBP4	1.033e-16	0	1	1	-0.0520358	0.568303
P38606	P38606	>sp|P38606|VATA_HUMAN V-type proton ATPase catalytic subunit A OS=Homo sapiens (Human) OX=9606 GN=ATP6V1A PE=1 SV=2	ATP6V1A	0.028851	1.50927e-17	1	1	-0.0525955	0.00643825
C9IYI4	C9IYI4	>tr|C9IYI4|C9IYI4_HUMAN Isoform of P47914, 60S ribosomal protein L29 OS=Homo sapiens (Human) OX=9606 GN=RPL29 PE=1 SV=1	RPL29	0	0	1	1	-0.0526354	0.320743
Q9P0L0	Q9P0L0	>sp|Q9P0L0|VAPA_HUMAN Vesicle-associated membrane protein-associated protein A OS=Homo sapiens (Human) OX=9606 GN=VAPA PE=1 SV=3	VAPA	7.87465e-16	-6.90624e-17	1	1	-0.0526713	-0.0352727
P14625	P14625	>sp|P14625|ENPL_HUMAN Endoplasmin OS=Homo sapiens (Human) OX=9606 GN=HSP90B1 PE=1 SV=1	HSP90B1	0.000135032	-0.424374	1	7.95188e-09	-0.0529853	-0.191287
P10114	P10114	>sp|P10114|RAP2A_HUMAN Ras-related protein Rap-2a OS=Homo sapiens (Human) OX=9606 GN=RAP2A PE=1 SV=1	RAP2A	6.17251e-16	0.13015	1	0.899342	-0.0530873	0.387033
P61626	P61626	>sp|P61626|LYSC_HUMAN Lysozyme C OS=Homo sapiens (Human) OX=9606 GN=LYZ PE=1 SV=1	LYZ	-1.02431e-16	-1.94497e-16	1	1	-0.0552983	0.74869
Q969X5	Q969X5	>sp|Q969X5|ERGI1_HUMAN Endoplasmic reticulum-Golgi intermediate compartment protein 1 OS=Homo sapiens (Human) OX=9606 GN=ERGIC1 PE=1 SV=1	ERGIC1	0	-0.116356	1	0.477587	-0.0554794	-0.229209
P00414	P00414	>sp|P00414|COX3_HUMAN Cytochrome c oxidase subunit 3 OS=Homo sapiens (Human) OX=9606 GN=MT-CO3 PE=1 SV=2	MT-CO3	0	0	1	1	-0.0557349	0.328682
P68032	P68032	>sp|P68032|ACTC_HUMAN Actin, alpha cardiac muscle 1 OS=Homo sapiens (Human) OX=9606 GN=ACTC1 PE=1 SV=1	ACTC1	1.86858e-15	5.27709e-17	1	1	-0.0559291	0.230872
A0A0A0MR22;O75110	A0A0A0MR22;O75110	>tr|A0A0A0MR22|A0A0A0MR22_HUMAN Isoform of O75110, Phospholipid-transporting ATPase OS=Homo sapiens (Human) OX=9606 GN=ATP9A PE=1 SV=1;>sp|O75110|ATP9A_HUMAN Probable phospholipid-transporting ATPase IIA OS=Homo sapiens (Human) OX=9606 GN=ATP9A PE=1 SV=3	ATP9A	8.16976e-17	-1.14684e-16	1	1	-0.0565407	-0.35249
Q86VP6	Q86VP6	>sp|Q86VP6|CAND1_HUMAN Cullin-associated NEDD8-dissociated protein 1 OS=Homo sapiens (Human) OX=9606 GN=CAND1 PE=1 SV=2	CAND1	-2.53887e-16	-0.124692	1	0.634242	-0.0575171	-0.118932
P63096	P63096	>sp|P63096|GNAI1_HUMAN Guanine nucleotide-binding protein G(i) subunit alpha-1 OS=Homo sapiens (Human) OX=9606 GN=GNAI1 PE=1 SV=2	GNAI1	-0.0063339	-0.140772	1	0.810862	-0.0577065	0.421692
A0A5F9ZGX4;A0A5F9ZHI5;A0A5F9ZHN9;A0A5F9ZI12;J3QRD1;P51648	A0A5F9ZGX4;A0A5F9ZHI5;A0A5F9ZHN9;A0A5F9ZI12;J3QRD1;P51648	>tr|A0A5F9ZGX4|A0A5F9ZGX4_HUMAN Isoform of P51648, Aldedh domain-containing protein (Fragment) OS=Homo sapiens (Human) OX=9606 GN=ALDH3A2 PE=1 SV=1;>tr|A0A5F9ZHI5|A0A5F9ZHI5_HUMAN Isoform of P51648, Aldehyde dehydrogenase OS=Homo sapiens (Human) OX=9606 GN=ALDH3A2 PE=1 SV=1;>tr|A0A5F9ZHN9|A0A5F9ZHN9_HUMAN Isoform of P51648, Aldehyde dehydrogenase OS=Homo sapiens (Human) OX=9606 GN=ALDH3A2 PE=1 SV…	ALDH3A2	0	-0.0997556	1	1	-0.0581709	-1.94654
P0DP23;P0DP24;P0DP25	P0DP23;P0DP24;P0DP25	>sp|P0DP23|CALM1_HUMAN Calmodulin-1 OS=Homo sapiens (Human) OX=9606 GN=CALM1 PE=1 SV=1;>sp|P0DP24|CALM2_HUMAN Calmodulin-2 OS=Homo sapiens (Human) OX=9606 GN=CALM2 PE=1 SV=1;>sp|P0DP25|CALM3_HUMAN Calmodulin-3 OS=Homo sapiens (Human) OX=9606 GN=CALM3 PE=1 SV=1	CALM1;CALM2;CALM3	0	0	1	1	-0.0586421	0.341674
P54764	P54764	>sp|P54764|EPHA4_HUMAN Ephrin type-A receptor 4 OS=Homo sapiens (Human) OX=9606 GN=EPHA4 PE=1 SV=1	EPHA4	0	-2.98266e-17	1	1	-0.0588349	-0.101653
P05109	P05109	>sp|P05109|S10A8_HUMAN Protein S100-A8 OS=Homo sapiens (Human) OX=9606 GN=S100A8 PE=1 SV=1	S100A8	0.155262	0.0514897	1	1	-0.0591837	0.258169
P23515	P23515	>sp|P23515|OMGP_HUMAN Oligodendrocyte-myelin glycoprotein OS=Homo sapiens (Human) OX=9606 GN=OMG PE=1 SV=2	OMG	1.38619e-14	0.161108	1	0.531586	-0.0596368	0.46993
P12236	P12236	>sp|P12236|ADT3_HUMAN ADP/ATP translocase 3 OS=Homo sapiens (Human) OX=9606 GN=SLC25A6 PE=1 SV=4	SLC25A6	-5.5654e-16	-0.280115	1	0.665498	-0.0598134	-0.0812702
P07355	P07355	>sp|P07355|ANXA2_HUMAN Annexin A2 OS=Homo sapiens (Human) OX=9606 GN=ANXA2 PE=1 SV=2	ANXA2	6.96089e-16	8.64762e-16	1	1	-0.0631484	0.336179
A0A0R4J2E8;A8MXP9	A0A0R4J2E8;A8MXP9	>tr|A0A0R4J2E8|A0A0R4J2E8_HUMAN Isoform of P43243, Matrin-3 OS=Homo sapiens (Human) OX=9606 GN=MATR3 PE=1 SV=1;>tr|A8MXP9|A8MXP9_HUMAN Isoform of P43243, Matrin-3 OS=Homo sapiens (Human) OX=9606 GN=MATR3 PE=1 SV=1	MATR3	0	-0.615317	1	0.0218303	-0.0632786	-0.527577
E9PKL7	E9PKL7	>tr|E9PKL7|E9PKL7_HUMAN Isoform of P61019, Ras-related protein Rab-2A OS=Homo sapiens (Human) OX=9606 GN=RAB2A PE=1 SV=1	RAB2A	-2.22331e-16	8.99747e-17	1	1	-0.0635199	0.0524228
H3BPJ9	H3BPJ9	>tr|H3BPJ9|H3BPJ9_HUMAN Isoform of O96000, Complex I-PDSW OS=Homo sapiens (Human) OX=9606 GN=NDUFB10 PE=1 SV=1	NDUFB10	-1.67542e-18	-7.61475e-09	1	1	-0.0641812	-0.0906149
O95197	O95197	>sp|O95197|RTN3_HUMAN Reticulon-3 OS=Homo sapiens (Human) OX=9606 GN=RTN3 PE=1 SV=2	RTN3	9.83078e-15	5.47246e-17	1	1	-0.0643347	0.104023
A0A6I8PIV1;A0A6I8PL42;B4DER1	A0A6I8PIV1;A0A6I8PL42;B4DER1	>tr|A0A6I8PIV1|A0A6I8PIV1_HUMAN Isoform of Q9P2J5, Leucine--tRNA ligase, cytoplasmic OS=Homo sapiens (Human) OX=9606 GN=LARS1 PE=4 SV=1;>tr|A0A6I8PL42|A0A6I8PL42_HUMAN Isoform of Q9P2J5, Leucine--tRNA ligase, cytoplasmic OS=Homo sapiens (Human) OX=9606 GN=LARS1 PE=4 SV=1;>tr|B4DER1|B4DER1_HUMAN Isoform of Q9P2J5, Leucyl-tRNA synthetase OS=Homo sapiens (Human) OX=9606 GN=LARS1 PE=2 SV=1	LARS1	0	-0.399095	1	4.88881e-06	-0.0647022	-1.90329
P05165	P05165	>sp|P05165|PCCA_HUMAN Propionyl-CoA carboxylase alpha chain, mitochondrial OS=Homo sapiens (Human) OX=9606 GN=PCCA PE=1 SV=4	PCCA	0	0	1	1	-0.0651373	-0.391449
P11021	P11021	>sp|P11021|BIP_HUMAN Endoplasmic reticulum chaperone BiP OS=Homo sapiens (Human) OX=9606 GN=HSPA5 PE=1 SV=2	HSPA5	0.0837353	-0.0330154	1	1	-0.0689208	-0.00496494
P04406	P04406	>sp|P04406|G3P_HUMAN Glyceraldehyde-3-phosphate dehydrogenase OS=Homo sapiens (Human) OX=9606 GN=GAPDH PE=1 SV=3	GAPDH	5.63528e-16	0.0541805	1	1	-0.0709731	0.444733
A0A087WUZ3	A0A087WUZ3	>tr|A0A087WUZ3|A0A087WUZ3_HUMAN Isoform of Q01082, Spectrin beta chain OS=Homo sapiens (Human) OX=9606 GN=SPTBN1 PE=1 SV=1	SPTBN1	1.1842e-18	1.78947e-15	1	1	-0.0709849	0.373961
P09471	P09471	>sp|P09471|GNAO_HUMAN Guanine nucleotide-binding protein G(o) subunit alpha OS=Homo sapiens (Human) OX=9606 GN=GNAO1 PE=1 SV=4	GNAO1	-7.20023e-16	0	1	1	-0.072129	-0.00530624
O00499	O00499	>sp|O00499|BIN1_HUMAN Myc box-dependent-interacting protein 1 OS=Homo sapiens (Human) OX=9606 GN=BIN1 PE=1 SV=1	BIN1	6.12307e-17	1.24809e-17	1	1	-0.0777762	0.333506
E9PDG8	E9PDG8	>tr|E9PDG8|E9PDG8_HUMAN Isoform of O60641, ENTH domain-containing protein OS=Homo sapiens (Human) OX=9606 GN=SNAP91 PE=1 SV=1	SNAP91	0	-3.66232e-17	1	1	-0.0796261	0.377182
P00338	P00338	>sp|P00338|LDHA_HUMAN L-lactate dehydrogenase A chain OS=Homo sapiens (Human) OX=9606 GN=LDHA PE=1 SV=2	LDHA	5.13133e-17	2.0911e-16	1	1	-0.0819485	0.134121
B4DJV2;O75390	B4DJV2;O75390	>tr|B4DJV2|B4DJV2_HUMAN Isoform of O75390, Citrate synthase OS=Homo sapiens (Human) OX=9606 GN=CS PE=1 SV=1;>sp|O75390|CISY_HUMAN Citrate synthase, mitochondrial OS=Homo sapiens (Human) OX=9606 GN=CS PE=1 SV=2	CS	0	-1.72397e-16	1	1	-0.0886295	0.175279
A0A1W2PNV4;E9PF58	A0A1W2PNV4;E9PF58	>tr|A0A1W2PNV4|A0A1W2PNV4_HUMAN ENSG00000284292 readthrough, Uncharacterized protein OS=Homo sapiens (Human) OX=9606 GN=ENSG00000284292 PE=3 SV=1;>tr|E9PF58|E9PF58_HUMAN Isoform of Q92747, WD_REPEATS_REGION domain-containing protein OS=Homo sapiens (Human) OX=9606 GN=ARPC1A PE=1 SV=1	ENSG00000284292;ARPC1A	-1.20476e-16	-0.0683223	1	1	-0.0903411	0.175961
Q01082	Q01082	>sp|Q01082|SPTB2_HUMAN Spectrin beta chain, non-erythrocytic 1 OS=Homo sapiens (Human) OX=9606 GN=SPTBN1 PE=1 SV=2	SPTBN1	-6.64543e-16	0	1	1	-0.0904156	0.378006
A0A2R8Y5A0;A0A2R8YD58;A0A2R8YF43;E7EU96	A0A2R8Y5A0;A0A2R8YD58;A0A2R8YF43;E7EU96	>tr|A0A2R8Y5A0|A0A2R8Y5A0_HUMAN Isoform of P68400, Protein kinase domain-containing protein OS=Homo sapiens (Human) OX=9606 GN=CSNK2A1 PE=1 SV=1;>tr|A0A2R8YD58|A0A2R8YD58_HUMAN Isoform of P68400, Protein kinase domain-containing protein OS=Homo sapiens (Human) OX=9606 GN=CSNK2A1 PE=1 SV=1;>tr|A0A2R8YF43|A0A2R8YF43_HUMAN Isoform of P68400, Protein kinase domain-containing protein OS=Homo sapiens (…	CSNK2A1	0	-1.88145e-15	1	1	-0.0920618	-1.14069
O43681	O43681	>sp|O43681|GET3_HUMAN ATPase GET3 OS=Homo sapiens (Human) OX=9606 GN=GET3 PE=1 SV=2	GET3	0.0412487	-1.98663e-17	1	1	-0.0922354	-0.4438
O75964	O75964	>sp|O75964|ATP5L_HUMAN ATP synthase subunit g, mitochondrial OS=Homo sapiens (Human) OX=9606 GN=ATP5MG PE=1 SV=3	ATP5MG	-0.0392825	-0.40102	1	0.0186972	-0.0922403	-0.0405038
Q92900	Q92900	>sp|Q92900|RENT1_HUMAN Regulator of nonsense transcripts 1 OS=Homo sapiens (Human) OX=9606 GN=UPF1 PE=1 SV=2	UPF1	0	-0.20199	1	0.116945	-0.0922483	-0.623876
P21579	P21579	>sp|P21579|SYT1_HUMAN Synaptotagmin-1 OS=Homo sapiens (Human) OX=9606 GN=SYT1 PE=1 SV=1	SYT1	0	1.88201e-16	1	1	-0.0938052	0.214796
A0A0D9SGF6;Q13813	A0A0D9SGF6;Q13813	>tr|A0A0D9SGF6|A0A0D9SGF6_HUMAN Isoform of Q13813, Spectrin alpha chain, non-erythrocytic 1 OS=Homo sapiens (Human) OX=9606 GN=SPTAN1 PE=1 SV=1;>sp|Q13813|SPTN1_HUMAN Spectrin alpha chain, non-erythrocytic 1 OS=Homo sapiens (Human) OX=9606 GN=SPTAN1 PE=1 SV=3	SPTAN1	0	0	1	1	-0.0938266	0.243611
P06576	P06576	>sp|P06576|ATPB_HUMAN ATP synthase subunit beta, mitochondrial OS=Homo sapiens (Human) OX=9606 GN=ATP5F1B PE=1 SV=3	ATP5F1B	9.93268e-16	0	1	1	-0.0939843	0.208864
P81605	P81605	>sp|P81605|DCD_HUMAN Dermcidin OS=Homo sapiens (Human) OX=9606 GN=DCD PE=1 SV=2	DCD	0	2.70181e-18	1	1	-0.0943431	0.287349
P28331	P28331	>sp|P28331|NDUS1_HUMAN NADH-ubiquinone oxidoreductase 75 kDa subunit, mitochondrial OS=Homo sapiens (Human) OX=9606 GN=NDUFS1 PE=1 SV=3	NDUFS1	-1.14047e-15	-0.106473	1	0.248671	-0.0966217	0.00130195
E9PLK3	E9PLK3	>tr|E9PLK3|E9PLK3_HUMAN Isoform of P55786, Aminopeptidase OS=Homo sapiens (Human) OX=9606 GN=NPEPPS PE=1 SV=1	NPEPPS	3.67144e-15	-0.0461101	1	1	-0.0972222	0.0245188
H0Y8G5;Q14103	H0Y8G5;Q14103	>tr|H0Y8G5|H0Y8G5_HUMAN Isoform of Q14103, Heterogeneous nuclear ribonucleoprotein D0 (Fragment) OS=Homo sapiens (Human) OX=9606 GN=HNRNPD PE=1 SV=8;>sp|Q14103|HNRPD_HUMAN Heterogeneous nuclear ribonucleoprotein D0 OS=Homo sapiens (Human) OX=9606 GN=HNRNPD PE=1 SV=1	HNRNPD	-0.102311	-0.637477	1	8.57547e-05	-0.0980498	-0.282524
F5GYZ5;F5H3C5;F5H4R2;P04179	F5GYZ5;F5H3C5;F5H4R2;P04179	>tr|F5GYZ5|F5GYZ5_HUMAN Isoform of P04179, Superoxide dismutase (Fragment) OS=Homo sapiens (Human) OX=9606 GN=SOD2 PE=1 SV=1;>tr|F5H3C5|F5H3C5_HUMAN Isoform of P04179, Superoxide dismutase (Fragment) OS=Homo sapiens (Human) OX=9606 GN=SOD2 PE=1 SV=1;>tr|F5H4R2|F5H4R2_HUMAN Isoform of P04179, Superoxide dismutase (Fragment) OS=Homo sapiens (Human) OX=9606 GN=SOD2 PE=1 SV=1;>sp|P04179|SODM_HUMAN Su…	SOD2	0	3.39973e-17	1	1	-0.101343	0.569369
P32969	P32969	>sp|P32969|RL9_HUMAN 60S ribosomal protein L9 OS=Homo sapiens (Human) OX=9606 GN=RPL9P8 PE=1 SV=1	RPL9P8	0	-0.472587	1	0.0264561	-0.102299	-0.556373
Q08554	Q08554	>sp|Q08554|DSC1_HUMAN Desmocollin-1 OS=Homo sapiens (Human) OX=9606 GN=DSC1 PE=1 SV=2	DSC1	4.6972e-18	1.93361e-17	1	1	-0.102569	0.478985
Q9C0D0	Q9C0D0	>sp|Q9C0D0|PHAR1_HUMAN Phosphatase and actin regulator 1 OS=Homo sapiens (Human) OX=9606 GN=PHACTR1 PE=1 SV=3	PHACTR1	-0.0406154	0	1	1	-0.102571	-0.319568
P12081	P12081	>sp|P12081|HARS1_HUMAN Histidine--tRNA ligase, cytoplasmic OS=Homo sapiens (Human) OX=9606 GN=HARS1 PE=1 SV=2	HARS1	0	0	1	1	-0.102775	-0.781661
Q9H492	Q9H492	>sp|Q9H492|MLP3A_HUMAN Microtubule-associated proteins 1A/1B light chain 3A OS=Homo sapiens (Human) OX=9606 GN=MAP1LC3A PE=1 SV=2	MAP1LC3A	0	8.52107e-15	1	1	-0.103708	0.660977
M0QYZ2;M0R0N4	M0QYZ2;M0R0N4	>tr|M0QYZ2|M0QYZ2_HUMAN Isoform of P53680, AP complex subunit sigma OS=Homo sapiens (Human) OX=9606 GN=AP2S1 PE=1 SV=1;>tr|M0R0N4|M0R0N4_HUMAN Isoform of P53680, AP complex subunit sigma OS=Homo sapiens (Human) OX=9606 GN=AP2S1 PE=1 SV=1	AP2S1	4.16887e-18	0	1	1	-0.104774	-0.451366
Q92581	Q92581	>sp|Q92581|SL9A6_HUMAN Sodium/hydrogen exchanger 6 OS=Homo sapiens (Human) OX=9606 GN=SLC9A6 PE=1 SV=2	SLC9A6	0	0	1	1	-0.104847	0.653141
Q2NKQ5	Q2NKQ5	>tr|Q2NKQ5|Q2NKQ5_HUMAN Isoform of Q16799, Reticulon OS=Homo sapiens (Human) OX=9606 GN=RTN1 PE=1 SV=1	RTN1	-8.25382e-16	-1.22539e-16	1	1	-0.105662	0.176754
P00387	P00387	>sp|P00387|NB5R3_HUMAN NADH-cytochrome b5 reductase 3 OS=Homo sapiens (Human) OX=9606 GN=CYB5R3 PE=1 SV=3	CYB5R3	0	-0.0248606	1	1	-0.106131	0.406536
P24539	P24539	>sp|P24539|AT5F1_HUMAN ATP synthase F(0) complex subunit B1, mitochondrial OS=Homo sapiens (Human) OX=9606 GN=ATP5PB PE=1 SV=2	ATP5PB	3.22798e-18	-1.74138e-14	1	1	-0.113889	-0.102036
O95741	O95741	>sp|O95741|CPNE6_HUMAN Copine-6 OS=Homo sapiens (Human) OX=9606 GN=CPNE6 PE=1 SV=3	CPNE6	4.06577e-16	0	1	1	-0.113947	-0.46421
Q08188	Q08188	>sp|Q08188|TGM3_HUMAN Protein-glutamine gamma-glutamyltransferase E OS=Homo sapiens (Human) OX=9606 GN=TGM3 PE=1 SV=4	TGM3	0.0693195	0.125669	1	1	-0.115111	0.13584
P62140	P62140	>sp|P62140|PP1B_HUMAN Serine/threonine-protein phosphatase PP1-beta catalytic subunit OS=Homo sapiens (Human) OX=9606 GN=PPP1CB PE=1 SV=3	PPP1CB	-1.68267e-16	0	1	1	-0.115251	0.284392
P31146	P31146	>sp|P31146|COR1A_HUMAN Coronin-1A OS=Homo sapiens (Human) OX=9606 GN=CORO1A PE=1 SV=4	CORO1A	-0.0799705	-0.31699	1	0.016034	-0.115538	-0.38628
Q9UPV7	Q9UPV7	>sp|Q9UPV7|PHF24_HUMAN PHD finger protein 24 OS=Homo sapiens (Human) OX=9606 GN=PHF24 PE=1 SV=2	PHF24	1.88271e-17	0	1	1	-0.116705	0.637347
I3L0N3	I3L0N3	>tr|I3L0N3|I3L0N3_HUMAN Isoform of P46459, Vesicle-fusing ATPase OS=Homo sapiens (Human) OX=9606 GN=NSF PE=1 SV=1	NSF	-6.25124e-16	-0.228556	1	0.686958	-0.118862	-0.10227
A0A494C0X0	A0A494C0X0	>tr|A0A494C0X0|A0A494C0X0_HUMAN Isoform of Q99426, CAP-Gly domain-containing protein OS=Homo sapiens (Human) OX=9606 GN=TBCB PE=1 SV=1	TBCB	0.114815	0.0705791	1	1	-0.119669	1.08266
J3QRU4;L7N2F9;P63027	J3QRU4;L7N2F9;P63027	>tr|J3QRU4|J3QRU4_HUMAN Isoform of P63027, Synaptobrevin-2 OS=Homo sapiens (Human) OX=9606 GN=VAMP2 PE=3 SV=2;>tr|L7N2F9|L7N2F9_HUMAN ENSG00000263620 readthrough, Synaptobrevin-2 (Fragment) OS=Homo sapiens (Human) OX=9606 GN=ENSG00000263620 PE=3 SV=1;>sp|P63027|VAMP2_HUMAN Vesicle-associated membrane protein 2 OS=Homo sapiens (Human) OX=9606 GN=VAMP2 PE=1 SV=3	VAMP2;ENSG00000263620	0	0.139766	1	0.937723	-0.12042	0.143593
P51571	P51571	>sp|P51571|SSRD_HUMAN Translocon-associated protein subunit delta OS=Homo sapiens (Human) OX=9606 GN=SSR4 PE=1 SV=1	SSR4	0.115962	-0.250184	1	0.455202	-0.120535	-1.25048
O94819	O94819	>sp|O94819|KBTBB_HUMAN Kelch repeat and BTB domain-containing protein 11 OS=Homo sapiens (Human) OX=9606 GN=KBTBD11 PE=1 SV=1	KBTBD11	-1.66245e-16	-0.00330051	1	1	-0.122472	-0.0455836
P05089	P05089	>sp|P05089|ARGI1_HUMAN Arginase-1 OS=Homo sapiens (Human) OX=9606 GN=ARG1 PE=1 SV=2	ARG1	7.13658e-18	0.207247	1	0.918189	-0.124672	0.777342
P17858	P17858	>sp|P17858|PFKAL_HUMAN ATP-dependent 6-phosphofructokinase, liver type OS=Homo sapiens (Human) OX=9606 GN=PFKL PE=1 SV=6	PFKL	-2.03715e-15	-1.47305e-16	1	1	-0.126448	0.0657344
P31040	P31040	>sp|P31040|SDHA_HUMAN Succinate dehydrogenase [ubiquinone] flavoprotein subunit, mitochondrial OS=Homo sapiens (Human) OX=9606 GN=SDHA PE=1 SV=2	SDHA	-0.052182	-1.39725e-16	1	1	-0.127462	-0.418238
P60981	P60981	>sp|P60981|DEST_HUMAN Destrin OS=Homo sapiens (Human) OX=9606 GN=DSTN PE=1 SV=3	DSTN	0.0316186	-1.15413e-13	1	1	-0.127658	-0.0731687
J3KPX7	J3KPX7	>tr|J3KPX7|J3KPX7_HUMAN Isoform of Q99623, Prohibitin OS=Homo sapiens (Human) OX=9606 GN=PHB2 PE=1 SV=2	PHB2	0	0	1	1	-0.12875	0.051841
Q9UHQ9	Q9UHQ9	>sp|Q9UHQ9|NB5R1_HUMAN NADH-cytochrome b5 reductase 1 OS=Homo sapiens (Human) OX=9606 GN=CYB5R1 PE=1 SV=1	CYB5R1	2.63503e-15	0	1	1	-0.132021	0.0537947
H0YH27;Q86VP6	H0YH27;Q86VP6	>tr|H0YH27|H0YH27_HUMAN Isoform of Q86VP6, Cullin-associated NEDD8-dissociated protein 1 (Fragment) OS=Homo sapiens (Human) OX=9606 GN=CAND1 PE=1 SV=1;>sp|Q86VP6|CAND1_HUMAN Cullin-associated NEDD8-dissociated protein 1 OS=Homo sapiens (Human) OX=9606 GN=CAND1 PE=1 SV=2	CAND1	-0.117755	-0.561446	1	0.150525	-0.132885	-0.513062
Q9UN37	Q9UN37	>sp|Q9UN37|VPS4A_HUMAN Vacuolar protein sorting-associated protein 4A OS=Homo sapiens (Human) OX=9606 GN=VPS4A PE=1 SV=1	VPS4A	0.0118079	0.0156265	1	1	-0.135194	0.104508
P61266	P61266	>sp|P61266|STX1B_HUMAN Syntaxin-1B OS=Homo sapiens (Human) OX=9606 GN=STX1B PE=1 SV=1	STX1B	-6.70034e-16	2.10865e-17	1	1	-0.135376	0.274213
P31942	P31942	>sp|P31942|HNRH3_HUMAN Heterogeneous nuclear ribonucleoprotein H3 OS=Homo sapiens (Human) OX=9606 GN=HNRNPH3 PE=1 SV=2	HNRNPH3	-0.0557258	-0.606486	1	6.35021e-06	-0.136936	-0.25392
P19367	P19367	>sp|P19367|HXK1_HUMAN Hexokinase-1 OS=Homo sapiens (Human) OX=9606 GN=HK1 PE=1 SV=3	HK1	-8.20933e-17	-1.67988e-15	1	1	-0.138559	0.0529327
P62873	P62873	>sp|P62873|GBB1_HUMAN Guanine nucleotide-binding protein G(I)/G(S)/G(T) subunit beta-1 OS=Homo sapiens (Human) OX=9606 GN=GNB1 PE=1 SV=3	GNB1	-6.59203e-17	-1.32475e-15	1	1	-0.138724	0.169299
P35998	P35998	>sp|P35998|PRS7_HUMAN 26S proteasome regulatory subunit 7 OS=Homo sapiens (Human) OX=9606 GN=PSMC2 PE=1 SV=3	PSMC2	-2.2333e-17	-0.0308148	1	1	-0.139206	-0.564071
O60884	O60884	>sp|O60884|DNJA2_HUMAN DnaJ homolog subfamily A member 2 OS=Homo sapiens (Human) OX=9606 GN=DNAJA2 PE=1 SV=1	DNAJA2	0	-2.65692e-16	1	1	-0.139954	-0.357811
P78324	P78324	>sp|P78324|SHPS1_HUMAN Tyrosine-protein phosphatase non-receptor type substrate 1 OS=Homo sapiens (Human) OX=9606 GN=SIRPA PE=1 SV=2	SIRPA	8.07928e-16	0.32552	1	0.109158	-0.141787	0.553922
P68371	P68371	>sp|P68371|TBB4B_HUMAN Tubulin beta-4B chain OS=Homo sapiens (Human) OX=9606 GN=TUBB4B PE=1 SV=1	TUBB4B	0	0	1	1	-0.143322	0.22531
P08133	P08133	>sp|P08133|ANXA6_HUMAN Annexin A6 OS=Homo sapiens (Human) OX=9606 GN=ANXA6 PE=1 SV=3	ANXA6	-8.45103e-18	-0.114771	1	0.798472	-0.146928	-0.121942
E7ENY0;E7EV99;P35611	E7ENY0;E7EV99;P35611	>tr|E7ENY0|E7ENY0_HUMAN Isoform of P35611, Aldolase_II domain-containing protein OS=Homo sapiens (Human) OX=9606 GN=ADD1 PE=1 SV=1;>tr|E7EV99|E7EV99_HUMAN Isoform of P35611, Aldolase_II domain-containing protein OS=Homo sapiens (Human) OX=9606 GN=ADD1 PE=1 SV=1;>sp|P35611|ADDA_HUMAN Alpha-adducin OS=Homo sapiens (Human) OX=9606 GN=ADD1 PE=1 SV=2	ADD1	-4.88743e-17	0	1	1	-0.147575	0.380513
P02545	P02545	>sp|P02545|LMNA_HUMAN Prelamin-A/C OS=Homo sapiens (Human) OX=9606 GN=LMNA PE=1 SV=1	LMNA	0	0	1	1	-0.14768	-0.360556
Q99963	Q99963	>sp|Q99963|SH3G3_HUMAN Endophilin-A3 OS=Homo sapiens (Human) OX=9606 GN=SH3GL3 PE=1 SV=1	SH3GL3	4.46843e-17	0	1	1	-0.14789	1.39551
P53007	P53007	>sp|P53007|TXTP_HUMAN Tricarboxylate transport protein, mitochondrial OS=Homo sapiens (Human) OX=9606 GN=SLC25A1 PE=1 SV=2	SLC25A1	0	-6.52267e-20	1	1	-0.148002	0.0272923
P30153	P30153	>sp|P30153|2AAA_HUMAN Serine/threonine-protein phosphatase 2A 65 kDa regulatory subunit A alpha isoform OS=Homo sapiens (Human) OX=9606 GN=PPP2R1A PE=1 SV=4	PPP2R1A	-8.41386e-16	-0.213914	1	0.0762176	-0.148942	-0.248737
A0A0A0MRT6;B6VEX4;Q8IZP0	A0A0A0MRT6;B6VEX4;Q8IZP0	>tr|A0A0A0MRT6|A0A0A0MRT6_HUMAN Isoform of Q8IZP0, Abl interactor 1 OS=Homo sapiens (Human) OX=9606 GN=ABI1 PE=1 SV=1;>tr|B6VEX4|B6VEX4_HUMAN Isoform of Q8IZP0, Abl interactor 1 OS=Homo sapiens (Human) OX=9606 GN=ABI1 PE=1 SV=1;>sp|Q8IZP0|ABI1_HUMAN Abl interactor 1 OS=Homo sapiens (Human) OX=9606 GN=ABI1 PE=1 SV=4	ABI1	3.03192e-14	-2.09242e-17	1	1	-0.150886	-0.535868
Q9UL25	Q9UL25	>sp|Q9UL25|RAB21_HUMAN Ras-related protein Rab-21 OS=Homo sapiens (Human) OX=9606 GN=RAB21 PE=1 SV=3	RAB21	-3.02972e-17	0	1	1	-0.154015	-0.0103628
Q16698	Q16698	>sp|Q16698|DECR_HUMAN 2,4-dienoyl-CoA reductase, mitochondrial OS=Homo sapiens (Human) OX=9606 GN=DECR1 PE=1 SV=1	DECR1	0	-0.291702	1	0.452937	-0.154164	0.651375
P05026	P05026	>sp|P05026|AT1B1_HUMAN Sodium/potassium-transporting ATPase subunit beta-1 OS=Homo sapiens (Human) OX=9606 GN=ATP1B1 PE=1 SV=1	ATP1B1	1.27834e-17	-1.8754e-16	1	1	-0.154538	0.0929125
Q68DH5	Q68DH5	>sp|Q68DH5|LMBD2_HUMAN G-protein coupled receptor-associated protein LMBRD2 OS=Homo sapiens (Human) OX=9606 GN=LMBRD2 PE=1 SV=1	LMBRD2	2.93847e-16	0.0309023	1	1	-0.154547	-0.711957
P54289	P54289	>sp|P54289|CA2D1_HUMAN Voltage-dependent calcium channel subunit alpha-2/delta-1 OS=Homo sapiens (Human) OX=9606 GN=CACNA2D1 PE=1 SV=3	CACNA2D1	2.54607e-17	3.05789e-16	1	1	-0.155201	0.253961
O14594	O14594	>sp|O14594|NCAN_HUMAN Neurocan core protein OS=Homo sapiens (Human) OX=9606 GN=NCAN PE=1 SV=3	NCAN	-3.5341e-16	0	1	1	-0.155515	0.700497
Q9NZ45	Q9NZ45	>sp|Q9NZ45|CISD1_HUMAN CDGSH iron-sulfur domain-containing protein 1 OS=Homo sapiens (Human) OX=9606 GN=CISD1 PE=1 SV=1	CISD1	-2.72497e-18	-1.68511e-18	1	1	-0.15621	-0.133275
E7EQ72;Q15363	E7EQ72;Q15363	>tr|E7EQ72|E7EQ72_HUMAN Isoform of Q15363, GOLD domain-containing protein (Fragment) OS=Homo sapiens (Human) OX=9606 GN=TMED2 PE=1 SV=2;>sp|Q15363|TMED2_HUMAN Transmembrane emp24 domain-containing protein 2 OS=Homo sapiens (Human) OX=9606 GN=TMED2 PE=1 SV=1	TMED2	0.0763414	-1.96032e-17	1	1	-0.157997	0.0406604
Q9BZV1	Q9BZV1	>sp|Q9BZV1|UBXN6_HUMAN UBX domain-containing protein 6 OS=Homo sapiens (Human) OX=9606 GN=UBXN6 PE=1 SV=1	UBXN6	0	3.80739e-16	1	1	-0.158552	-0.472047
Q02413	Q02413	>sp|Q02413|DSG1_HUMAN Desmoglein-1 OS=Homo sapiens (Human) OX=9606 GN=DSG1 PE=1 SV=2	DSG1	0	0	1	1	-0.158644	0.141699
O00429	O00429	>sp|O00429|DNM1L_HUMAN Dynamin-1-like protein OS=Homo sapiens (Human) OX=9606 GN=DNM1L PE=1 SV=2	DNM1L	-1.09066e-16	-0.114692	1	0.521578	-0.159171	-0.394486
Q13885	Q13885	>sp|Q13885|TBB2A_HUMAN Tubulin beta-2A chain OS=Homo sapiens (Human) OX=9606 GN=TUBB2A PE=1 SV=1	TUBB2A	1.27188e-16	-1.66898e-14	1	1	-0.161329	0.0795214
C9JF17;P05090	C9JF17;P05090	>tr|C9JF17|C9JF17_HUMAN Isoform of P05090, Apolipoprotein D (Fragment) OS=Homo sapiens (Human) OX=9606 GN=APOD PE=1 SV=1;>sp|P05090|APOD_HUMAN Apolipoprotein D OS=Homo sapiens (Human) OX=9606 GN=APOD PE=1 SV=1	APOD	0.128101	0.494125	1	0.438486	-0.163392	1.97816
H0YNE9;Q92930	H0YNE9;Q92930	>tr|H0YNE9|H0YNE9_HUMAN Isoform of Q92930, Ras-related protein Rab-8B (Fragment) OS=Homo sapiens (Human) OX=9606 GN=RAB8B PE=1 SV=1;>sp|Q92930|RAB8B_HUMAN Ras-related protein Rab-8B OS=Homo sapiens (Human) OX=9606 GN=RAB8B PE=1 SV=2	RAB8B	-6.54267e-16	-6.23177e-18	1	1	-0.163472	-0.0346243
C9J1Z8;P84085	C9J1Z8;P84085	>tr|C9J1Z8|C9J1Z8_HUMAN Isoform of P84085, ADP-ribosylation factor 5 (Fragment) OS=Homo sapiens (Human) OX=9606 GN=ARF5 PE=1 SV=1;>sp|P84085|ARF5_HUMAN ADP-ribosylation factor 5 OS=Homo sapiens (Human) OX=9606 GN=ARF5 PE=1 SV=2	ARF5	0	0	1	1	-0.164615	0.620406
C9JW96	C9JW96	>tr|C9JW96|C9JW96_HUMAN Isoform of P35232, Prohibitin (Fragment) OS=Homo sapiens (Human) OX=9606 GN=PHB PE=1 SV=2	PHB	-1.76161e-17	-1.51338e-17	1	1	-0.16526	0.0807801
E9PCG9;Q02338	E9PCG9;Q02338	>tr|E9PCG9|E9PCG9_HUMAN Isoform of Q02338, D-beta-hydroxybutyrate dehydrogenase, mitochondrial OS=Homo sapiens (Human) OX=9606 GN=BDH1 PE=1 SV=1;>sp|Q02338|BDH_HUMAN D-beta-hydroxybutyrate dehydrogenase, mitochondrial OS=Homo sapiens (Human) OX=9606 GN=BDH1 PE=1 SV=3	BDH1	0.043428	2.07803e-17	1	1	-0.165739	0.0535904
O95782	O95782	>sp|O95782|AP2A1_HUMAN AP-2 complex subunit alpha-1 OS=Homo sapiens (Human) OX=9606 GN=AP2A1 PE=1 SV=3	AP2A1	7.89983e-18	-0.0715621	1	0.899342	-0.169396	-0.0862939
B4DR61	B4DR61	>tr|B4DR61|B4DR61_HUMAN Isoform of P61619, Plug_translocon domain-containing protein OS=Homo sapiens (Human) OX=9606 GN=SEC61A1 PE=1 SV=1	SEC61A1	-0.141084	-0.577947	1	0.0286678	-0.170051	-0.186344
A0A494C016	A0A494C016	>tr|A0A494C016|A0A494C016_HUMAN Isoform of P11498, Pyruvate carboxylase, mitochondrial OS=Homo sapiens (Human) OX=9606 GN=PC PE=1 SV=1	PC	2.80773e-18	-0.0351801	1	1	-0.170607	0.268831
Q8N111	Q8N111	>sp|Q8N111|CEND_HUMAN Cell cycle exit and neuronal differentiation protein 1 OS=Homo sapiens (Human) OX=9606 GN=CEND1 PE=1 SV=1	CEND1	1.28627e-17	7.20656e-17	1	1	-0.170798	-0.0123789
P46781	P46781	>sp|P46781|RS9_HUMAN 40S ribosomal protein S9 OS=Homo sapiens (Human) OX=9606 GN=RPS9 PE=1 SV=3	RPS9	0	-0.168751	1	0.374769	-0.172662	-2.44143
Q3ZCQ8	Q3ZCQ8	>sp|Q3ZCQ8|TIM50_HUMAN Mitochondrial import inner membrane translocase subunit TIM50 OS=Homo sapiens (Human) OX=9606 GN=TIMM50 PE=1 SV=2	TIMM50	0.13719	0.119611	1	0.974993	-0.173112	-0.230026
Q9UMS4	Q9UMS4	>sp|Q9UMS4|PRP19_HUMAN Pre-mRNA-processing factor 19 OS=Homo sapiens (Human) OX=9606 GN=PRPF19 PE=1 SV=1	PRPF19	7.81982e-17	-3.26659e-12	1	1	-0.176875	-0.359929
P36542	P36542	>sp|P36542|ATPG_HUMAN ATP synthase subunit gamma, mitochondrial OS=Homo sapiens (Human) OX=9606 GN=ATP5F1C PE=1 SV=1	ATP5F1C	4.85568e-16	-9.35299e-17	1	1	-0.177387	-0.213781
Q8NBJ4	Q8NBJ4	>sp|Q8NBJ4|GOLM1_HUMAN Golgi membrane protein 1 OS=Homo sapiens (Human) OX=9606 GN=GOLM1 PE=1 SV=1	GOLM1	-7.63348e-17	-0.214214	1	0.486773	-0.178331	-0.298689
E7EPK1;E7ES33;Q16181	E7EPK1;E7ES33;Q16181	>tr|E7EPK1|E7EPK1_HUMAN Isoform of Q16181, Septin-7 OS=Homo sapiens (Human) OX=9606 GN=SEPTIN7 PE=1 SV=2;>tr|E7ES33|E7ES33_HUMAN Isoform of Q16181, Septin-7 OS=Homo sapiens (Human) OX=9606 GN=SEPTIN7 PE=1 SV=3;>sp|Q16181|SEPT7_HUMAN Septin-7 OS=Homo sapiens (Human) OX=9606 GN=SEPTIN7 PE=1 SV=2	SEPTIN7	1.09762e-16	8.04778e-17	1	1	-0.178505	0.468886
P25705	P25705	>sp|P25705|ATPA_HUMAN ATP synthase subunit alpha, mitochondrial OS=Homo sapiens (Human) OX=9606 GN=ATP5F1A PE=1 SV=1	ATP5F1A	0	-0.121902	1	1	-0.180731	0.0533602
A0A2R8Y4H2;Q9UH03	A0A2R8Y4H2;Q9UH03	>tr|A0A2R8Y4H2|A0A2R8Y4H2_HUMAN Isoform of Q9UH03, Septin-type G domain-containing protein OS=Homo sapiens (Human) OX=9606 GN=SEPTIN3 PE=1 SV=1;>sp|Q9UH03|SEPT3_HUMAN Neuronal-specific septin-3 OS=Homo sapiens (Human) OX=9606 GN=SEPTIN3 PE=1 SV=3	SEPTIN3	3.32861e-17	0.110703	1	0.907122	-0.181677	0.680369
Q8WZA9	Q8WZA9	>sp|Q8WZA9|IRGQ_HUMAN Immunity-related GTPase family Q protein OS=Homo sapiens (Human) OX=9606 GN=IRGQ PE=1 SV=1	IRGQ	0	0	1	1	-0.182117	0.595134
P04040	P04040	>sp|P04040|CATA_HUMAN Catalase OS=Homo sapiens (Human) OX=9606 GN=CAT PE=1 SV=3	CAT	0	3.41715e-16	1	1	-0.183048	-0.503868
Q9UN36	Q9UN36	>sp|Q9UN36|NDRG2_HUMAN Protein NDRG2 OS=Homo sapiens (Human) OX=9606 GN=NDRG2 PE=1 SV=2	NDRG2	0.0218697	0	1	1	-0.183081	0.384152
Q92973	Q92973	>sp|Q92973|TNPO1_HUMAN Transportin-1 OS=Homo sapiens (Human) OX=9606 GN=TNPO1 PE=1 SV=2	TNPO1	0	-0.171228	1	0.876896	-0.183432	0.366318
O00139	O00139	>sp|O00139|KIF2A_HUMAN Kinesin-like protein KIF2A OS=Homo sapiens (Human) OX=9606 GN=KIF2A PE=1 SV=3	KIF2A	0	0	1	1	-0.185661	-1.12462
P52597	P52597	>sp|P52597|HNRPF_HUMAN Heterogeneous nuclear ribonucleoprotein F OS=Homo sapiens (Human) OX=9606 GN=HNRNPF PE=1 SV=3	HNRNPF	0	-0.0943793	1	1	-0.186664	-0.678269
Q9NYB0	Q9NYB0	>sp|Q9NYB0|TE2IP_HUMAN Telomeric repeat-binding factor 2-interacting protein 1 OS=Homo sapiens (Human) OX=9606 GN=TERF2IP PE=1 SV=1	TERF2IP	-8.62944e-15	-0.128858	1	0.985337	-0.18754	-1.95283
Q9H598	Q9H598	>sp|Q9H598|VIAAT_HUMAN Vesicular inhibitory amino acid transporter OS=Homo sapiens (Human) OX=9606 GN=SLC32A1 PE=2 SV=2	SLC32A1	0	0	1	1	-0.191521	-0.300318
P40926	P40926	>sp|P40926|MDHM_HUMAN Malate dehydrogenase, mitochondrial OS=Homo sapiens (Human) OX=9606 GN=MDH2 PE=1 SV=3	MDH2	-0.0393989	-3.79521e-15	1	1	-0.192583	-0.16759
K7EM38	K7EM38	>tr|K7EM38|K7EM38_HUMAN Isoform of P63261, Actin, cytoplasmic 2 (Fragment) OS=Homo sapiens (Human) OX=9606 GN=ACTG1 PE=1 SV=1	ACTG1	0	0	1	1	-0.193915	0.158322
P10515	P10515	>sp|P10515|ODP2_HUMAN Dihydrolipoyllysine-residue acetyltransferase component of pyruvate dehydrogenase complex, mitochondrial OS=Homo sapiens (Human) OX=9606 GN=DLAT PE=1 SV=3	DLAT	-1.39815e-16	-3.01025e-16	1	1	-0.197145	-0.337048
P40925	P40925	>sp|P40925|MDHC_HUMAN Malate dehydrogenase, cytoplasmic OS=Homo sapiens (Human) OX=9606 GN=MDH1 PE=1 SV=4	MDH1	2.96365e-17	-7.27284e-17	1	1	-0.197732	0.251203
C9JFZ1;O43426	C9JFZ1;O43426	>tr|C9JFZ1|C9JFZ1_HUMAN Isoform of O43426, Phosphoinositide 5-phosphatase OS=Homo sapiens (Human) OX=9606 GN=SYNJ1 PE=1 SV=1;>sp|O43426|SYNJ1_HUMAN Synaptojanin-1 OS=Homo sapiens (Human) OX=9606 GN=SYNJ1 PE=1 SV=2	SYNJ1	0	-0.22166	1	0.0135601	-0.197808	0.0603308
O76038	O76038	>sp|O76038|SEGN_HUMAN Secretagogin OS=Homo sapiens (Human) OX=9606 GN=SCGN PE=1 SV=2	SCGN	3.26382e-17	-0.168979	1	0.674778	-0.198619	-3.48193
A0A0A0MSS0	A0A0A0MSS0	>tr|A0A0A0MSS0|A0A0A0MSS0_HUMAN Isoform of P60880, Synaptosomal-associated 25 kDa protein (Fragment) OS=Homo sapiens (Human) OX=9606 GN=SNAP25 PE=1 SV=1	SNAP25	9.62295e-17	1.43036e-17	1	1	-0.199033	0.303325
F8VWS0;P05388	F8VWS0;P05388	>tr|F8VWS0|F8VWS0_HUMAN Isoform of P05388, 60S acidic ribosomal protein P0 OS=Homo sapiens (Human) OX=9606 GN=RPLP0 PE=1 SV=1;>sp|P05388|RLA0_HUMAN 60S acidic ribosomal protein P0 OS=Homo sapiens (Human) OX=9606 GN=RPLP0 PE=1 SV=1	RPLP0	-3.34794e-17	-0.547741	1	3.63852e-06	-0.201786	-0.389788
P68366	P68366	>sp|P68366|TBA4A_HUMAN Tubulin alpha-4A chain OS=Homo sapiens (Human) OX=9606 GN=TUBA4A PE=1 SV=1	TUBA4A	-1.30749e-16	0	1	1	-0.20195	0.0822824
P04264	P04264	>sp|P04264|K2C1_HUMAN Keratin, type II cytoskeletal 1 OS=Homo sapiens (Human) OX=9606 GN=KRT1 PE=1 SV=6	KRT1	-5.49458e-15	5.91075e-16	1	1	-0.202666	0.136946
Q9P0K9	Q9P0K9	>sp|Q9P0K9|FRS1L_HUMAN DOMON domain-containing protein FRRS1L OS=Homo sapiens (Human) OX=9606 GN=FRRS1L PE=1 SV=2	FRRS1L	5.69698e-17	-0.011004	1	1	-0.204851	0.100211
P13647	P13647	>sp|P13647|K2C5_HUMAN Keratin, type II cytoskeletal 5 OS=Homo sapiens (Human) OX=9606 GN=KRT5 PE=1 SV=3	KRT5	7.82849e-17	0.0455448	1	1	-0.205021	0.278777
A0A590UK93;A0A590UKC5;B3KNJ4;M0QX65;Q9UBE0	A0A590UK93;A0A590UKC5;B3KNJ4;M0QX65;Q9UBE0	>tr|A0A590UK93|A0A590UK93_HUMAN Isoform of Q9UBE0, ThiF domain-containing protein OS=Homo sapiens (Human) OX=9606 GN=SAE1 PE=1 SV=1;>tr|A0A590UKC5|A0A590UKC5_HUMAN Isoform of Q9UBE0, ThiF domain-containing protein OS=Homo sapiens (Human) OX=9606 GN=SAE1 PE=1 SV=1;>tr|B3KNJ4|B3KNJ4_HUMAN Isoform of Q9UBE0, ThiF domain-containing protein OS=Homo sapiens (Human) OX=9606 GN=SAE1 PE=1 SV=1;>tr|M0QX65|…	SAE1	2.52961e-18	-0.144139	1	0.994607	-0.205063	0.286562
Q5T5C0	Q5T5C0	>sp|Q5T5C0|STXB5_HUMAN Syntaxin-binding protein 5 OS=Homo sapiens (Human) OX=9606 GN=STXBP5 PE=1 SV=1	STXBP5	-0.000297287	0	1	1	-0.207075	-1.29168
O60331	O60331	>sp|O60331|PI51C_HUMAN Phosphatidylinositol 4-phosphate 5-kinase type-1 gamma OS=Homo sapiens (Human) OX=9606 GN=PIP5K1C PE=1 SV=2	PIP5K1C	-2.22205e-18	-0.307536	1	0.609126	-0.208027	-0.239597
A0A0A0MRA8	A0A0A0MRA8	>tr|A0A0A0MRA8|A0A0A0MRA8_HUMAN Isoform of Q9Y2J2, FERM domain-containing protein OS=Homo sapiens (Human) OX=9606 GN=EPB41L3 PE=1 SV=1	EPB41L3	0.0272465	0.0882012	1	0.769706	-0.208197	0.27517
P35908	P35908	>sp|P35908|K22E_HUMAN Keratin, type II cytoskeletal 2 epidermal OS=Homo sapiens (Human) OX=9606 GN=KRT2 PE=1 SV=2	KRT2	3.17094e-16	1.54082e-15	1	1	-0.210125	0.14273
J3KQL8	J3KQL8	>tr|J3KQL8|J3KQL8_HUMAN Isoform of Q9BQE5, Apolipoprotein L2 OS=Homo sapiens (Human) OX=9606 GN=APOL2 PE=1 SV=2	APOL2	-8.39869e-16	1.48689e-17	1	1	-0.210402	0.127939
O95168	O95168	>sp|O95168|NDUB4_HUMAN NADH dehydrogenase [ubiquinone] 1 beta subcomplex subunit 4 OS=Homo sapiens (Human) OX=9606 GN=NDUFB4 PE=1 SV=3	NDUFB4	1.89149e-18	-2.05968e-07	1	1	-0.210847	-0.133096
P22695	P22695	>sp|P22695|QCR2_HUMAN Cytochrome b-c1 complex subunit 2, mitochondrial OS=Homo sapiens (Human) OX=9606 GN=UQCRC2 PE=1 SV=3	UQCRC2	0	0	1	1	-0.211104	-0.171844
Q71U36	Q71U36	>sp|Q71U36|TBA1A_HUMAN Tubulin alpha-1A chain OS=Homo sapiens (Human) OX=9606 GN=TUBA1A PE=1 SV=1	TUBA1A	-1.57493e-16	-0.0165008	1	1	-0.211406	0.0580192
Q8TB36	Q8TB36	>sp|Q8TB36|GDAP1_HUMAN Ganglioside-induced differentiation-associated protein 1 OS=Homo sapiens (Human) OX=9606 GN=GDAP1 PE=1 SV=3	GDAP1	-4.2723e-17	-0.0909972	1	0.794763	-0.211486	-0.264747
O00232	O00232	>sp|O00232|PSD12_HUMAN 26S proteasome non-ATPase regulatory subunit 12 OS=Homo sapiens (Human) OX=9606 GN=PSMD12 PE=1 SV=3	PSMD12	-4.96769e-17	-0.238992	1	0.0186571	-0.211495	-0.670921
P51116	P51116	>sp|P51116|FXR2_HUMAN Fragile X mental retardation syndrome-related protein 2 OS=Homo sapiens (Human) OX=9606 GN=FXR2 PE=1 SV=2	FXR2	-2.63056e-16	-0.151258	1	0.669278	-0.212551	-2.98658
O60814;P57053;P58876;P62807;Q5QNW6;Q93079;Q99877;Q99879;Q99880;U3KQK0	O60814;P57053;P58876;P62807;Q5QNW6;Q93079;Q99877;Q99879;Q99880;U3KQK0	>sp|O60814|H2B1K_HUMAN Histone H2B type 1-K OS=Homo sapiens (Human) OX=9606 GN=H2BC12 PE=1 SV=3;>sp|P57053|H2BFS_HUMAN Histone H2B type F-S OS=Homo sapiens (Human) OX=9606 GN=H2BS1 PE=1 SV=2;>sp|P58876|H2B1D_HUMAN Histone H2B type 1-D OS=Homo sapiens (Human) OX=9606 GN=H2BC5 PE=1 SV=2;>sp|P62807|H2B1C_HUMAN Histone H2B type 1-C/E/F/G/I OS=Homo sapiens (Human) OX=9606 GN=H2BC4 PE=1 SV=4;>sp|Q5QNW6…	H2BC12;H2BS1;H2BC5;H2BC4;H2BC18;H2BC9;H2BC15;H2BC14;H2BC13	1.60205e-16	-2.62155e-18	1	1	-0.212582	-0.495308
E5RK69	E5RK69	>tr|E5RK69|E5RK69_HUMAN Isoform of P08133, Annexin OS=Homo sapiens (Human) OX=9606 GN=ANXA6 PE=1 SV=1	ANXA6	0	0	1	1	-0.213271	-0.0598264
Q7Z794	Q7Z794	>sp|Q7Z794|K2C1B_HUMAN Keratin, type II cytoskeletal 1b OS=Homo sapiens (Human) OX=9606 GN=KRT77 PE=1 SV=3	KRT77	1.8744e-16	3.63164e-16	1	1	-0.213621	0.34804
Q969P0	Q969P0	>sp|Q969P0|IGSF8_HUMAN Immunoglobulin superfamily member 8 OS=Homo sapiens (Human) OX=9606 GN=IGSF8 PE=1 SV=1	IGSF8	1.96286e-16	0.0641045	1	1	-0.214208	0.205346
F5H157	F5H157	>tr|F5H157|F5H157_HUMAN Isoform of Q15286, Ras-related protein Rab-35 (Fragment) OS=Homo sapiens (Human) OX=9606 GN=RAB35 PE=1 SV=1	RAB35	-7.99436e-16	-1.05359e-16	1	1	-0.214461	-0.10048
F6RFD5	F6RFD5	>tr|F6RFD5|F6RFD5_HUMAN Isoform of P60981, Actin-depolymerizing factor OS=Homo sapiens (Human) OX=9606 GN=DSTN PE=1 SV=1	DSTN	0	0	1	1	-0.214983	0.243293
A0A087WYB4	A0A087WYB4	>tr|A0A087WYB4|A0A087WYB4_HUMAN Isoform of Q9UJZ1, PHB domain-containing protein OS=Homo sapiens (Human) OX=9606 GN=STOML2 PE=1 SV=1	STOML2	0	-2.162e-17	1	1	-0.215505	-1.18138
Q13423	Q13423	>sp|Q13423|NNTM_HUMAN NAD(P) transhydrogenase, mitochondrial OS=Homo sapiens (Human) OX=9606 GN=NNT PE=1 SV=3	NNT	-0.0103179	-0.287334	1	0.0200498	-0.21575	-0.211655
P04259	P04259	>sp|P04259|K2C6B_HUMAN Keratin, type II cytoskeletal 6B OS=Homo sapiens (Human) OX=9606 GN=KRT6B PE=1 SV=5	KRT6B	-2.3382e-16	3.64476e-16	1	1	-0.216364	0.61883
O75508	O75508	>sp|O75508|CLD11_HUMAN Claudin-11 OS=Homo sapiens (Human) OX=9606 GN=CLDN11 PE=1 SV=2	CLDN11	0	0	1	1	-0.216598	-0.082836
Q9Y6B6	Q9Y6B6	>sp|Q9Y6B6|SAR1B_HUMAN GTP-binding protein SAR1b OS=Homo sapiens (Human) OX=9606 GN=SAR1B PE=1 SV=1	SAR1B	6.32213e-18	-0.0474563	1	1	-0.216607	0.0208866
P35527	P35527	>sp|P35527|K1C9_HUMAN Keratin, type I cytoskeletal 9 OS=Homo sapiens (Human) OX=9606 GN=KRT9 PE=1 SV=3	KRT9	0	-4.60811e-17	1	1	-0.2172	0.0950962
P49257	P49257	>sp|P49257|LMAN1_HUMAN Protein ERGIC-53 OS=Homo sapiens (Human) OX=9606 GN=LMAN1 PE=1 SV=2	LMAN1	0	-0.131345	1	1	-0.217251	-0.49844
A0A1W2PPX5;A0A1W2PQB7;A0A1W2PQR6;A0A1W2PRS1;A0A1W2PS43;Q14108	A0A1W2PPX5;A0A1W2PQB7;A0A1W2PQR6;A0A1W2PRS1;A0A1W2PS43;Q14108	>tr|A0A1W2PPX5|A0A1W2PPX5_HUMAN Isoform of Q14108, Lysosome membrane protein 2 OS=Homo sapiens (Human) OX=9606 GN=SCARB2 PE=1 SV=1;>tr|A0A1W2PQB7|A0A1W2PQB7_HUMAN Isoform of Q14108, Lysosome membrane protein 2 OS=Homo sapiens (Human) OX=9606 GN=SCARB2 PE=1 SV=1;>tr|A0A1W2PQR6|A0A1W2PQR6_HUMAN Isoform of Q14108, Lysosome membrane protein 2 OS=Homo sapiens (Human) OX=9606 GN=SCARB2 PE=1 SV=1;>tr|A0…	SCARB2	1.32692e-16	-0.0301009	1	1	-0.218823	-0.569056
P13645	P13645	>sp|P13645|K1C10_HUMAN Keratin, type I cytoskeletal 10 OS=Homo sapiens (Human) OX=9606 GN=KRT10 PE=1 SV=6	KRT10	2.17462e-16	1.54905e-14	1	1	-0.219175	0.136636
P08779	P08779	>sp|P08779|K1C16_HUMAN Keratin, type I cytoskeletal 16 OS=Homo sapiens (Human) OX=9606 GN=KRT16 PE=1 SV=4	KRT16	0	2.16835e-15	1	1	-0.220013	0.169607
P02042	P02042	>sp|P02042|HBD_HUMAN Hemoglobin subunit delta OS=Homo sapiens (Human) OX=9606 GN=HBD PE=1 SV=2	HBD	0.0345838	0.0992016	1	1	-0.222818	0.208259
Q9H936	Q9H936	>sp|Q9H936|GHC1_HUMAN Mitochondrial glutamate carrier 1 OS=Homo sapiens (Human) OX=9606 GN=SLC25A22 PE=1 SV=1	SLC25A22	-5.22163e-16	-9.48771e-16	1	1	-0.223629	-0.236547
A0A0A0MT26;A0A2R8YEY8;M0R116;P13637	A0A0A0MT26;A0A2R8YEY8;M0R116;P13637	>tr|A0A0A0MT26|A0A0A0MT26_HUMAN Isoform of P13637, Cation_ATPase_N domain-containing protein OS=Homo sapiens (Human) OX=9606 GN=ATP1A3 PE=1 SV=1;>tr|A0A2R8YEY8|A0A2R8YEY8_HUMAN ENSG00000285505 readthrough, Sodium/potassium-transporting ATPase subunit alpha OS=Homo sapiens (Human) OX=9606 GN=ENSG00000285505 PE=3 SV=1;>tr|M0R116|M0R116_HUMAN Isoform of P13637, Sodium/potassium-transporting ATPase s…	ATP1A3;ENSG00000285505	0	-0.151099	1	1	-0.225581	0.0338158
Q9UNM6	Q9UNM6	>sp|Q9UNM6|PSD13_HUMAN 26S proteasome non-ATPase regulatory subunit 13 OS=Homo sapiens (Human) OX=9606 GN=PSMD13 PE=1 SV=2	PSMD13	-0.0851399	-0.248866	1	0.128345	-0.225799	-0.637569
A0A0C4DGB6	A0A0C4DGB6	>tr|A0A0C4DGB6|A0A0C4DGB6_HUMAN Isoform of P02768, Albumin OS=Homo sapiens (Human) OX=9606 GN=ALB PE=1 SV=1	ALB	3.09715e-17	0.0832943	1	1	-0.226235	0.677591
Q9NZN3	Q9NZN3	>sp|Q9NZN3|EHD3_HUMAN EH domain-containing protein 3 OS=Homo sapiens (Human) OX=9606 GN=EHD3 PE=1 SV=2	EHD3	0	0.27911	1	0.31079	-0.229453	-0.368414
Q14203	Q14203	>sp|Q14203|DCTN1_HUMAN Dynactin subunit 1 OS=Homo sapiens (Human) OX=9606 GN=DCTN1 PE=1 SV=3	DCTN1	0	-0.0604872	1	0.949297	-0.229783	0.0511627
P18077	P18077	>sp|P18077|RL35A_HUMAN 60S ribosomal protein L35a OS=Homo sapiens (Human) OX=9606 GN=RPL35A PE=1 SV=2	RPL35A	1.08345e-16	-0.214051	1	0.341249	-0.233391	-1.60131
P17174	P17174	>sp|P17174|AATC_HUMAN Aspartate aminotransferase, cytoplasmic OS=Homo sapiens (Human) OX=9606 GN=GOT1 PE=1 SV=3	GOT1	3.91613e-17	0	1	1	-0.235845	0.108337
F5H4R6;F8VUX1;F8VY35;F8W0J6;H0YIV4;P55209	F5H4R6;F8VUX1;F8VY35;F8W0J6;H0YIV4;P55209	>tr|F5H4R6|F5H4R6_HUMAN Isoform of P55209, Nucleosome assembly protein 1-like 1 OS=Homo sapiens (Human) OX=9606 GN=NAP1L1 PE=1 SV=1;>tr|F8VUX1|F8VUX1_HUMAN Isoform of P55209, Nucleosome assembly protein 1-like 1 (Fragment) OS=Homo sapiens (Human) OX=9606 GN=NAP1L1 PE=1 SV=1;>tr|F8VY35|F8VY35_HUMAN Isoform of P55209, Nucleosome assembly protein 1-like 1 (Fragment) OS=Homo sapiens (Human) OX=9606 G…	NAP1L1	3.59953e-17	0	1	1	-0.237987	0.105096
P68871	P68871	>sp|P68871|HBB_HUMAN Hemoglobin subunit beta OS=Homo sapiens (Human) OX=9606 GN=HBB PE=1 SV=2	HBB	0.209361	1.34854e-16	1	1	-0.239314	0.136984
Q9Y277	Q9Y277	>sp|Q9Y277|VDAC3_HUMAN Voltage-dependent anion-selective channel protein 3 OS=Homo sapiens (Human) OX=9606 GN=VDAC3 PE=1 SV=1	VDAC3	-9.64545e-16	-0.173098	1	0.789961	-0.240399	-0.285053
P51572	P51572	>sp|P51572|BAP31_HUMAN B-cell receptor-associated protein 31 OS=Homo sapiens (Human) OX=9606 GN=BCAP31 PE=1 SV=3	BCAP31	1.13868e-43	-3.18865e-17	1	1	-0.242244	-0.100125
C9JLS9	C9JLS9	>tr|C9JLS9|C9JLS9_HUMAN Isoform of P35998, 26S proteasome regulatory subunit 7 OS=Homo sapiens (Human) OX=9606 GN=PSMC2 PE=1 SV=1	PSMC2	-3.25809e-17	-0.179954	1	0.665498	-0.242293	-0.551393
P45974	P45974	>sp|P45974|UBP5_HUMAN Ubiquitin carboxyl-terminal hydrolase 5 OS=Homo sapiens (Human) OX=9606 GN=USP5 PE=1 SV=2	USP5	-2.20234e-17	-2.33346e-16	1	1	-0.243641	-0.0346884
Q5JX83;Q96MM6	Q5JX83;Q96MM6	>tr|Q5JX83|Q5JX83_HUMAN Isoform of Q96MM6, Heat shock 70 kDa protein 12B OS=Homo sapiens (Human) OX=9606 GN=HSPA12B PE=1 SV=2;>sp|Q96MM6|HS12B_HUMAN Heat shock 70 kDa protein 12B OS=Homo sapiens (Human) OX=9606 GN=HSPA12B PE=1 SV=2	HSPA12B	0.277384	0.386476	1	1	-0.245744	0.0347746
Q96P63	Q96P63	>sp|Q96P63|SPB12_HUMAN Serpin B12 OS=Homo sapiens (Human) OX=9606 GN=SERPINB12 PE=1 SV=1	SERPINB12	-2.02541e-17	0	1	1	-0.246731	0.0576707
Q5VWZ2	Q5VWZ2	>sp|Q5VWZ2|LYPL1_HUMAN Lysophospholipase-like protein 1 OS=Homo sapiens (Human) OX=9606 GN=LYPLAL1 PE=1 SV=3	LYPLAL1	0	0	1	1	-0.247156	0.0499383
P30049	P30049	>sp|P30049|ATPD_HUMAN ATP synthase subunit delta, mitochondrial OS=Homo sapiens (Human) OX=9606 GN=ATP5F1D PE=1 SV=2	ATP5F1D	-0.142543	-0.164983	1	0.745817	-0.247455	-0.0453379
A0A3B3ISY9;A0A3B3ITD0;E9PC15	A0A3B3ISY9;A0A3B3ITD0;E9PC15	>tr|A0A3B3ISY9|A0A3B3ISY9_HUMAN Isoform of Q53H12, DAGKc domain-containing protein OS=Homo sapiens (Human) OX=9606 GN=AGK PE=1 SV=1;>tr|A0A3B3ITD0|A0A3B3ITD0_HUMAN Isoform of Q53H12, DAGKc domain-containing protein OS=Homo sapiens (Human) OX=9606 GN=AGK PE=1 SV=1;>tr|E9PC15|E9PC15_HUMAN Isoform of Q53H12, DAGKc domain-containing protein OS=Homo sapiens (Human) OX=9606 GN=AGK PE=1 SV=1	AGK	-3.27783e-15	-0.123284	1	0.684546	-0.248529	0.326476
A0A0A0MSI0;Q06830	A0A0A0MSI0;Q06830	>tr|A0A0A0MSI0|A0A0A0MSI0_HUMAN Isoform of Q06830, Thioredoxin domain-containing protein (Fragment) OS=Homo sapiens (Human) OX=9606 GN=PRDX1 PE=1 SV=1;>sp|Q06830|PRDX1_HUMAN Peroxiredoxin-1 OS=Homo sapiens (Human) OX=9606 GN=PRDX1 PE=1 SV=1	PRDX1	0.0444117	0.0763514	1	1	-0.252162	-0.0235785
P51148	P51148	>sp|P51148|RAB5C_HUMAN Ras-related protein Rab-5C OS=Homo sapiens (Human) OX=9606 GN=RAB5C PE=1 SV=2	RAB5C	-1.16253e-16	-7.56823e-18	1	1	-0.252425	-0.298259
P62269	P62269	>sp|P62269|RS18_HUMAN 40S ribosomal protein S18 OS=Homo sapiens (Human) OX=9606 GN=RPS18 PE=1 SV=3	RPS18	0.0946326	-0.1018	1	0.797926	-0.252638	-1.43437
Q8WVV4	Q8WVV4	>sp|Q8WVV4|POF1B_HUMAN Protein POF1B OS=Homo sapiens (Human) OX=9606 GN=POF1B PE=1 SV=3	POF1B	2.36164e-12	0	1	1	-0.253878	-2.2743
P00505	P00505	>sp|P00505|AATM_HUMAN Aspartate aminotransferase, mitochondrial OS=Homo sapiens (Human) OX=9606 GN=GOT2 PE=1 SV=3	GOT2	-1.3385e-17	-0.0945529	1	1	-0.256794	-0.041441
Q7L099	Q7L099	>sp|Q7L099|RUFY3_HUMAN Protein RUFY3 OS=Homo sapiens (Human) OX=9606 GN=RUFY3 PE=1 SV=1	RUFY3	0	0	1	1	-0.256822	-0.303547
O94856	O94856	>sp|O94856|NFASC_HUMAN Neurofascin OS=Homo sapiens (Human) OX=9606 GN=NFASC PE=1 SV=4	NFASC	-3.88127e-17	0.0416616	1	1	-0.259549	0.428473
A0A024QZP7;A0A087WZZ9;E5RIU6;P06493	A0A024QZP7;A0A087WZZ9;E5RIU6;P06493	>tr|A0A024QZP7|A0A024QZP7_HUMAN Isoform of P06493, Protein kinase domain-containing protein OS=Homo sapiens (Human) OX=9606 GN=CDK1 PE=1 SV=1;>tr|A0A087WZZ9|A0A087WZZ9_HUMAN Isoform of P06493, Protein kinase domain-containing protein OS=Homo sapiens (Human) OX=9606 GN=CDK1 PE=1 SV=1;>tr|E5RIU6|E5RIU6_HUMAN Isoform of P06493, Protein kinase domain-containing protein (Fragment) OS=Homo sapiens (Hum…	CDK1	0	8.86888e-22	1	1	-0.259871	0.323861
Q00325	Q00325	>sp|Q00325|MPCP_HUMAN Phosphate carrier protein, mitochondrial OS=Homo sapiens (Human) OX=9606 GN=SLC25A3 PE=1 SV=2	SLC25A3	-5.19383e-14	-0.0865914	1	1	-0.260219	-0.102786
A0A0J9YWL9	A0A0J9YWL9	>sp|A0A0J9YWL9|TX13C_HUMAN Putative testis-expressed protein 13C OS=Homo sapiens (Human) OX=9606 GN=TEX13C PE=5 SV=1	TEX13C	0	0	1	1	-0.262236	-0.428864
P54136	P54136	>sp|P54136|SYRC_HUMAN Arginine--tRNA ligase, cytoplasmic OS=Homo sapiens (Human) OX=9606 GN=RARS1 PE=1 SV=2	RARS1	-1.45096e-15	-0.214826	1	0.120842	-0.26508	-1.11001
A6NMH8;E9PIF1;E9PJK1;E9PRJ8;H0YDJ9;H0YDL9;P60033	A6NMH8;E9PIF1;E9PJK1;E9PRJ8;H0YDJ9;H0YDL9;P60033	>tr|A6NMH8|A6NMH8_HUMAN Isoform of P60033, Tetraspanin OS=Homo sapiens (Human) OX=9606 GN=CD81 PE=1 SV=1;>tr|E9PIF1|E9PIF1_HUMAN Isoform of P60033, Tetraspanin OS=Homo sapiens (Human) OX=9606 GN=CD81 PE=1 SV=1;>tr|E9PJK1|E9PJK1_HUMAN Isoform of P60033, Tetraspanin OS=Homo sapiens (Human) OX=9606 GN=CD81 PE=1 SV=1;>tr|E9PRJ8|E9PRJ8_HUMAN Isoform of P60033, Tetraspanin (Fragment) OS=Homo sapiens (H…	CD81	4.81883e-17	0.116255	1	1	-0.265485	0.425817
A0A087WXC5;E7ESZ7	A0A087WXC5;E7ESZ7	>tr|A0A087WXC5|A0A087WXC5_HUMAN Isoform of O95299, NADH dehydrogenase [ubiquinone] 1 alpha subcomplex subunit 10, mitochondrial OS=Homo sapiens (Human) OX=9606 GN=NDUFA10 PE=1 SV=1;>tr|E7ESZ7|E7ESZ7_HUMAN Isoform of O95299, NADH dehydrogenase [ubiquinone] 1 alpha subcomplex subunit 10, mitochondrial OS=Homo sapiens (Human) OX=9606 GN=NDUFA10 PE=1 SV=1	NDUFA10	1.37336e-13	-2.42633e-14	1	1	-0.265734	0.160309
A0A494C036;A0A494C055;A0A494C087;A0A494C0U4;A0A494C1B4;A0A494C1H9;A0A494C1R4;P23471	A0A494C036;A0A494C055;A0A494C087;A0A494C0U4;A0A494C1B4;A0A494C1H9;A0A494C1R4;P23471	>tr|A0A494C036|A0A494C036_HUMAN Isoform of P23471, Protein-tyrosine-phosphatase OS=Homo sapiens (Human) OX=9606 GN=PTPRZ1 PE=1 SV=1;>tr|A0A494C055|A0A494C055_HUMAN Isoform of P23471, Protein-tyrosine-phosphatase OS=Homo sapiens (Human) OX=9606 GN=PTPRZ1 PE=1 SV=1;>tr|A0A494C087|A0A494C087_HUMAN Isoform of P23471, Protein-tyrosine-phosphatase OS=Homo sapiens (Human) OX=9606 GN=PTPRZ1 PE=1 SV=1;>tr…	PTPRZ1	-0.127749	4.11835e-18	1	1	-0.268855	0.401075
Q5BKV1	Q5BKV1	>tr|Q5BKV1|Q5BKV1_HUMAN Isoform of P35579, MYH9 protein OS=Homo sapiens (Human) OX=9606 GN=MYH9 PE=1 SV=1	MYH9	-0.0943227	-0.432963	1	0.0700586	-0.269678	-0.513641
P13804	P13804	>sp|P13804|ETFA_HUMAN Electron transfer flavoprotein subunit alpha, mitochondrial OS=Homo sapiens (Human) OX=9606 GN=ETFA PE=1 SV=1	ETFA	0	0	1	1	-0.270736	-0.14594
P02533	P02533	>sp|P02533|K1C14_HUMAN Keratin, type I cytoskeletal 14 OS=Homo sapiens (Human) OX=9606 GN=KRT14 PE=1 SV=4	KRT14	-2.17168e-16	2.30854e-15	1	1	-0.271007	0.111588
E9PPU1	E9PPU1	>tr|E9PPU1|E9PPU1_HUMAN Isoform of P23396, KH type-2 domain-containing protein OS=Homo sapiens (Human) OX=9606 GN=RPS3 PE=1 SV=1	RPS3	0.0147211	-0.205671	1	0.769706	-0.272545	-1.47656
K7EJE8;K7EKE6;P36776	K7EJE8;K7EKE6;P36776	>tr|K7EJE8|K7EJE8_HUMAN Isoform of P36776, Lon protease homolog, mitochondrial OS=Homo sapiens (Human) OX=9606 GN=LONP1 PE=1 SV=1;>tr|K7EKE6|K7EKE6_HUMAN Isoform of P36776, Lon protease homolog, mitochondrial OS=Homo sapiens (Human) OX=9606 GN=LONP1 PE=1 SV=1;>sp|P36776|LONM_HUMAN Lon protease homolog, mitochondrial OS=Homo sapiens (Human) OX=9606 GN=LONP1 PE=1 SV=2	LONP1	-1.13196e-17	-5.00944e-16	1	1	-0.272866	-0.0096432
Q7Z3D6	Q7Z3D6	>sp|Q7Z3D6|GLUCM_HUMAN D-glutamate cyclase, mitochondrial OS=Homo sapiens (Human) OX=9606 GN=DGLUCY PE=1 SV=2	DGLUCY	0	-8.05771e-16	1	1	-0.272955	0.570849
A2RU67	A2RU67	>sp|A2RU67|F234B_HUMAN Protein FAM234B OS=Homo sapiens (Human) OX=9606 GN=FAM234B PE=1 SV=1	FAM234B	0	-0.276488	1	0.335659	-0.27391	0.336254
H0YKD8;P46779	H0YKD8;P46779	>tr|H0YKD8|H0YKD8_HUMAN Isoform of P46779, 60S ribosomal protein L28 OS=Homo sapiens (Human) OX=9606 GN=RPL28 PE=1 SV=1;>sp|P46779|RL28_HUMAN 60S ribosomal protein L28 OS=Homo sapiens (Human) OX=9606 GN=RPL28 PE=1 SV=3	RPL28	-5.55297e-16	-0.529352	1	0.00866971	-0.273994	-0.18619
Q9UMF0	Q9UMF0	>sp|Q9UMF0|ICAM5_HUMAN Intercellular adhesion molecule 5 OS=Homo sapiens (Human) OX=9606 GN=ICAM5 PE=1 SV=3	ICAM5	-3.85184e-17	-0.0826735	1	1	-0.275672	0.235171
F8W9U4	F8W9U4	>tr|F8W9U4|F8W9U4_HUMAN Isoform of P27816, Microtubule-associated protein OS=Homo sapiens (Human) OX=9606 GN=MAP4 PE=1 SV=1	MAP4	6.34138e-17	0	1	1	-0.276693	-0.267428
Q16891	Q16891	>sp|Q16891|MIC60_HUMAN MICOS complex subunit MIC60 OS=Homo sapiens (Human) OX=9606 GN=IMMT PE=1 SV=1	IMMT	-2.47011e-16	-0.0354803	1	1	-0.277076	-0.110093
P27824	P27824	>sp|P27824|CALX_HUMAN Calnexin OS=Homo sapiens (Human) OX=9606 GN=CANX PE=1 SV=2	CANX	0	-0.127849	1	0.363348	-0.277675	-0.369562
B2R5W2;G3V4C1;P07910	B2R5W2;G3V4C1;P07910	>tr|B2R5W2|B2R5W2_HUMAN Isoform of P07910, RRM domain-containing protein OS=Homo sapiens (Human) OX=9606 GN=HNRNPC PE=1 SV=1;>tr|G3V4C1|G3V4C1_HUMAN Isoform of P07910, RRM domain-containing protein OS=Homo sapiens (Human) OX=9606 GN=HNRNPC PE=1 SV=1;>sp|P07910|HNRPC_HUMAN Heterogeneous nuclear ribonucleoproteins C1/C2 OS=Homo sapiens (Human) OX=9606 GN=HNRNPC PE=1 SV=4	HNRNPC	0	-3.12506e-05	1	1	-0.277805	-0.357618
P00846	P00846	>sp|P00846|ATP6_HUMAN ATP synthase subunit a OS=Homo sapiens (Human) OX=9606 GN=MT-ATP6 PE=1 SV=1	MT-ATP6	0	-0.187216	1	0.811174	-0.277896	-0.0948732
E9PH64;Q9Y6M9	E9PH64;Q9Y6M9	>tr|E9PH64|E9PH64_HUMAN Isoform of Q9Y6M9, NADH dehydrogenase [ubiquinone] 1 beta subcomplex subunit 9 OS=Homo sapiens (Human) OX=9606 GN=NDUFB9 PE=1 SV=1;>sp|Q9Y6M9|NDUB9_HUMAN NADH dehydrogenase [ubiquinone] 1 beta subcomplex subunit 9 OS=Homo sapiens (Human) OX=9606 GN=NDUFB9 PE=1 SV=3	NDUFB9	-7.84474e-18	-2.18463e-11	1	1	-0.278806	-0.389779
Q96SB3	Q96SB3	>sp|Q96SB3|NEB2_HUMAN Neurabin-2 OS=Homo sapiens (Human) OX=9606 GN=PPP1R9B PE=1 SV=3	PPP1R9B	0	-3.4094e-18	1	1	-0.279437	-0.660783
E9PDI2	E9PDI2	>tr|E9PDI2|E9PDI2_HUMAN Isoform of P40123, Adenylyl cyclase-associated protein OS=Homo sapiens (Human) OX=9606 GN=CAP2 PE=1 SV=1	CAP2	-3.01778e-16	-0.0999537	1	0.91854	-0.281393	0.125426
P49588	P49588	>sp|P49588|SYAC_HUMAN Alanine--tRNA ligase, cytoplasmic OS=Homo sapiens (Human) OX=9606 GN=AARS1 PE=1 SV=2	AARS1	0	-1.42349e-16	1	1	-0.281747	-0.227787
Q9UHG3	Q9UHG3	>sp|Q9UHG3|PCYOX_HUMAN Prenylcysteine oxidase 1 OS=Homo sapiens (Human) OX=9606 GN=PCYOX1 PE=1 SV=3	PCYOX1	-1.91203e-16	1.14411e-17	1	1	-0.283354	0.387479
Q7L775	Q7L775	>sp|Q7L775|EPMIP_HUMAN EPM2A-interacting protein 1 OS=Homo sapiens (Human) OX=9606 GN=EPM2AIP1 PE=1 SV=1	EPM2AIP1	0	0	1	1	-0.284752	-0.362011
Q96BM9	Q96BM9	>sp|Q96BM9|ARL8A_HUMAN ADP-ribosylation factor-like protein 8A OS=Homo sapiens (Human) OX=9606 GN=ARL8A PE=1 SV=1	ARL8A	-2.22227e-17	-6.80218e-16	1	1	-0.285065	-0.179021
B4DXZ6;P51114	B4DXZ6;P51114	>tr|B4DXZ6|B4DXZ6_HUMAN Isoform of P51114, Fragile X mental retardation syndrome-related protein 1 OS=Homo sapiens (Human) OX=9606 GN=FXR1 PE=1 SV=1;>sp|P51114|FXR1_HUMAN Fragile X mental retardation syndrome-related protein 1 OS=Homo sapiens (Human) OX=9606 GN=FXR1 PE=1 SV=3	FXR1	3.39607e-16	-0.019881	1	1	-0.28564	-0.959307
Q7Z6K1	Q7Z6K1	>sp|Q7Z6K1|THAP5_HUMAN THAP domain-containing protein 5 OS=Homo sapiens (Human) OX=9606 GN=THAP5 PE=1 SV=2	THAP5	0	0	1	1	-0.285819	-0.139834
P30086	P30086	>sp|P30086|PEBP1_HUMAN Phosphatidylethanolamine-binding protein 1 OS=Homo sapiens (Human) OX=9606 GN=PEBP1 PE=1 SV=3	PEBP1	0	0	1	1	-0.28814	0.237718
A0A087WT44;P30519	A0A087WT44;P30519	>tr|A0A087WT44|A0A087WT44_HUMAN Isoform of P30519, Heme oxygenase (biliverdin-producing) OS=Homo sapiens (Human) OX=9606 GN=HMOX2 PE=1 SV=1;>sp|P30519|HMOX2_HUMAN Heme oxygenase 2 OS=Homo sapiens (Human) OX=9606 GN=HMOX2 PE=1 SV=2	HMOX2	-3.09467e-17	0	1	1	-0.292457	0.0148118
P04843	P04843	>sp|P04843|RPN1_HUMAN Dolichyl-diphosphooligosaccharide--protein glycosyltransferase subunit 1 OS=Homo sapiens (Human) OX=9606 GN=RPN1 PE=1 SV=1	RPN1	-0.0405488	-0.343829	1	0.00200926	-0.297471	-1.27224
P61158	P61158	>sp|P61158|ARP3_HUMAN Actin-related protein 3 OS=Homo sapiens (Human) OX=9606 GN=ACTR3 PE=1 SV=3	ACTR3	-2.03144e-15	0	1	1	-0.301616	-0.318378
P12814	P12814	>sp|P12814|ACTN1_HUMAN Alpha-actinin-1 OS=Homo sapiens (Human) OX=9606 GN=ACTN1 PE=1 SV=2	ACTN1	-0.0529995	-2.05543e-15	1	1	-0.302457	-0.160183
O43707	O43707	>sp|O43707|ACTN4_HUMAN Alpha-actinin-4 OS=Homo sapiens (Human) OX=9606 GN=ACTN4 PE=1 SV=2	ACTN4	-2.75674e-19	0	1	1	-0.303308	1.09277
H9KV31	H9KV31	>tr|H9KV31|H9KV31_HUMAN Isoform of O15394, Neural cell adhesion molecule 2 OS=Homo sapiens (Human) OX=9606 GN=NCAM2 PE=1 SV=2	NCAM2	-1.77102e-17	0.0883686	1	0.880216	-0.304693	0.416559
Q04695	Q04695	>sp|Q04695|K1C17_HUMAN Keratin, type I cytoskeletal 17 OS=Homo sapiens (Human) OX=9606 GN=KRT17 PE=1 SV=2	KRT17	2.6878e-16	-6.18592e-16	1	1	-0.304942	0.0997564
M0QZK8	M0QZK8	>tr|M0QZK8|M0QZK8_HUMAN ENSG00000281039 readthrough, Gamma-glutamylcyclotransferase OS=Homo sapiens (Human) OX=9606 GN=ENSG00000281039 PE=4 SV=1	ENSG00000281039	0	3.51979e-15	1	1	-0.305478	0.10508
A0A669KAX4;K4DI93;Q13620	A0A669KAX4;K4DI93;Q13620	>tr|A0A669KAX4|A0A669KAX4_HUMAN Isoform of Q13620, CULLIN_2 domain-containing protein OS=Homo sapiens (Human) OX=9606 GN=CUL4B PE=1 SV=1;>tr|K4DI93|K4DI93_HUMAN Isoform of Q13620, CULLIN_2 domain-containing protein OS=Homo sapiens (Human) OX=9606 GN=CUL4B PE=1 SV=1;>sp|Q13620|CUL4B_HUMAN Cullin-4B OS=Homo sapiens (Human) OX=9606 GN=CUL4B PE=1 SV=4	CUL4B	0	0	1	1	-0.312867	0.403178
P78347	P78347	>sp|P78347|GTF2I_HUMAN General transcription factor II-I OS=Homo sapiens (Human) OX=9606 GN=GTF2I PE=1 SV=2	GTF2I	-9.53306e-18	-1.9308e-18	1	1	-0.321221	-0.862417
Q86YZ3	Q86YZ3	>sp|Q86YZ3|HORN_HUMAN Hornerin OS=Homo sapiens (Human) OX=9606 GN=HRNR PE=1 SV=2	HRNR	-0.193903	-1.41224e-15	1	1	-0.322813	0.204987
O14880;Q5VV89	O14880;Q5VV89	>sp|O14880|MGST3_HUMAN Microsomal glutathione S-transferase 3 OS=Homo sapiens (Human) OX=9606 GN=MGST3 PE=1 SV=1;>tr|Q5VV89|Q5VV89_HUMAN Isoform of O14880, Microsomal glutathione S-transferase 3 OS=Homo sapiens (Human) OX=9606 GN=MGST3 PE=1 SV=1	MGST3	0.1012	0	1	1	-0.323187	0.115664
J3KTM9;Q14974	J3KTM9;Q14974	>tr|J3KTM9|J3KTM9_HUMAN Isoform of Q14974, Importin subunit beta-1 (Fragment) OS=Homo sapiens (Human) OX=9606 GN=KPNB1 PE=1 SV=1;>sp|Q14974|IMB1_HUMAN Importin subunit beta-1 OS=Homo sapiens (Human) OX=9606 GN=KPNB1 PE=1 SV=2	KPNB1	-0.0879278	-0.349229	1	0.00074676	-0.324078	-0.283276
O75899	O75899	>sp|O75899|GABR2_HUMAN Gamma-aminobutyric acid type B receptor subunit 2 OS=Homo sapiens (Human) OX=9606 GN=GABBR2 PE=1 SV=1	GABBR2	-6.29656e-17	-1.06824e-17	1	1	-0.325867	0.193866
Q15008	Q15008	>sp|Q15008|PSMD6_HUMAN 26S proteasome non-ATPase regulatory subunit 6 OS=Homo sapiens (Human) OX=9606 GN=PSMD6 PE=1 SV=1	PSMD6	-2.85503e-16	-3.52097e-16	1	1	-0.328709	-1.11585
P10915	P10915	>sp|P10915|HPLN1_HUMAN Hyaluronan and proteoglycan link protein 1 OS=Homo sapiens (Human) OX=9606 GN=HAPLN1 PE=2 SV=2	HAPLN1	-2.60428e-17	0.171907	1	0.633362	-0.328851	-0.208978
A0A2R8Y811;P62263	A0A2R8Y811;P62263	>tr|A0A2R8Y811|A0A2R8Y811_HUMAN Isoform of P62263, 40S ribosomal protein S14 (Fragment) OS=Homo sapiens (Human) OX=9606 GN=RPS14 PE=1 SV=1;>sp|P62263|RS14_HUMAN 40S ribosomal protein S14 OS=Homo sapiens (Human) OX=9606 GN=RPS14 PE=1 SV=3	RPS14	-0.00890435	-0.867671	1	3.0433e-06	-0.32961	-1.2239
Q14CN4	Q14CN4	>sp|Q14CN4|K2C72_HUMAN Keratin, type II cytoskeletal 72 OS=Homo sapiens (Human) OX=9606 GN=KRT72 PE=1 SV=2	KRT72	0	0	1	1	-0.330194	0.119276
P04075	P04075	>sp|P04075|ALDOA_HUMAN Fructose-bisphosphate aldolase A OS=Homo sapiens (Human) OX=9606 GN=ALDOA PE=1 SV=2	ALDOA	-3.3343e-16	5.0044e-17	1	1	-0.331502	0.188295
P21796	P21796	>sp|P21796|VDAC1_HUMAN Voltage-dependent anion-selective channel protein 1 OS=Homo sapiens (Human) OX=9606 GN=VDAC1 PE=1 SV=2	VDAC1	0	-0.022669	1	1	-0.332371	0.0606766
A0A1P0B7D2;A0A286YEQ0;A0A286YFJ4;A0A286YFN2;D6RJF9;P53779	A0A1P0B7D2;A0A286YEQ0;A0A286YFJ4;A0A286YFN2;D6RJF9;P53779	>tr|A0A1P0B7D2|A0A1P0B7D2_HUMAN Isoform of P53779, Mitogen-activated protein kinase OS=Homo sapiens (Human) OX=9606 GN=MAPK10 PE=1 SV=3;>tr|A0A286YEQ0|A0A286YEQ0_HUMAN Isoform of P53779, Mitogen-activated protein kinase OS=Homo sapiens (Human) OX=9606 GN=MAPK10 PE=1 SV=1;>tr|A0A286YFJ4|A0A286YFJ4_HUMAN Isoform of P53779, Mitogen-activated protein kinase OS=Homo sapiens (Human) OX=9606 GN=MAPK10 P…	MAPK10	1.86589e-16	-1.03535e-18	1	1	-0.33285	-0.600214
Q99805	Q99805	>sp|Q99805|TM9S2_HUMAN Transmembrane 9 superfamily member 2 OS=Homo sapiens (Human) OX=9606 GN=TM9SF2 PE=1 SV=1	TM9SF2	0	-1.56416e-17	1	1	-0.333037	-0.078647
P45880	P45880	>sp|P45880|VDAC2_HUMAN Voltage-dependent anion-selective channel protein 2 OS=Homo sapiens (Human) OX=9606 GN=VDAC2 PE=1 SV=2	VDAC2	-0.0210391	-0.311227	1	0.288465	-0.336371	-0.153784
P00441	P00441	>sp|P00441|SODC_HUMAN Superoxide dismutase [Cu-Zn] OS=Homo sapiens (Human) OX=9606 GN=SOD1 PE=1 SV=2	SOD1	0	4.11954e-16	1	1	-0.340251	0.589575
A0A087WU07;Q5TGZ0	A0A087WU07;Q5TGZ0	>tr|A0A087WU07|A0A087WU07_HUMAN Isoform of Q5TGZ0, MICOS complex subunit MIC10 OS=Homo sapiens (Human) OX=9606 GN=MICOS10 PE=1 SV=1;>sp|Q5TGZ0|MIC10_HUMAN MICOS complex subunit MIC10 OS=Homo sapiens (Human) OX=9606 GN=MICOS10 PE=1 SV=1	MICOS10	0	-1.06229e-12	1	1	-0.34485	0.0411561
Q8IU85	Q8IU85	>sp|Q8IU85|KCC1D_HUMAN Calcium/calmodulin-dependent protein kinase type 1D OS=Homo sapiens (Human) OX=9606 GN=CAMK1D PE=1 SV=1	CAMK1D	0	3.65168e-17	1	1	-0.345964	-1.15992
O00629	O00629	>sp|O00629|IMA3_HUMAN Importin subunit alpha-3 OS=Homo sapiens (Human) OX=9606 GN=KPNA4 PE=1 SV=1	KPNA4	0	-1.76702e-17	1	1	-0.34619	0.405676
P31323	P31323	>sp|P31323|KAP3_HUMAN cAMP-dependent protein kinase type II-beta regulatory subunit OS=Homo sapiens (Human) OX=9606 GN=PRKAR2B PE=1 SV=3	PRKAR2B	-7.2625e-18	-0.0224133	1	1	-0.34624	0.111503
K7EPS3;Q9GZN7	K7EPS3;Q9GZN7	>tr|K7EPS3|K7EPS3_HUMAN Isoform of Q9GZN7, Protein rogdi homolog (Fragment) OS=Homo sapiens (Human) OX=9606 GN=ROGDI PE=1 SV=8;>sp|Q9GZN7|ROGDI_HUMAN Protein rogdi homolog OS=Homo sapiens (Human) OX=9606 GN=ROGDI PE=1 SV=1	ROGDI	0	-2.65123e-17	1	1	-0.348735	0.496033
A2AB10;A2AB12	A2AB10;A2AB12	>tr|A2AB10|A2AB10_HUMAN Isoform of O75955, Flotillin OS=Homo sapiens (Human) OX=9606 GN=FLOT1 PE=1 SV=1;>tr|A2AB12|A2AB12_HUMAN Isoform of O75955, Flotillin OS=Homo sapiens (Human) OX=9606 GN=FLOT1 PE=1 SV=1	FLOT1	0	0.106101	1	1	-0.351785	0.0422852
Q14289	Q14289	>sp|Q14289|FAK2_HUMAN Protein-tyrosine kinase 2-beta OS=Homo sapiens (Human) OX=9606 GN=PTK2B PE=1 SV=2	PTK2B	-1.00025e-16	0	1	1	-0.352874	-0.207825
E9PMB9	E9PMB9	>tr|E9PMB9|E9PMB9_HUMAN Isoform of Q16798, Malic enzyme (Fragment) OS=Homo sapiens (Human) OX=9606 GN=ME3 PE=1 SV=8	ME3	8.16262e-17	-3.43515e-16	1	1	-0.353128	0.127016
O43390	O43390	>sp|O43390|HNRPR_HUMAN Heterogeneous nuclear ribonucleoprotein R OS=Homo sapiens (Human) OX=9606 GN=HNRNPR PE=1 SV=1	HNRNPR	-0.0837404	-0.507537	1	0.00215501	-0.35315	-0.918504
P12273	P12273	>sp|P12273|PIP_HUMAN Prolactin-inducible protein OS=Homo sapiens (Human) OX=9606 GN=PIP PE=1 SV=1	PIP	6.93903e-17	5.73545e-16	1	1	-0.353601	0.14822
Q969L2	Q969L2	>sp|Q969L2|MAL2_HUMAN Protein MAL2 OS=Homo sapiens (Human) OX=9606 GN=MAL2 PE=1 SV=1	MAL2	-4.13611e-18	0.0121566	1	1	-0.359892	0.0249234
B3KT61;Q86SE5	B3KT61;Q86SE5	>tr|B3KT61|B3KT61_HUMAN Isoform of Q86SE5, RRM domain-containing protein OS=Homo sapiens (Human) OX=9606 GN=RALYL PE=1 SV=1;>sp|Q86SE5|RALYL_HUMAN RNA-binding Raly-like protein OS=Homo sapiens (Human) OX=9606 GN=RALYL PE=1 SV=2	RALYL	-1.09814e-12	-0.336985	1	0.0487958	-0.362762	-1.00899
H7C5L6;P78362	H7C5L6;P78362	>tr|H7C5L6|H7C5L6_HUMAN Isoform of P78362, Protein kinase domain-containing protein (Fragment) OS=Homo sapiens (Human) OX=9606 GN=SRPK2 PE=1 SV=1;>sp|P78362|SRPK2_HUMAN SRSF protein kinase 2 OS=Homo sapiens (Human) OX=9606 GN=SRPK2 PE=1 SV=3	SRPK2	0.017006	0.0392231	1	1	-0.363285	-0.238945
Q9Y6C9	Q9Y6C9	>sp|Q9Y6C9|MTCH2_HUMAN Mitochondrial carrier homolog 2 OS=Homo sapiens (Human) OX=9606 GN=MTCH2 PE=1 SV=1	MTCH2	0	-1.51771e-16	1	1	-0.363396	-0.0948906
A0A2R8YEM3;E7EQV9	A0A2R8YEM3;E7EQV9	>tr|A0A2R8YEM3|A0A2R8YEM3_HUMAN Isoform of P61313, Ribosomal protein L15 (Fragment) OS=Homo sapiens (Human) OX=9606 GN=RPL15 PE=1 SV=1;>tr|E7EQV9|E7EQV9_HUMAN Isoform of P61313, Ribosomal protein L15 (Fragment) OS=Homo sapiens (Human) OX=9606 GN=RPL15 PE=1 SV=1	RPL15	1.96973e-17	-0.75281	1	0.00188011	-0.363723	-1.39158
P31944	P31944	>sp|P31944|CASPE_HUMAN Caspase-14 OS=Homo sapiens (Human) OX=9606 GN=CASP14 PE=1 SV=2	CASP14	0.00259611	0.0789451	1	1	-0.368665	0.39573
B1B1G3;B1B1G4;B1B1G6	B1B1G3;B1B1G4;B1B1G6	>tr|B1B1G3|B1B1G3_HUMAN Isoform of P60201, Myelin proteolipid protein (Fragment) OS=Homo sapiens (Human) OX=9606 GN=PLP1 PE=1 SV=8;>tr|B1B1G4|B1B1G4_HUMAN Isoform of P60201, Myelin proteolipid protein (Fragment) OS=Homo sapiens (Human) OX=9606 GN=PLP1 PE=1 SV=1;>tr|B1B1G6|B1B1G6_HUMAN Isoform of P60201, Myelin proteolipid protein OS=Homo sapiens (Human) OX=9606 GN=PLP1 PE=1 SV=2	PLP1	0	0	1	1	-0.369636	-0.0731434
F8WCN3	F8WCN3	>tr|F8WCN3|F8WCN3_HUMAN Isoform of P12532, Creatine kinase OS=Homo sapiens (Human) OX=9606 GN=CKMT1A PE=1 SV=1	CKMT1A	0	0	1	1	-0.369754	-0.663997
Q5D862	Q5D862	>sp|Q5D862|FILA2_HUMAN Filaggrin-2 OS=Homo sapiens (Human) OX=9606 GN=FLG2 PE=1 SV=1	FLG2	0	2.37758e-15	1	1	-0.370695	0.205828
P06748	P06748	>sp|P06748|NPM_HUMAN Nucleophosmin OS=Homo sapiens (Human) OX=9606 GN=NPM1 PE=1 SV=2	NPM1	2.98877e-17	-0.255405	1	0.077994	-0.373113	-0.182084
P02538	P02538	>sp|P02538|K2C6A_HUMAN Keratin, type II cytoskeletal 6A OS=Homo sapiens (Human) OX=9606 GN=KRT6A PE=1 SV=3	KRT6A	5.21555e-17	1.5978e-17	1	1	-0.374311	0.199866
P28070	P28070	>sp|P28070|PSB4_HUMAN Proteasome subunit beta type-4 OS=Homo sapiens (Human) OX=9606 GN=PSMB4 PE=1 SV=4	PSMB4	0	0	1	1	-0.377498	0.0745979
Q96A33	Q96A33	>sp|Q96A33|CCD47_HUMAN Coiled-coil domain-containing protein 47 OS=Homo sapiens (Human) OX=9606 GN=CCDC47 PE=1 SV=1	CCDC47	-3.18907e-18	-0.211201	1	0.446202	-0.380171	-1.21012
Q3SXM5	Q3SXM5	>sp|Q3SXM5|HSDL1_HUMAN Inactive hydroxysteroid dehydrogenase-like protein 1 OS=Homo sapiens (Human) OX=9606 GN=HSDL1 PE=1 SV=3	HSDL1	3.113e-16	0.236495	1	1	-0.381008	-0.841742
Q9HDC9	Q9HDC9	>sp|Q9HDC9|APMAP_HUMAN Adipocyte plasma membrane-associated protein OS=Homo sapiens (Human) OX=9606 GN=APMAP PE=1 SV=2	APMAP	-9.43047e-18	-0.0972636	1	0.896776	-0.381155	0.118146
Q8N1N4	Q8N1N4	>sp|Q8N1N4|K2C78_HUMAN Keratin, type II cytoskeletal 78 OS=Homo sapiens (Human) OX=9606 GN=KRT78 PE=1 SV=2	KRT78	0	0	1	1	-0.382657	0.265377
Q96QK1	Q96QK1	>sp|Q96QK1|VPS35_HUMAN Vacuolar protein sorting-associated protein 35 OS=Homo sapiens (Human) OX=9606 GN=VPS35 PE=1 SV=2	VPS35	0	0	1	1	-0.383497	0.0216536
O43761	O43761	>sp|O43761|SNG3_HUMAN Synaptogyrin-3 OS=Homo sapiens (Human) OX=9606 GN=SYNGR3 PE=1 SV=2	SYNGR3	0	-2.71167e-17	1	1	-0.386561	-0.0176223
A0A087WUK2;O14979	A0A087WUK2;O14979	>tr|A0A087WUK2|A0A087WUK2_HUMAN Isoform of O14979, Heterogeneous nuclear ribonucleoprotein D-like OS=Homo sapiens (Human) OX=9606 GN=HNRNPDL PE=1 SV=1;>sp|O14979|HNRDL_HUMAN Heterogeneous nuclear ribonucleoprotein D-like OS=Homo sapiens (Human) OX=9606 GN=HNRNPDL PE=1 SV=3	HNRNPDL	0	-6.50191e-18	1	1	-0.387582	-0.462251
Q9NS69	Q9NS69	>sp|Q9NS69|TOM22_HUMAN Mitochondrial import receptor subunit TOM22 homolog OS=Homo sapiens (Human) OX=9606 GN=TOMM22 PE=1 SV=3	TOMM22	-5.31694e-13	-5.11672e-15	1	1	-0.38815	-1.25123
Q96QR8	Q96QR8	>sp|Q96QR8|PURB_HUMAN Transcriptional activator protein Pur-beta OS=Homo sapiens (Human) OX=9606 GN=PURB PE=1 SV=3	PURB	-0.151509	-0.302428	1	0.593121	-0.390926	-1.33976
Q8N766	Q8N766	>sp|Q8N766|EMC1_HUMAN ER membrane protein complex subunit 1 OS=Homo sapiens (Human) OX=9606 GN=EMC1 PE=1 SV=1	EMC1	9.63241e-17	-4.53182e-14	1	1	-0.392668	-0.713758
Q7L0J3	Q7L0J3	>sp|Q7L0J3|SV2A_HUMAN Synaptic vesicle glycoprotein 2A OS=Homo sapiens (Human) OX=9606 GN=SV2A PE=1 SV=1	SV2A	0	0	1	1	-0.396749	0.0716056
Q9Y639	Q9Y639	>sp|Q9Y639|NPTN_HUMAN Neuroplastin OS=Homo sapiens (Human) OX=9606 GN=NPTN PE=1 SV=2	NPTN	0	6.33906e-17	1	1	-0.397546	0.23349
P59768	P59768	>sp|P59768|GBG2_HUMAN Guanine nucleotide-binding protein G(I)/G(S)/G(O) subunit gamma-2 OS=Homo sapiens (Human) OX=9606 GN=GNG2 PE=1 SV=2	GNG2	2.92441e-15	0.0802442	1	1	-0.397611	-0.270302
J3KTE4;J3QR09;P84098	J3KTE4;J3QR09;P84098	>tr|J3KTE4|J3KTE4_HUMAN Isoform of P84098, Ribosomal protein L19 OS=Homo sapiens (Human) OX=9606 GN=RPL19 PE=1 SV=1;>tr|J3QR09|J3QR09_HUMAN Isoform of P84098, Ribosomal protein L19 OS=Homo sapiens (Human) OX=9606 GN=RPL19 PE=1 SV=1;>sp|P84098|RL19_HUMAN 60S ribosomal protein L19 OS=Homo sapiens (Human) OX=9606 GN=RPL19 PE=1 SV=1	RPL19	0	-0.440465	1	0.221631	-0.398325	-1.27143
Q6YP21	Q6YP21	>sp|Q6YP21|KAT3_HUMAN Kynurenine--oxoglutarate transaminase 3 OS=Homo sapiens (Human) OX=9606 GN=KYAT3 PE=1 SV=1	KYAT3	0	7.201e-14	1	1	-0.398506	-0.225869
Q8TAC9	Q8TAC9	>sp|Q8TAC9|SCAM5_HUMAN Secretory carrier-associated membrane protein 5 OS=Homo sapiens (Human) OX=9606 GN=SCAMP5 PE=1 SV=1	SCAMP5	0	-0.147797	1	1	-0.400134	-0.37222
D6R960;D6RGY3;Q6PUV4	D6R960;D6RGY3;Q6PUV4	>tr|D6R960|D6R960_HUMAN Isoform of Q6PUV4, Complexin-2 (Fragment) OS=Homo sapiens (Human) OX=9606 GN=CPLX2 PE=1 SV=1;>tr|D6RGY3|D6RGY3_HUMAN Isoform of Q6PUV4, Complexin-2 (Fragment) OS=Homo sapiens (Human) OX=9606 GN=CPLX2 PE=1 SV=1;>sp|Q6PUV4|CPLX2_HUMAN Complexin-2 OS=Homo sapiens (Human) OX=9606 GN=CPLX2 PE=1 SV=2	CPLX2	0	0.361016	1	1	-0.400931	0.0408903
O95294	O95294	>sp|O95294|RASL1_HUMAN RasGAP-activating-like protein 1 OS=Homo sapiens (Human) OX=9606 GN=RASAL1 PE=1 SV=3	RASAL1	0	-0.024454	1	1	-0.401042	-0.470504
P20020	P20020	>sp|P20020|AT2B1_HUMAN Plasma membrane calcium-transporting ATPase 1 OS=Homo sapiens (Human) OX=9606 GN=ATP2B1 PE=1 SV=4	ATP2B1	-0.11214	-0.232886	1	0.510498	-0.402192	0.0320649
J3QSB4	J3QSB4	>tr|J3QSB4|J3QSB4_HUMAN Isoform of P26373, 60S ribosomal protein L13 (Fragment) OS=Homo sapiens (Human) OX=9606 GN=RPL13 PE=1 SV=1	RPL13	3.59132e-15	-0.229438	1	0.274768	-0.403279	0.829203
P54577	P54577	>sp|P54577|SYYC_HUMAN Tyrosine--tRNA ligase, cytoplasmic OS=Homo sapiens (Human) OX=9606 GN=YARS1 PE=1 SV=4	YARS1	0	-1.73829e-13	1	1	-0.403634	0.277093
A2A2V1;P04156	A2A2V1;P04156	>tr|A2A2V1|A2A2V1_HUMAN Isoform of P04156, Major prion protein (Fragment) OS=Homo sapiens (Human) OX=9606 GN=PRNP PE=1 SV=1;>sp|P04156|PRIO_HUMAN Major prion protein OS=Homo sapiens (Human) OX=9606 GN=PRNP PE=1 SV=1	PRNP	-0.151998	0	1	1	-0.404438	0.289105
H3BNQ7;H3BRN4;P80404	H3BNQ7;H3BRN4;P80404	>tr|H3BNQ7|H3BNQ7_HUMAN Isoform of P80404, (S)-3-amino-2-methylpropionate transaminase OS=Homo sapiens (Human) OX=9606 GN=ABAT PE=1 SV=1;>tr|H3BRN4|H3BRN4_HUMAN Isoform of P80404, (S)-3-amino-2-methylpropionate transaminase OS=Homo sapiens (Human) OX=9606 GN=ABAT PE=1 SV=1;>sp|P80404|GABT_HUMAN 4-aminobutyrate aminotransferase, mitochondrial OS=Homo sapiens (Human) OX=9606 GN=ABAT PE=1 SV=3	ABAT	-4.57374e-10	-0.203753	1	0.455202	-0.404806	-0.141653
E5RI99;P62888	E5RI99;P62888	>tr|E5RI99|E5RI99_HUMAN Isoform of P62888, 60S ribosomal protein L30 (Fragment) OS=Homo sapiens (Human) OX=9606 GN=RPL30 PE=1 SV=1;>sp|P62888|RL30_HUMAN 60S ribosomal protein L30 OS=Homo sapiens (Human) OX=9606 GN=RPL30 PE=1 SV=2	RPL30	1.35225e-16	-0.184267	1	0.545188	-0.405118	-1.67048
P05091	P05091	>sp|P05091|ALDH2_HUMAN Aldehyde dehydrogenase, mitochondrial OS=Homo sapiens (Human) OX=9606 GN=ALDH2 PE=1 SV=2	ALDH2	-7.66678e-19	1.51443e-15	1	1	-0.410128	0.107911
Q96E17	Q96E17	>sp|Q96E17|RAB3C_HUMAN Ras-related protein Rab-3C OS=Homo sapiens (Human) OX=9606 GN=RAB3C PE=1 SV=1	RAB3C	0	-2.41885e-18	1	1	-0.411561	0.480932
Q9Y4G6	Q9Y4G6	>sp|Q9Y4G6|TLN2_HUMAN Talin-2 OS=Homo sapiens (Human) OX=9606 GN=TLN2 PE=1 SV=4	TLN2	5.33493e-18	-0.142651	1	0.39192	-0.416469	-1.01686
P17612	P17612	>sp|P17612|KAPCA_HUMAN cAMP-dependent protein kinase catalytic subunit alpha OS=Homo sapiens (Human) OX=9606 GN=PRKACA PE=1 SV=2	PRKACA	0	-0.22514	1	1	-0.416857	0.176806
H7C3P9;Q9UNS2	H7C3P9;Q9UNS2	>tr|H7C3P9|H7C3P9_HUMAN Isoform of Q9UNS2, COP9 signalosome complex subunit 3 OS=Homo sapiens (Human) OX=9606 GN=COPS3 PE=1 SV=2;>sp|Q9UNS2|CSN3_HUMAN COP9 signalosome complex subunit 3 OS=Homo sapiens (Human) OX=9606 GN=COPS3 PE=1 SV=3	COPS3	0	0	1	1	-0.416876	0.427697
Q05586	Q05586	>sp|Q05586|NMDZ1_HUMAN Glutamate receptor ionotropic, NMDA 1 OS=Homo sapiens (Human) OX=9606 GN=GRIN1 PE=1 SV=1	GRIN1	-0.00733286	0	1	1	-0.421122	-1.78177
Q00577	Q00577	>sp|Q00577|PURA_HUMAN Transcriptional activator protein Pur-alpha OS=Homo sapiens (Human) OX=9606 GN=PURA PE=1 SV=2	PURA	0	-0.581071	1	0.000121825	-0.425856	-0.26377
H3BR29;H3BSM7	H3BR29;H3BSM7	>tr|H3BR29|H3BR29_HUMAN Isoform of Q96GQ5, RUS family member 1 OS=Homo sapiens (Human) OX=9606 GN=RUSF1 PE=1 SV=1;>tr|H3BSM7|H3BSM7_HUMAN Isoform of Q96GQ5, RUS family member 1 OS=Homo sapiens (Human) OX=9606 GN=RUSF1 PE=1 SV=1	RUSF1	3.2478e-19	-0.0152108	1	1	-0.428251	-1.72918
A0A087WT95;A0A087X0W7;Q86TX2	A0A087WT95;A0A087X0W7;Q86TX2	>tr|A0A087WT95|A0A087WT95_HUMAN Isoform of P49753, Acyl-coenzyme A thioesterase 2, mitochondrial OS=Homo sapiens (Human) OX=9606 GN=ACOT2 PE=1 SV=1;>tr|A0A087X0W7|A0A087X0W7_HUMAN Isoform of P49753, Acyl-coenzyme A thioesterase 2, mitochondrial OS=Homo sapiens (Human) OX=9606 GN=ACOT2 PE=1 SV=1;>sp|Q86TX2|ACOT1_HUMAN Acyl-coenzyme A thioesterase 1 OS=Homo sapiens (Human) OX=9606 GN=ACOT1 PE=1 SV=1	ACOT2;ACOT1	1.43738e-18	0	1	1	-0.431127	0.0837191
D6RBN5;D6RDK6	D6RBN5;D6RDK6	>tr|D6RBN5|D6RBN5_HUMAN Isoform of Q9NX40, OCIA domain-containing protein OS=Homo sapiens (Human) OX=9606 GN=OCIAD1 PE=1 SV=1;>tr|D6RDK6|D6RDK6_HUMAN Isoform of Q9NX40, OCIA domain-containing protein (Fragment) OS=Homo sapiens (Human) OX=9606 GN=OCIAD1 PE=1 SV=1	OCIAD1	0	-0.110941	1	0.880216	-0.431287	-2.26164
Q92558	Q92558	>sp|Q92558|WASF1_HUMAN Wiskott-Aldrich syndrome protein family member 1 OS=Homo sapiens (Human) OX=9606 GN=WASF1 PE=1 SV=1	WASF1	-0.0823757	-0.116152	1	0.690402	-0.432066	-0.619092
Q9HCD5	Q9HCD5	>sp|Q9HCD5|NCOA5_HUMAN Nuclear receptor coactivator 5 OS=Homo sapiens (Human) OX=9606 GN=NCOA5 PE=1 SV=2	NCOA5	0	-0.152726	1	1	-0.432554	-0.701704
P30050	P30050	>sp|P30050|RL12_HUMAN 60S ribosomal protein L12 OS=Homo sapiens (Human) OX=9606 GN=RPL12 PE=1 SV=1	RPL12	2.20224e-16	-0.242466	1	0.174203	-0.434455	-0.833915
A0A669KAX3;O76024	A0A669KAX3;O76024	>tr|A0A669KAX3|A0A669KAX3_HUMAN Isoform of O76024, Wolframin OS=Homo sapiens (Human) OX=9606 GN=WFS1 PE=1 SV=1;>sp|O76024|WFS1_HUMAN Wolframin OS=Homo sapiens (Human) OX=9606 GN=WFS1 PE=1 SV=2	WFS1	-0.112147	-0.468501	1	0.119441	-0.435875	0.0241719
Q9HB90	Q9HB90	>sp|Q9HB90|RRAGC_HUMAN Ras-related GTP-binding protein C OS=Homo sapiens (Human) OX=9606 GN=RRAGC PE=1 SV=1	RRAGC	0	-2.6397e-19	1	1	-0.437643	-1.02098
P42658	P42658	>sp|P42658|DPP6_HUMAN Dipeptidyl aminopeptidase-like protein 6 OS=Homo sapiens (Human) OX=9606 GN=DPP6 PE=1 SV=2	DPP6	-0.0769511	0	1	1	-0.437794	0.311439
A0A0A0MR06;O15258;Q5T091;Q5T092	A0A0A0MR06;O15258;Q5T091;Q5T092	>tr|A0A0A0MR06|A0A0A0MR06_HUMAN Isoform of O15258, Protein RER1 (Fragment) OS=Homo sapiens (Human) OX=9606 GN=RER1 PE=1 SV=1;>sp|O15258|RER1_HUMAN Protein RER1 OS=Homo sapiens (Human) OX=9606 GN=RER1 PE=1 SV=1;>tr|Q5T091|Q5T091_HUMAN Isoform of O15258, Protein RER1 OS=Homo sapiens (Human) OX=9606 GN=RER1 PE=1 SV=1;>tr|Q5T092|Q5T092_HUMAN Isoform of O15258, Protein RER1 (Fragment) OS=Homo sapiens …	RER1	2.16354e-18	-0.433523	1	0.684546	-0.438199	-0.280793
P11586	P11586	>sp|P11586|C1TC_HUMAN C-1-tetrahydrofolate synthase, cytoplasmic OS=Homo sapiens (Human) OX=9606 GN=MTHFD1 PE=1 SV=3	MTHFD1	-0.0236585	-0.204715	1	0.206087	-0.440147	-0.724725
Q02252	Q02252	>sp|Q02252|MMSA_HUMAN Methylmalonate-semialdehyde dehydrogenase [acylating], mitochondrial OS=Homo sapiens (Human) OX=9606 GN=ALDH6A1 PE=1 SV=2	ALDH6A1	0.030897	7.17129e-18	1	1	-0.44233	0.19935
P11233	P11233	>sp|P11233|RALA_HUMAN Ras-related protein Ral-A OS=Homo sapiens (Human) OX=9606 GN=RALA PE=1 SV=1	RALA	1.95882e-66	0.12505	1	0.789961	-0.449155	0.0583928
P26232	P26232	>sp|P26232|CTNA2_HUMAN Catenin alpha-2 OS=Homo sapiens (Human) OX=9606 GN=CTNNA2 PE=1 SV=5	CTNNA2	1.91849e-14	0	1	1	-0.451806	0.630032
A0A1W2PSD9	A0A1W2PSD9	>tr|A0A1W2PSD9|A0A1W2PSD9_HUMAN Isoform of Q7Z7M1, Adhesion G-protein-coupled receptor D2 (Fragment) OS=Homo sapiens (Human) OX=9606 GN=ADGRD2 PE=4 SV=1	ADGRD2	0	0	1	1	-0.452032	-0.0587303
O00505	O00505	>sp|O00505|IMA4_HUMAN Importin subunit alpha-4 OS=Homo sapiens (Human) OX=9606 GN=KPNA3 PE=1 SV=2	KPNA3	0	-5.39446e-17	1	1	-0.452287	-0.140956
Q15084	Q15084	>sp|Q15084|PDIA6_HUMAN Protein disulfide-isomerase A6 OS=Homo sapiens (Human) OX=9606 GN=PDIA6 PE=1 SV=1	PDIA6	0	-0.472965	1	0.000121825	-0.453672	-0.759503
Q5T750	Q5T750	>sp|Q5T750|XP32_HUMAN Skin-specific protein 32 OS=Homo sapiens (Human) OX=9606 GN=XP32 PE=1 SV=1	XP32	0	0	1	1	-0.455059	-0.0963969
A0A590UJ74;Q9UPY6	A0A590UJ74;Q9UPY6	>tr|A0A590UJ74|A0A590UJ74_HUMAN Isoform of Q9UPY6, Wiskott-Aldrich syndrome protein family member (Fragment) OS=Homo sapiens (Human) OX=9606 GN=WASF3 PE=1 SV=1;>sp|Q9UPY6|WASF3_HUMAN Wiskott-Aldrich syndrome protein family member 3 OS=Homo sapiens (Human) OX=9606 GN=WASF3 PE=1 SV=2	WASF3	0	0	1	1	-0.462371	0.308385
A0A0C4DGS1	A0A0C4DGS1	>tr|A0A0C4DGS1|A0A0C4DGS1_HUMAN Isoform of P39656, Dolichyl-diphosphooligosaccharide--protein glycosyltransferase 48 kDa subunit OS=Homo sapiens (Human) OX=9606 GN=DDOST PE=1 SV=1	DDOST	-1.19454e-16	-0.497231	1	0.00104463	-0.463193	-1.8402
Q13151	Q13151	>sp|Q13151|ROA0_HUMAN Heterogeneous nuclear ribonucleoprotein A0 OS=Homo sapiens (Human) OX=9606 GN=HNRNPA0 PE=1 SV=1	HNRNPA0	-0.00790195	-0.347266	1	0.206837	-0.46423	-0.641283
P16298	P16298	>sp|P16298|PP2BB_HUMAN Serine/threonine-protein phosphatase 2B catalytic subunit beta isoform OS=Homo sapiens (Human) OX=9606 GN=PPP3CB PE=1 SV=2	PPP3CB	0	-0.110375	1	1	-0.465156	-0.123966
P36957	P36957	>sp|P36957|ODO2_HUMAN Dihydrolipoyllysine-residue succinyltransferase component of 2-oxoglutarate dehydrogenase complex, mitochondrial OS=Homo sapiens (Human) OX=9606 GN=DLST PE=1 SV=4	DLST	0	0	1	1	-0.467885	0.261234
H3BLU2;Q13449	H3BLU2;Q13449	>tr|H3BLU2|H3BLU2_HUMAN Isoform of Q13449, Limbic system-associated membrane protein (Fragment) OS=Homo sapiens (Human) OX=9606 GN=LSAMP PE=1 SV=1;>sp|Q13449|LSAMP_HUMAN Limbic system-associated membrane protein OS=Homo sapiens (Human) OX=9606 GN=LSAMP PE=1 SV=2	LSAMP	-8.41888e-19	0.352049	1	0.067359	-0.4705	1.19124
A0A087WXM6;A0A0A6YYL6;J3KRX5;J3QQT2;P18621	A0A087WXM6;A0A0A6YYL6;J3KRX5;J3QQT2;P18621	>tr|A0A087WXM6|A0A087WXM6_HUMAN Isoform of P18621, 60S ribosomal protein L17 (Fragment) OS=Homo sapiens (Human) OX=9606 GN=RPL17 PE=1 SV=1;>tr|A0A0A6YYL6|A0A0A6YYL6_HUMAN RPL17-C18orf32 readthrough, 60S ribosomal protein L17 OS=Homo sapiens (Human) OX=9606 GN=RPL17-C18orf32 PE=3 SV=1;>tr|J3KRX5|J3KRX5_HUMAN Isoform of P18621, 60S ribosomal protein L17 (Fragment) OS=Homo sapiens (Human) OX=9606 GN…	RPL17;RPL17-C18ORF32	0	-0.00475708	1	1	-0.472033	-0.836873
A0A0A0MTJ9;Q6PIU2	A0A0A0MTJ9;Q6PIU2	>tr|A0A0A0MTJ9|A0A0A0MTJ9_HUMAN Isoform of Q6PIU2, Neutral cholesterol ester hydrolase 1 OS=Homo sapiens (Human) OX=9606 GN=NCEH1 PE=1 SV=1;>sp|Q6PIU2|NCEH1_HUMAN Neutral cholesterol ester hydrolase 1 OS=Homo sapiens (Human) OX=9606 GN=NCEH1 PE=1 SV=3	NCEH1	0	-0.258502	1	0.210955	-0.473243	-0.572271
F5H365	F5H365	>tr|F5H365|F5H365_HUMAN Isoform of Q15436, Protein transport protein SEC23 OS=Homo sapiens (Human) OX=9606 GN=SEC23A PE=1 SV=1	SEC23A	4.74259e-15	-0.169318	1	0.551657	-0.476217	-2.03489
D6RD66	D6RD66	>tr|D6RD66|D6RD66_HUMAN Isoform of O75083, WD_REPEATS_REGION domain-containing protein (Fragment) OS=Homo sapiens (Human) OX=9606 GN=WDR1 PE=1 SV=1	WDR1	-2.40877e-17	-3.69811e-17	1	1	-0.476237	0.106585
E9PJP2;Q5TF21	E9PJP2;Q5TF21	>tr|E9PJP2|E9PJP2_HUMAN Isoform of Q5TF21, Protein SOGA3 OS=Homo sapiens (Human) OX=9606 GN=SOGA3 PE=1 SV=1;>sp|Q5TF21|SOGA3_HUMAN Protein SOGA3 OS=Homo sapiens (Human) OX=9606 GN=SOGA3 PE=3 SV=1	SOGA3	0	0	1	1	-0.478055	1.05758
F5GWF6	F5GWF6	>tr|F5GWF6|F5GWF6_HUMAN Isoform of P78371, CCT-beta OS=Homo sapiens (Human) OX=9606 GN=CCT2 PE=1 SV=2	CCT2	1.74049e-15	4.54422e-15	1	1	-0.484387	-0.645657
A0A1B0GV47;Q7Z4S6	A0A1B0GV47;Q7Z4S6	>tr|A0A1B0GV47|A0A1B0GV47_HUMAN Isoform of Q7Z4S6, Kinesin-like protein KIF21A (Fragment) OS=Homo sapiens (Human) OX=9606 GN=KIF21A PE=1 SV=1;>sp|Q7Z4S6|KI21A_HUMAN Kinesin-like protein KIF21A OS=Homo sapiens (Human) OX=9606 GN=KIF21A PE=1 SV=2	KIF21A	0	-0.204845	1	0.150076	-0.485928	-0.456836
A0A0U1RQI6;E3W994;E7ERI8;E7EW49;J3KR49;O75122	A0A0U1RQI6;E3W994;E7ERI8;E7EW49;J3KR49;O75122	>tr|A0A0U1RQI6|A0A0U1RQI6_HUMAN Isoform of O75122, CLIP-associating protein 2 OS=Homo sapiens (Human) OX=9606 GN=CLASP2 PE=1 SV=1;>tr|E3W994|E3W994_HUMAN Isoform of O75122, CLIP-associating protein 2 OS=Homo sapiens (Human) OX=9606 GN=CLASP2 PE=1 SV=2;>tr|E7ERI8|E7ERI8_HUMAN Isoform of O75122, CLIP-associating protein 2 OS=Homo sapiens (Human) OX=9606 GN=CLASP2 PE=1 SV=1;>tr|E7EW49|E7EW49_HUMAN I…	CLASP2	0	0	1	1	-0.48693	0.164286
D6RB01	D6RB01	>tr|D6RB01|D6RB01_HUMAN Isoform of Q9Y6X4, Soluble lamin-associated protein of 75 kDa OS=Homo sapiens (Human) OX=9606 GN=FAM169A PE=1 SV=1	FAM169A	-0.146564	-0.787816	1	0.21246	-0.487333	-0.458062
O14980	O14980	>sp|O14980|XPO1_HUMAN Exportin-1 OS=Homo sapiens (Human) OX=9606 GN=XPO1 PE=1 SV=1	XPO1	1.01442e-17	0	1	1	-0.487459	-1.74158
P63000	P63000	>sp|P63000|RAC1_HUMAN Ras-related C3 botulinum toxin substrate 1 OS=Homo sapiens (Human) OX=9606 GN=RAC1 PE=1 SV=1	RAC1	0	-0.107257	1	0.746618	-0.488841	-0.640775
Q92572	Q92572	>sp|Q92572|AP3S1_HUMAN AP-3 complex subunit sigma-1 OS=Homo sapiens (Human) OX=9606 GN=AP3S1 PE=1 SV=1	AP3S1	1.50553e-18	-4.63911e-16	1	1	-0.488901	-0.627994
O75915	O75915	>sp|O75915|PRAF3_HUMAN PRA1 family protein 3 OS=Homo sapiens (Human) OX=9606 GN=ARL6IP5 PE=1 SV=1	ARL6IP5	0	-2.92137e-17	1	1	-0.493602	-0.55409
Q8N573	Q8N573	>sp|Q8N573|OXR1_HUMAN Oxidation resistance protein 1 OS=Homo sapiens (Human) OX=9606 GN=OXR1 PE=1 SV=2	OXR1	-7.05551e-16	0	1	1	-0.494758	0.455796
P61106	P61106	>sp|P61106|RAB14_HUMAN Ras-related protein Rab-14 OS=Homo sapiens (Human) OX=9606 GN=RAB14 PE=1 SV=4	RAB14	0.0255465	0.0915903	1	0.811174	-0.495881	-0.147011
Q9Y4E6	Q9Y4E6	>sp|Q9Y4E6|WDR7_HUMAN WD repeat-containing protein 7 OS=Homo sapiens (Human) OX=9606 GN=WDR7 PE=1 SV=2	WDR7	-4.36188e-17	-0.0674224	1	0.994607	-0.496488	-0.941295
K7EJT5;K7EKS7;K7ELC4;K7EMH1;K7EP65;K7ERI7;P35268	K7EJT5;K7EKS7;K7ELC4;K7EMH1;K7EP65;K7ERI7;P35268	>tr|K7EJT5|K7EJT5_HUMAN Isoform of P35268, 60S ribosomal protein L22 (Fragment) OS=Homo sapiens (Human) OX=9606 GN=RPL22 PE=1 SV=1;>tr|K7EKS7|K7EKS7_HUMAN ENSG00000285629 readthrough, Uncharacterized protein OS=Homo sapiens (Human) OX=9606 GN=ENSG00000285629 PE=1 SV=1;>tr|K7ELC4|K7ELC4_HUMAN Isoform of P35268, 60S ribosomal protein L22 (Fragment) OS=Homo sapiens (Human) OX=9606 GN=RPL22 PE=1 SV=1…	RPL22;ENSG00000285629	0.0907507	-0.0843642	1	1	-0.497758	-0.0671644
H0Y8C6;O00410	H0Y8C6;O00410	>tr|H0Y8C6|H0Y8C6_HUMAN Isoform of O00410, Importin N-terminal domain-containing protein (Fragment) OS=Homo sapiens (Human) OX=9606 GN=IPO5 PE=1 SV=1;>sp|O00410|IPO5_HUMAN Importin-5 OS=Homo sapiens (Human) OX=9606 GN=IPO5 PE=1 SV=4	IPO5	-0.0120442	-0.0935388	1	0.985306	-0.505626	-0.489812
Q9NX14	Q9NX14	>sp|Q9NX14|NDUBB_HUMAN NADH dehydrogenase [ubiquinone] 1 beta subcomplex subunit 11, mitochondrial OS=Homo sapiens (Human) OX=9606 GN=NDUFB11 PE=1 SV=1	NDUFB11	0	0	1	1	-0.508926	-0.157362
O15173	O15173	>sp|O15173|PGRC2_HUMAN Membrane-associated progesterone receptor component 2 OS=Homo sapiens (Human) OX=9606 GN=PGRMC2 PE=1 SV=1	PGRMC2	-1.49055e-18	-4.17296e-17	1	1	-0.509969	-1.60379
P29992	P29992	>sp|P29992|GNA11_HUMAN Guanine nucleotide-binding protein subunit alpha-11 OS=Homo sapiens (Human) OX=9606 GN=GNA11 PE=1 SV=2	GNA11	-3.19404e-15	-0.088149	1	1	-0.510914	0.0761169
F2Z3J9;Q14914	F2Z3J9;Q14914	>tr|F2Z3J9|F2Z3J9_HUMAN Isoform of Q14914, 15-oxoprostaglandin 13-reductase OS=Homo sapiens (Human) OX=9606 GN=PTGR1 PE=1 SV=3;>sp|Q14914|PTGR1_HUMAN Prostaglandin reductase 1 OS=Homo sapiens (Human) OX=9606 GN=PTGR1 PE=1 SV=2	PTGR1	0	0	1	1	-0.511319	-0.223529
P12532	P12532	>sp|P12532|KCRU_HUMAN Creatine kinase U-type, mitochondrial OS=Homo sapiens (Human) OX=9606 GN=CKMT1B PE=1 SV=1	CKMT1B	-4.81418e-17	-6.40717e-17	1	1	-0.512441	0.095521
P53396	P53396	>sp|P53396|ACLY_HUMAN ATP-citrate synthase OS=Homo sapiens (Human) OX=9606 GN=ACLY PE=1 SV=3	ACLY	-0.0247084	-0.0615712	1	1	-0.514159	-0.0962306
P23634	P23634	>sp|P23634|AT2B4_HUMAN Plasma membrane calcium-transporting ATPase 4 OS=Homo sapiens (Human) OX=9606 GN=ATP2B4 PE=1 SV=2	ATP2B4	6.51118e-15	0	1	1	-0.519117	0.458342
O94826	O94826	>sp|O94826|TOM70_HUMAN Mitochondrial import receptor subunit TOM70 OS=Homo sapiens (Human) OX=9606 GN=TOMM70 PE=1 SV=1	TOMM70	-0.0500746	-0.193265	1	0.0219375	-0.519541	-0.430013
Q12906	Q12906	>sp|Q12906|ILF3_HUMAN Interleukin enhancer-binding factor 3 OS=Homo sapiens (Human) OX=9606 GN=ILF3 PE=1 SV=3	ILF3	-6.61974e-16	-0.400563	1	0.0396314	-0.524233	-1.27884
P60983	P60983	>sp|P60983|GMFB_HUMAN Glia maturation factor beta OS=Homo sapiens (Human) OX=9606 GN=GMFB PE=1 SV=2	GMFB	1.25063e-16	6.31025e-15	1	1	-0.524837	0.220927
P51970	P51970	>sp|P51970|NDUA8_HUMAN NADH dehydrogenase [ubiquinone] 1 alpha subcomplex subunit 8 OS=Homo sapiens (Human) OX=9606 GN=NDUFA8 PE=1 SV=3	NDUFA8	1.2662e-14	0.0470601	1	1	-0.526442	0.176476
Q6NTF9	Q6NTF9	>sp|Q6NTF9|RHBD2_HUMAN Rhomboid domain-containing protein 2 OS=Homo sapiens (Human) OX=9606 GN=RHBDD2 PE=1 SV=2	RHBDD2	-0.122127	-0.287882	1	1	-0.529487	-2.28493
Q9NVE7	Q9NVE7	>sp|Q9NVE7|PANK4_HUMAN 4'-phosphopantetheine phosphatase OS=Homo sapiens (Human) OX=9606 GN=PANK4 PE=1 SV=1	PANK4	-4.28625e-17	-1.62095e-17	1	1	-0.531535	-0.0679174
Q8N414	Q8N414	>sp|Q8N414|PGBD5_HUMAN PiggyBac transposable element-derived protein 5 OS=Homo sapiens (Human) OX=9606 GN=PGBD5 PE=1 SV=4	PGBD5	0	0	1	1	-0.538082	-2.42626
P43490	P43490	>sp|P43490|NAMPT_HUMAN Nicotinamide phosphoribosyltransferase OS=Homo sapiens (Human) OX=9606 GN=NAMPT PE=1 SV=1	NAMPT	1.82263e-17	0	1	1	-0.538492	-0.750755
Q9H9B4	Q9H9B4	>sp|Q9H9B4|SFXN1_HUMAN Sideroflexin-1 OS=Homo sapiens (Human) OX=9606 GN=SFXN1 PE=1 SV=4	SFXN1	-2.91036e-17	-0.10736	1	0.553144	-0.541542	-0.0944203
P25311	P25311	>sp|P25311|ZA2G_HUMAN Zinc-alpha-2-glycoprotein OS=Homo sapiens (Human) OX=9606 GN=AZGP1 PE=1 SV=2	AZGP1	0	0.162936	1	1	-0.546545	0.104733
A0A0A0MSZ4;A0A0A0MT64;A0A0A0MTN9;A0A0A0MTR6;A0A0C4DFN8;A0A0C4DGN7;J3QQX3;P22570	A0A0A0MSZ4;A0A0A0MT64;A0A0A0MTN9;A0A0A0MTR6;A0A0C4DFN8;A0A0C4DGN7;J3QQX3;P22570	>tr|A0A0A0MSZ4|A0A0A0MSZ4_HUMAN Isoform of P22570, NADPH:adrenodoxin oxidoreductase, mitochondrial OS=Homo sapiens (Human) OX=9606 GN=FDXR PE=1 SV=1;>tr|A0A0A0MT64|A0A0A0MT64_HUMAN Isoform of P22570, NADPH:adrenodoxin oxidoreductase, mitochondrial OS=Homo sapiens (Human) OX=9606 GN=FDXR PE=1 SV=1;>tr|A0A0A0MTN9|A0A0A0MTN9_HUMAN Isoform of P22570, NADPH:adrenodoxin oxidoreductase, mitochondrial OS…	FDXR	0.0344642	0.199811	1	0.339215	-0.547038	-0.511427
J3KMX5;P62277	J3KMX5;P62277	>tr|J3KMX5|J3KMX5_HUMAN Isoform of P62277, 40S ribosomal protein S13 OS=Homo sapiens (Human) OX=9606 GN=RPS13 PE=1 SV=1;>sp|P62277|RS13_HUMAN 40S ribosomal protein S13 OS=Homo sapiens (Human) OX=9606 GN=RPS13 PE=1 SV=2	RPS13	0		1		-0.548899	-1.56596
O75947	O75947	>sp|O75947|ATP5H_HUMAN ATP synthase subunit d, mitochondrial OS=Homo sapiens (Human) OX=9606 GN=ATP5PD PE=1 SV=3	ATP5PD	0	-6.30295e-06	1	1	-0.549204	-0.130757
K7EK07;P84243	K7EK07;P84243	>tr|K7EK07|K7EK07_HUMAN Isoform of P84243, Histone H3 (Fragment) OS=Homo sapiens (Human) OX=9606 GN=H3-3B PE=1 SV=1;>sp|P84243|H33_HUMAN Histone H3.3 OS=Homo sapiens (Human) OX=9606 GN=H3-3B PE=1 SV=2	H3-3B	-2.93003e-39	-0.546574	1	0.0242996	-0.549692	-0.232684
P49721	P49721	>sp|P49721|PSB2_HUMAN Proteasome subunit beta type-2 OS=Homo sapiens (Human) OX=9606 GN=PSMB2 PE=1 SV=1	PSMB2	7.79531e-18	0	1	1	-0.549887	0.671177
Q9NRZ7	Q9NRZ7	>sp|Q9NRZ7|PLCC_HUMAN 1-acyl-sn-glycerol-3-phosphate acyltransferase gamma OS=Homo sapiens (Human) OX=9606 GN=AGPAT3 PE=1 SV=1	AGPAT3	0	0	1	1	-0.551808	-0.0240364
F5GXX5;P61803	F5GXX5;P61803	>tr|F5GXX5|F5GXX5_HUMAN Isoform of P61803, Dolichyl-diphosphooligosaccharide--protein glycosyltransferase subunit DAD1 OS=Homo sapiens (Human) OX=9606 GN=DAD1 PE=1 SV=1;>sp|P61803|DAD1_HUMAN Dolichyl-diphosphooligosaccharide--protein glycosyltransferase subunit DAD1 OS=Homo sapiens (Human) OX=9606 GN=DAD1 PE=1 SV=3	DAD1	0	-2.75228e-17	1	1	-0.558512	-0.195359
F5H515	F5H515	>tr|F5H515|F5H515_HUMAN Isoform of Q8IVF4, Dynein heavy chain 10, axonemal OS=Homo sapiens (Human) OX=9606 GN=DNAH10 PE=1 SV=2	DNAH10	0	0	1	1	-0.559009	0.160785
A0A087WX84;A0A0A0MRE9;A0A0A0MRF6;Q99996	A0A087WX84;A0A0A0MRE9;A0A0A0MRF6;Q99996	>tr|A0A087WX84|A0A087WX84_HUMAN Isoform of Q99996, A-kinase anchor protein 9 OS=Homo sapiens (Human) OX=9606 GN=AKAP9 PE=1 SV=1;>tr|A0A0A0MRE9|A0A0A0MRE9_HUMAN Isoform of Q99996, A-kinase anchor protein 9 OS=Homo sapiens (Human) OX=9606 GN=AKAP9 PE=1 SV=1;>tr|A0A0A0MRF6|A0A0A0MRF6_HUMAN Isoform of Q99996, A-kinase anchor protein 9 OS=Homo sapiens (Human) OX=9606 GN=AKAP9 PE=1 SV=1;>sp|Q99996|AKAP…	AKAP9	3.3427e-18	-2.5599e-20	1	1	-0.559847	-1.55646
P19086	P19086	>sp|P19086|GNAZ_HUMAN Guanine nucleotide-binding protein G(z) subunit alpha OS=Homo sapiens (Human) OX=9606 GN=GNAZ PE=1 SV=3	GNAZ	-3.15421e-17	-6.78036e-16	1	1	-0.570602	0.115135
P29508	P29508	>sp|P29508|SPB3_HUMAN Serpin B3 OS=Homo sapiens (Human) OX=9606 GN=SERPINB3 PE=1 SV=2	SERPINB3	0	1.32426e-18	1	1	-0.572114	0.347669
H3BS72	H3BS72	>tr|H3BS72|H3BS72_HUMAN Isoform of Q9P035, Very-long-chain (3R)-3-hydroxyacyl-CoA dehydratase OS=Homo sapiens (Human) OX=9606 GN=HACD3 PE=1 SV=1	HACD3	0	-0.27499	1	0.0340329	-0.58161	-1.05518
P20930	P20930	>sp|P20930|FILA_HUMAN Filaggrin OS=Homo sapiens (Human) OX=9606 GN=FLG PE=1 SV=3	FLG	0	0	1	1	-0.585665	-0.645005
Q9BRX8	Q9BRX8	>sp|Q9BRX8|PXL2A_HUMAN Peroxiredoxin-like 2A OS=Homo sapiens (Human) OX=9606 GN=PRXL2A PE=1 SV=3	PRXL2A	-1.61497e-17	-0.449004	1	0.0901993	-0.589403	-0.973162
E5RJM9	E5RJM9	>tr|E5RJM9|E5RJM9_HUMAN Isoform of P54136, Arg_tRNA_synt_N domain-containing protein OS=Homo sapiens (Human) OX=9606 GN=RARS1 PE=1 SV=1	RARS1	0	-0.3384	1	0.0528379	-0.591877	-1.11283
Q99523	Q99523	>sp|Q99523|SORT_HUMAN Sortilin OS=Homo sapiens (Human) OX=9606 GN=SORT1 PE=1 SV=3	SORT1	-0.0979352	-0.426896	1	0.000274256	-0.592335	-0.588509
Q9NVJ2	Q9NVJ2	>sp|Q9NVJ2|ARL8B_HUMAN ADP-ribosylation factor-like protein 8B OS=Homo sapiens (Human) OX=9606 GN=ARL8B PE=1 SV=1	ARL8B	-4.80101e-17	-0.241019	1	0.333067	-0.594826	-1.20436
Q9H4G0	Q9H4G0	>sp|Q9H4G0|E41L1_HUMAN Band 4.1-like protein 1 OS=Homo sapiens (Human) OX=9606 GN=EPB41L1 PE=1 SV=2	EPB41L1	-4.05673e-18	0	1	1	-0.595586	-0.586738
P01040	P01040	>sp|P01040|CYTA_HUMAN Cystatin-A OS=Homo sapiens (Human) OX=9606 GN=CSTA PE=1 SV=1	CSTA	-2.10986e-17	2.49782e-17	1	1	-0.599827	0.303977
O15075	O15075	>sp|O15075|DCLK1_HUMAN Serine/threonine-protein kinase DCLK1 OS=Homo sapiens (Human) OX=9606 GN=DCLK1 PE=1 SV=2	DCLK1	-0.0283798	-0.0249838	1	1	-0.600219	-1.12598
Q9NZJ7	Q9NZJ7	>sp|Q9NZJ7|MTCH1_HUMAN Mitochondrial carrier homolog 1 OS=Homo sapiens (Human) OX=9606 GN=MTCH1 PE=1 SV=1	MTCH1	-4.77059e-18	-0.147913	1	0.758234	-0.601094	-1.33633
P03905	P03905	>sp|P03905|NU4M_HUMAN NADH-ubiquinone oxidoreductase chain 4 OS=Homo sapiens (Human) OX=9606 GN=MT-ND4 PE=1 SV=1	MT-ND4	3.69767e-14	-0.165427	1	0.739199	-0.601324	-0.516261
A0A0C4DGR1;B4DHA8;M0QY66;Q9BZC1	A0A0C4DGR1;B4DHA8;M0QY66;Q9BZC1	>tr|A0A0C4DGR1|A0A0C4DGR1_HUMAN Isoform of Q9BZC1, CUGBP Elav-like family member 4 (Fragment) OS=Homo sapiens (Human) OX=9606 GN=CELF4 PE=1 SV=1;>tr|B4DHA8|B4DHA8_HUMAN Isoform of Q9BZC1, CUGBP Elav-like family member 4 OS=Homo sapiens (Human) OX=9606 GN=CELF4 PE=1 SV=1;>tr|M0QY66|M0QY66_HUMAN Isoform of Q9BZC1, CUGBP Elav-like family member 4 OS=Homo sapiens (Human) OX=9606 GN=CELF4 PE=1 SV=1;>s…	CELF4	1.59924e-17	-0.388785	1	0.0908527	-0.601977	-2.10388
P27449	P27449	>sp|P27449|VATL_HUMAN V-type proton ATPase 16 kDa proteolipid subunit OS=Homo sapiens (Human) OX=9606 GN=ATP6V0C PE=1 SV=1	ATP6V0C	0	0	1	1	-0.602448	0.343763
F8WCJ7;F8WF48;Q99442	F8WCJ7;F8WF48;Q99442	>tr|F8WCJ7|F8WCJ7_HUMAN Isoform of Q99442, Translocation protein SEC62 OS=Homo sapiens (Human) OX=9606 GN=SEC62 PE=1 SV=1;>tr|F8WF48|F8WF48_HUMAN Isoform of Q99442, Translocation protein SEC62 OS=Homo sapiens (Human) OX=9606 GN=SEC62 PE=1 SV=1;>sp|Q99442|SEC62_HUMAN Translocation protein SEC62 OS=Homo sapiens (Human) OX=9606 GN=SEC62 PE=1 SV=1	SEC62	0	-4.37818e-17	1	1	-0.604072	-0.0947578
B1ANH0;B1ANH2;Q16774	B1ANH0;B1ANH2;Q16774	>tr|B1ANH0|B1ANH0_HUMAN Isoform of Q16774, Guanylate kinase (Fragment) OS=Homo sapiens (Human) OX=9606 GN=GUK1 PE=1 SV=1;>tr|B1ANH2|B1ANH2_HUMAN Isoform of Q16774, Guanylate kinase (Fragment) OS=Homo sapiens (Human) OX=9606 GN=GUK1 PE=1 SV=1;>sp|Q16774|KGUA_HUMAN Guanylate kinase OS=Homo sapiens (Human) OX=9606 GN=GUK1 PE=1 SV=2	GUK1	9.64438e-18	-6.29586e-15	1	1	-0.607119	-1.00726
O60831	O60831	>sp|O60831|PRAF2_HUMAN PRA1 family protein 2 OS=Homo sapiens (Human) OX=9606 GN=PRAF2 PE=1 SV=1	PRAF2	-4.13634e-17	-0.075465	1	1	-0.607869	0.315906
B7WNR0	B7WNR0	>tr|B7WNR0|B7WNR0_HUMAN Isoform of P02768, Albumin OS=Homo sapiens (Human) OX=9606 GN=ALB PE=1 SV=1	ALB	0	0	1	1	-0.608953	0.706784
D6RG13;P61247	D6RG13;P61247	>tr|D6RG13|D6RG13_HUMAN Isoform of P61247, 40S ribosomal protein S3a (Fragment) OS=Homo sapiens (Human) OX=9606 GN=RPS3A PE=1 SV=1;>sp|P61247|RS3A_HUMAN 40S ribosomal protein S3a OS=Homo sapiens (Human) OX=9606 GN=RPS3A PE=1 SV=2	RPS3A	-4.85441e-17	-0.187893	1	0.472167	-0.609356	-2.12495
P30085	P30085	>sp|P30085|KCY_HUMAN UMP-CMP kinase OS=Homo sapiens (Human) OX=9606 GN=CMPK1 PE=1 SV=3	CMPK1	0	0	1	1	-0.610925	-0.100243
P21397	P21397	>sp|P21397|AOFA_HUMAN Amine oxidase [flavin-containing] A OS=Homo sapiens (Human) OX=9606 GN=MAOA PE=1 SV=1	MAOA	0	2.70689e-18	1	1	-0.614313	-0.0921804
O76070	O76070	>sp|O76070|SYUG_HUMAN Gamma-synuclein OS=Homo sapiens (Human) OX=9606 GN=SNCG PE=1 SV=2	SNCG	-2.7177e-17	-0.106579	1	1	-0.615448	0.215754
Q9UPA5	Q9UPA5	>sp|Q9UPA5|BSN_HUMAN Protein bassoon OS=Homo sapiens (Human) OX=9606 GN=BSN PE=1 SV=4	BSN	0	0	1	1	-0.616902	-0.527802
A0A0U1RR93	A0A0U1RR93	>tr|A0A0U1RR93|A0A0U1RR93_HUMAN Isoform of Q9BYB0, SH3 and multiple ankyrin repeat domains protein 3 OS=Homo sapiens (Human) OX=9606 GN=SHANK3 PE=1 SV=1	SHANK3	0.0721772	0.259781	1	0.0403931	-0.616944	0.735963
C9JJT5;G3V325;P56134	C9JJT5;G3V325;P56134	>tr|C9JJT5|C9JJT5_HUMAN ATP5MF-PTCD1 readthrough, ATP synthase membrane subunit f OS=Homo sapiens (Human) OX=9606 GN=ATP5MF-PTCD1 PE=3 SV=2;>tr|G3V325|G3V325_HUMAN ATP5MF-PTCD1 readthrough, PPR_long domain-containing protein OS=Homo sapiens (Human) OX=9606 GN=ATP5MF-PTCD1 PE=4 SV=1;>sp|P56134|ATPK_HUMAN ATP synthase subunit f, mitochondrial OS=Homo sapiens (Human) OX=9606 GN=ATP5MF PE=1 SV=3	ATP5MF-PTCD1;ATP5MF	0	-3.38917e-17	1	1	-0.61814	-0.267337
O60684	O60684	>sp|O60684|IMA7_HUMAN Importin subunit alpha-7 OS=Homo sapiens (Human) OX=9606 GN=KPNA6 PE=1 SV=1	KPNA6	-4.77844e-17	-0.0346581	1	1	-0.619543	-1.29576
P39019	P39019	>sp|P39019|RS19_HUMAN 40S ribosomal protein S19 OS=Homo sapiens (Human) OX=9606 GN=RPS19 PE=1 SV=2	RPS19	-1.59303e-17	0	1	1	-0.62251	-0.302696
B4DY09;Q12905	B4DY09;Q12905	>tr|B4DY09|B4DY09_HUMAN Isoform of Q12905, DZF domain-containing protein OS=Homo sapiens (Human) OX=9606 GN=ILF2 PE=1 SV=1;>sp|Q12905|ILF2_HUMAN Interleukin enhancer-binding factor 2 OS=Homo sapiens (Human) OX=9606 GN=ILF2 PE=1 SV=2	ILF2	-0.0612833	-0.367734	1	0.0320841	-0.622554	-0.295948
O43242	O43242	>sp|O43242|PSMD3_HUMAN 26S proteasome non-ATPase regulatory subunit 3 OS=Homo sapiens (Human) OX=9606 GN=PSMD3 PE=1 SV=2	PSMD3	-3.00068e-18	-0.179245	1	0.419893	-0.622983	-0.596399
P63092;Q5JWF2	P63092;Q5JWF2	>sp|P63092|GNAS2_HUMAN Isoform of Q5JWF2, Guanine nucleotide-binding protein G(s) subunit alpha isoforms short OS=Homo sapiens (Human) OX=9606 GN=GNAS PE=1 SV=1;>sp|Q5JWF2|GNAS1_HUMAN Guanine nucleotide-binding protein G(s) subunit alpha isoforms XLas OS=Homo sapiens (Human) OX=9606 GN=GNAS PE=1 SV=2	GNAS	-6.02814e-17	0	1	1	-0.623972	0.798793
R4GNH3	R4GNH3	>tr|R4GNH3|R4GNH3_HUMAN Isoform of P17980, AAA domain-containing protein OS=Homo sapiens (Human) OX=9606 GN=PSMC3 PE=1 SV=1	PSMC3	-0.0180451	-0.26422	1	0.00193697	-0.625298	-0.672784
Q9UBV2	Q9UBV2	>sp|Q9UBV2|SE1L1_HUMAN Protein sel-1 homolog 1 OS=Homo sapiens (Human) OX=9606 GN=SEL1L PE=1 SV=3	SEL1L	-8.35755e-17	-0.283004	1	0.344399	-0.626022	-1.36857
H7BXY3;Q7L2E3	H7BXY3;Q7L2E3	>tr|H7BXY3|H7BXY3_HUMAN Isoform of Q7L2E3, RNA helicase OS=Homo sapiens (Human) OX=9606 GN=DHX30 PE=1 SV=1;>sp|Q7L2E3|DHX30_HUMAN ATP-dependent RNA helicase DHX30 OS=Homo sapiens (Human) OX=9606 GN=DHX30 PE=1 SV=1	DHX30	-9.87165e-19	-0.114044	1	0.853567	-0.628076	-0.701422
C9JRZ6;F8WAR4;Q9NX63	C9JRZ6;F8WAR4;Q9NX63	>tr|C9JRZ6|C9JRZ6_HUMAN Isoform of Q9NX63, MICOS complex subunit OS=Homo sapiens (Human) OX=9606 GN=CHCHD3 PE=1 SV=2;>tr|F8WAR4|F8WAR4_HUMAN Isoform of Q9NX63, MICOS complex subunit OS=Homo sapiens (Human) OX=9606 GN=CHCHD3 PE=1 SV=1;>sp|Q9NX63|MIC19_HUMAN MICOS complex subunit MIC19 OS=Homo sapiens (Human) OX=9606 GN=CHCHD3 PE=1 SV=1	CHCHD3	0.0935463	-0.000956012	1	1	-0.631032	-0.027431
Q02156	Q02156	>sp|Q02156|KPCE_HUMAN Protein kinase C epsilon type OS=Homo sapiens (Human) OX=9606 GN=PRKCE PE=1 SV=1	PRKCE	-0.0622736	-0.260909	1	0.109158	-0.632498	0.491739
C9J712	C9J712	>tr|C9J712|C9J712_HUMAN Isoform of P35080, Profilin OS=Homo sapiens (Human) OX=9606 GN=PFN2 PE=1 SV=1	PFN2	0	0	1	1	-0.632928	0.154572
Q8IV08	Q8IV08	>sp|Q8IV08|PLD3_HUMAN 5'-3' exonuclease PLD3 OS=Homo sapiens (Human) OX=9606 GN=PLD3 PE=1 SV=1	PLD3	0.238271	1.43452e-17	1	1	-0.63575	-0.509874
P62330	P62330	>sp|P62330|ARF6_HUMAN ADP-ribosylation factor 6 OS=Homo sapiens (Human) OX=9606 GN=ARF6 PE=1 SV=2	ARF6	0	-3.07605e-17	1	1	-0.636516	-0.421418
P47756	P47756	>sp|P47756|CAPZB_HUMAN F-actin-capping protein subunit beta OS=Homo sapiens (Human) OX=9606 GN=CAPZB PE=1 SV=4	CAPZB	-0.0577417	-0.16832	1	0.498806	-0.642835	-0.160109
A0A087WY85;A0A0A0MQU3;D6RAH7;D6RAW0;D6RFM0;H9KV45;P61077;P62837	A0A087WY85;A0A0A0MQU3;D6RAH7;D6RAW0;D6RFM0;H9KV45;P61077;P62837	>tr|A0A087WY85|A0A087WY85_HUMAN Isoform of P61077, UBC core domain-containing protein OS=Homo sapiens (Human) OX=9606 GN=UBE2D3 PE=1 SV=1;>tr|A0A0A0MQU3|A0A0A0MQU3_HUMAN Isoform of P62837, UBC core domain-containing protein OS=Homo sapiens (Human) OX=9606 GN=UBE2D2 PE=1 SV=1;>tr|D6RAH7|D6RAH7_HUMAN Isoform of P61077, UBC core domain-containing protein OS=Homo sapiens (Human) OX=9606 GN=UBE2D3 PE=…	UBE2D3;UBE2D2	0	0	1	1	-0.644538	-0.0682626
Q14008	Q14008	>sp|Q14008|CKAP5_HUMAN Cytoskeleton-associated protein 5 OS=Homo sapiens (Human) OX=9606 GN=CKAP5 PE=1 SV=3	CKAP5	7.16529e-19	-0.065784	1	1	-0.644544	-0.858972
E9PB51	E9PB51	>tr|E9PB51|E9PB51_HUMAN Isoform of Q9BWF3, RNA-binding protein 4 (Fragment) OS=Homo sapiens (Human) OX=9606 GN=RBM4 PE=1 SV=1	RBM4	0	-0.149384	1	0.748553	-0.644559	-2.65266
P54750	P54750	>sp|P54750|PDE1A_HUMAN Calcium/calmodulin-dependent 3',5'-cyclic nucleotide phosphodiesterase 1A OS=Homo sapiens (Human) OX=9606 GN=PDE1A PE=1 SV=2	PDE1A	0	-2.26748e-15	1	1	-0.646359	-0.589637
D6RGV5;D6RIE3;H0UI06;P14406	D6RGV5;D6RIE3;H0UI06;P14406	>tr|D6RGV5|D6RGV5_HUMAN Isoform of P14406, Cytochrome c oxidase subunit 7A2, mitochondrial (Fragment) OS=Homo sapiens (Human) OX=9606 GN=COX7A2 PE=1 SV=1;>tr|D6RIE3|D6RIE3_HUMAN Isoform of P14406, Cytochrome c oxidase subunit 7A2, mitochondrial OS=Homo sapiens (Human) OX=9606 GN=COX7A2 PE=1 SV=1;>tr|H0UI06|H0UI06_HUMAN Isoform of P14406, Cytochrome c oxidase subunit 7A2, mitochondrial OS=Homo sap…	COX7A2	0	4.0384e-18	1	1	-0.651589	-0.434422
P52294	P52294	>sp|P52294|IMA5_HUMAN Importin subunit alpha-5 OS=Homo sapiens (Human) OX=9606 GN=KPNA1 PE=1 SV=3	KPNA1	0.157797	0	1	1	-0.651729	-0.516032
O95721	O95721	>sp|O95721|SNP29_HUMAN Synaptosomal-associated protein 29 OS=Homo sapiens (Human) OX=9606 GN=SNAP29 PE=1 SV=1	SNAP29	0	1.0309e-18	1	1	-0.652066	-1.9686
C9JAZ1	C9JAZ1	>tr|C9JAZ1|C9JAZ1_HUMAN Isoform of O75431, GST C-terminal domain-containing protein (Fragment) OS=Homo sapiens (Human) OX=9606 GN=MTX2 PE=1 SV=1	MTX2	-0.0957318	0	1	1	-0.655687	0.985778
E9PR38;H0YDK8;H0YEH2;Q14671;Q5T1Z4;Q5T1Z8	E9PR38;H0YDK8;H0YEH2;Q14671;Q5T1Z4;Q5T1Z8	>tr|E9PR38|E9PR38_HUMAN Isoform of Q14671, PUM-HD domain-containing protein OS=Homo sapiens (Human) OX=9606 GN=PUM1 PE=1 SV=1;>tr|H0YDK8|H0YDK8_HUMAN Isoform of Q14671, PUM-HD domain-containing protein (Fragment) OS=Homo sapiens (Human) OX=9606 GN=PUM1 PE=1 SV=1;>tr|H0YEH2|H0YEH2_HUMAN Isoform of Q14671, PUM-HD domain-containing protein (Fragment) OS=Homo sapiens (Human) OX=9606 GN=PUM1 PE=1 SV=1…	PUM1	0	-0.10589	1	1	-0.662605	-1.12744
H7BYS8	H7BYS8	>tr|H7BYS8|H7BYS8_HUMAN Isoform of Q08722, Leukocyte surface antigen CD47 (Fragment) OS=Homo sapiens (Human) OX=9606 GN=CD47 PE=1 SV=1	CD47	0	0.165363	1	0.915526	-0.668885	-0.336907
Q96JJ7	Q96JJ7	>sp|Q96JJ7|TMX3_HUMAN Protein disulfide-isomerase TMX3 OS=Homo sapiens (Human) OX=9606 GN=TMX3 PE=1 SV=2	TMX3	0	-0.301511	1	0.299912	-0.668888	-0.670618
Q9H223	Q9H223	>sp|Q9H223|EHD4_HUMAN EH domain-containing protein 4 OS=Homo sapiens (Human) OX=9606 GN=EHD4 PE=1 SV=1	EHD4	0	0	1	1	-0.676615	-0.751795
B4DDG0;B4E171;P41732	B4DDG0;B4E171;P41732	>tr|B4DDG0|B4DDG0_HUMAN Isoform of P41732, Tetraspanin OS=Homo sapiens (Human) OX=9606 GN=TSPAN7 PE=1 SV=1;>tr|B4E171|B4E171_HUMAN ENSG00000250349 readthrough, Tetraspanin OS=Homo sapiens (Human) OX=9606 GN=ENSG00000250349 PE=2 SV=1;>sp|P41732|TSN7_HUMAN Tetraspanin-7 OS=Homo sapiens (Human) OX=9606 GN=TSPAN7 PE=1 SV=2	TSPAN7;ENSG00000250349	0.0504256	0.153387	1	1	-0.677545	0.381207
Q93034	Q93034	>sp|Q93034|CUL5_HUMAN Cullin-5 OS=Homo sapiens (Human) OX=9606 GN=CUL5 PE=1 SV=4	CUL5	0	-0.265087	1	0.156069	-0.67777	-0.307414
G8JLG2;Q15517;Q2L6G8	G8JLG2;Q15517;Q2L6G8	>tr|G8JLG2|G8JLG2_HUMAN Isoform of Q15517, Corneodesmosin OS=Homo sapiens (Human) OX=9606 GN=CDSN PE=1 SV=1;>sp|Q15517|CDSN_HUMAN Corneodesmosin OS=Homo sapiens (Human) OX=9606 GN=CDSN PE=1 SV=3;>tr|Q2L6G8|Q2L6G8_HUMAN Isoform of Q15517, Corneodesmosin OS=Homo sapiens (Human) OX=9606 GN=CDSN PE=1 SV=1	CDSN	0	3.85256e-16	1	1	-0.680457	0.0363167
C9JTE0	C9JTE0	>tr|C9JTE0|C9JTE0_HUMAN Isoform of Q16653, Myelin-oligodendrocyte glycoprotein OS=Homo sapiens (Human) OX=9606 GN=MOG PE=1 SV=1	MOG	-1.36576e-16	-3.62127e-16	1	1	-0.689647	-0.278044
Q08174	Q08174	>sp|Q08174|PCDH1_HUMAN Protocadherin-1 OS=Homo sapiens (Human) OX=9606 GN=PCDH1 PE=1 SV=2	PCDH1	-5.40357e-19	-3.5127e-17	1	1	-0.694094	0.00457666
Q9H3Z4	Q9H3Z4	>sp|Q9H3Z4|DNJC5_HUMAN DnaJ homolog subfamily C member 5 OS=Homo sapiens (Human) OX=9606 GN=DNAJC5 PE=1 SV=1	DNAJC5	0.0633777	0.737036	1	0.0137458	-0.703241	0.518965
P34897	P34897	>sp|P34897|GLYM_HUMAN Serine hydroxymethyltransferase, mitochondrial OS=Homo sapiens (Human) OX=9606 GN=SHMT2 PE=1 SV=3	SHMT2	0.0132564	-0.0217357	1	1	-0.704256	-0.737845
P15531	P15531	>sp|P15531|NDKA_HUMAN Nucleoside diphosphate kinase A OS=Homo sapiens (Human) OX=9606 GN=NME1 PE=1 SV=1	NME1	0	0	1	1	-0.704354	0.0867752
Q86XE3	Q86XE3	>sp|Q86XE3|MICU3_HUMAN Calcium uptake protein 3, mitochondrial OS=Homo sapiens (Human) OX=9606 GN=MICU3 PE=1 SV=1	MICU3	0.107435	1.88025e-17	1	1	-0.705179	-0.0714945
G5EA30;Q92879	G5EA30;Q92879	>tr|G5EA30|G5EA30_HUMAN Isoform of Q92879, CUG triplet repeat, RNA binding protein 1, isoform CRA_c OS=Homo sapiens (Human) OX=9606 GN=CELF1 PE=1 SV=1;>sp|Q92879|CELF1_HUMAN CUGBP Elav-like family member 1 OS=Homo sapiens (Human) OX=9606 GN=CELF1 PE=1 SV=2	CELF1	-3.18103e-16	-0.310096	1	0.146194	-0.712791	-0.654664
A0A0U1RQF0;P49327	A0A0U1RQF0;P49327	>tr|A0A0U1RQF0|A0A0U1RQF0_HUMAN Isoform of P49327, 3-hydroxyacyl-[acyl-carrier-protein] dehydratase OS=Homo sapiens (Human) OX=9606 GN=FASN PE=1 SV=1;>sp|P49327|FAS_HUMAN Fatty acid synthase OS=Homo sapiens (Human) OX=9606 GN=FASN PE=1 SV=3	FASN	0	-0.0154125	1	1	-0.722375	-0.959727
E7END7	E7END7	>tr|E7END7|E7END7_HUMAN Isoform of P62820, Ras-related protein Rab-1A OS=Homo sapiens (Human) OX=9606 GN=RAB1A PE=1 SV=1	RAB1A	-4.31291e-17	2.60408e-18	1	1	-0.724285	-0.0741715
Q9Y512	Q9Y512	>sp|Q9Y512|SAM50_HUMAN Sorting and assembly machinery component 50 homolog OS=Homo sapiens (Human) OX=9606 GN=SAMM50 PE=1 SV=3	SAMM50	-1.27685e-17	-0.240707	1	0.145787	-0.725683	-0.27544
E9PJQ8;E9PS15;Q6PI25	E9PJQ8;E9PS15;Q6PI25	>tr|E9PJQ8|E9PJQ8_HUMAN Isoform of Q6PI25, Protein cornichon homolog 2 OS=Homo sapiens (Human) OX=9606 GN=CNIH2 PE=1 SV=1;>tr|E9PS15|E9PS15_HUMAN Isoform of Q6PI25, Protein cornichon homolog 2 OS=Homo sapiens (Human) OX=9606 GN=CNIH2 PE=1 SV=1;>sp|Q6PI25|CNIH2_HUMAN Protein cornichon homolog 2 OS=Homo sapiens (Human) OX=9606 GN=CNIH2 PE=1 SV=1	CNIH2	0	0	1	1	-0.726966	-0.564944
Q9NYU2	Q9NYU2	>sp|Q9NYU2|UGGG1_HUMAN UDP-glucose:glycoprotein glucosyltransferase 1 OS=Homo sapiens (Human) OX=9606 GN=UGGT1 PE=1 SV=3	UGGT1	0	-0.204909	1	0.203963	-0.733086	-1.46929
Q969V3	Q969V3	>sp|Q969V3|NCLN_HUMAN Nicalin OS=Homo sapiens (Human) OX=9606 GN=NCLN PE=1 SV=2	NCLN	0	-0.33509	1	0.0371086	-0.73372	-1.29156
K7EN06;O95057	K7EN06;O95057	>tr|K7EN06|K7EN06_HUMAN Isoform of O95057, GTP-binding protein Di-Ras1 (Fragment) OS=Homo sapiens (Human) OX=9606 GN=DIRAS1 PE=1 SV=1;>sp|O95057|DIRA1_HUMAN GTP-binding protein Di-Ras1 OS=Homo sapiens (Human) OX=9606 GN=DIRAS1 PE=1 SV=1	DIRAS1	0	0	1	1	-0.740667	-0.504539
P21912	P21912	>sp|P21912|SDHB_HUMAN Succinate dehydrogenase [ubiquinone] iron-sulfur subunit, mitochondrial OS=Homo sapiens (Human) OX=9606 GN=SDHB PE=1 SV=3	SDHB	4.95759e-18	0	1	1	-0.743526	-0.115804
Q99250	Q99250	>sp|Q99250|SCN2A_HUMAN Sodium channel protein type 2 subunit alpha OS=Homo sapiens (Human) OX=9606 GN=SCN2A PE=1 SV=3	SCN2A	0	0.170836	1	0.669278	-0.748555	-0.355173
A0A0J9YX66;A0A0J9YXJ0;A0A1B0GU44;A0A1B0GUN8;E9PC62;O95319;Q5VZZ6;V9GYD9	A0A0J9YX66;A0A0J9YXJ0;A0A1B0GU44;A0A1B0GUN8;E9PC62;O95319;Q5VZZ6;V9GYD9	>tr|A0A0J9YX66|A0A0J9YX66_HUMAN Isoform of O95319, CUGBP Elav-like family member 2 OS=Homo sapiens (Human) OX=9606 GN=CELF2 PE=1 SV=1;>tr|A0A0J9YXJ0|A0A0J9YXJ0_HUMAN Isoform of O95319, CUGBP Elav-like family member 2 OS=Homo sapiens (Human) OX=9606 GN=CELF2 PE=1 SV=1;>tr|A0A1B0GU44|A0A1B0GU44_HUMAN Isoform of O95319, CUGBP Elav-like family member 2 OS=Homo sapiens (Human) OX=9606 GN=CELF2 PE=1 SV…	CELF2	-0.0193475	-0.483229	1	0.0457473	-0.749178	-1.00601
A0A2R8YCS7;Q9Y3Z3	A0A2R8YCS7;Q9Y3Z3	>tr|A0A2R8YCS7|A0A2R8YCS7_HUMAN Isoform of Q9Y3Z3, Deoxynucleoside triphosphate triphosphohydrolase SAMHD1 OS=Homo sapiens (Human) OX=9606 GN=SAMHD1 PE=1 SV=1;>sp|Q9Y3Z3|SAMH1_HUMAN Deoxynucleoside triphosphate triphosphohydrolase SAMHD1 OS=Homo sapiens (Human) OX=9606 GN=SAMHD1 PE=1 SV=2	SAMHD1	1.47125e-18	-0.284482	1	0.336011	-0.753557	-0.777089
A0A5F9UJV3;Q13367	A0A5F9UJV3;Q13367	>tr|A0A5F9UJV3|A0A5F9UJV3_HUMAN Isoform of Q13367, AP-3 complex subunit beta OS=Homo sapiens (Human) OX=9606 GN=AP3B2 PE=1 SV=1;>sp|Q13367|AP3B2_HUMAN AP-3 complex subunit beta-2 OS=Homo sapiens (Human) OX=9606 GN=AP3B2 PE=1 SV=2	AP3B2	-0.0505262	-0.144275	1	0.174203	-0.754452	-0.705256
I3L159;I3L1F5	I3L159;I3L1F5	>tr|I3L159|I3L159_HUMAN Isoform of P30519, Heme oxygenase (biliverdin-producing) (Fragment) OS=Homo sapiens (Human) OX=9606 GN=HMOX2 PE=1 SV=1;>tr|I3L1F5|I3L1F5_HUMAN Isoform of P30519, Heme oxygenase (biliverdin-producing) (Fragment) OS=Homo sapiens (Human) OX=9606 GN=HMOX2 PE=1 SV=1	HMOX2	0	0	1	1	-0.755698	0.369254
G3V0I5;P49821	G3V0I5;P49821	>tr|G3V0I5|G3V0I5_HUMAN Isoform of P49821, NADH dehydrogenase [ubiquinone] flavoprotein 1, mitochondrial OS=Homo sapiens (Human) OX=9606 GN=NDUFV1 PE=1 SV=1;>sp|P49821|NDUV1_HUMAN NADH dehydrogenase [ubiquinone] flavoprotein 1, mitochondrial OS=Homo sapiens (Human) OX=9606 GN=NDUFV1 PE=1 SV=4	NDUFV1	0	0	1	1	-0.756303	-0.282752
Q8WUM4	Q8WUM4	>sp|Q8WUM4|PDC6I_HUMAN Programmed cell death 6-interacting protein OS=Homo sapiens (Human) OX=9606 GN=PDCD6IP PE=1 SV=1	PDCD6IP	-1.09182e-14	-4.26151e-16	1	1	-0.757314	-0.181254
M0R366;Q9BTV5	M0R366;Q9BTV5	>tr|M0R366|M0R366_HUMAN Isoform of Q9BTV5, Fibronectin type III and SPRY domain-containing protein 1 OS=Homo sapiens (Human) OX=9606 GN=FSD1 PE=1 SV=1;>sp|Q9BTV5|FSD1_HUMAN Fibronectin type III and SPRY domain-containing protein 1 OS=Homo sapiens (Human) OX=9606 GN=FSD1 PE=1 SV=1	FSD1	0	0	1	1	-0.757581	0.439746
P20073	P20073	>sp|P20073|ANXA7_HUMAN Annexin A7 OS=Homo sapiens (Human) OX=9606 GN=ANXA7 PE=1 SV=3	ANXA7	-1.82459e-15	-0.0949224	1	0.895509	-0.758023	-0.0988115
Q5T0R1;Q5T0R2;Q5T0R3;Q5T0R4;Q5T0R5;Q5T0R6;Q5T0R7	Q5T0R1;Q5T0R2;Q5T0R3;Q5T0R4;Q5T0R5;Q5T0R6;Q5T0R7	>tr|Q5T0R1|Q5T0R1_HUMAN Isoform of Q01518, CAP_N domain-containing protein (Fragment) OS=Homo sapiens (Human) OX=9606 GN=CAP1 PE=1 SV=1;>tr|Q5T0R2|Q5T0R2_HUMAN Isoform of Q01518, CAP_N domain-containing protein (Fragment) OS=Homo sapiens (Human) OX=9606 GN=CAP1 PE=1 SV=1;>tr|Q5T0R3|Q5T0R3_HUMAN Isoform of Q01518, CAP_N domain-containing protein (Fragment) OS=Homo sapiens (Human) OX=9606 GN=CAP1 P…	CAP1	0	0	1	1	-0.758694	-0.667758
A0A5F9ZHL1	A0A5F9ZHL1	>tr|A0A5F9ZHL1|A0A5F9ZHL1_HUMAN Isoform of P24752, Acetyl-CoA acetyltransferase, mitochondrial OS=Homo sapiens (Human) OX=9606 GN=ACAT1 PE=1 SV=1	ACAT1	-3.50525e-17	0	1	1	-0.75944	0.514311
F8WAR6;F8WER6;O14782	F8WAR6;F8WER6;O14782	>tr|F8WAR6|F8WAR6_HUMAN Isoform of O14782, Kinesin-like protein OS=Homo sapiens (Human) OX=9606 GN=KIF3C PE=1 SV=2;>tr|F8WER6|F8WER6_HUMAN Isoform of O14782, Kinesin-like protein OS=Homo sapiens (Human) OX=9606 GN=KIF3C PE=1 SV=2;>sp|O14782|KIF3C_HUMAN Kinesin-like protein KIF3C OS=Homo sapiens (Human) OX=9606 GN=KIF3C PE=1 SV=3	KIF3C	1.12374e-15	-0.176571	1	0.22244	-0.763074	-0.307963
Q16799	Q16799	>sp|Q16799|RTN1_HUMAN Reticulon-1 OS=Homo sapiens (Human) OX=9606 GN=RTN1 PE=1 SV=1	RTN1	0	0	1	1	-0.767327	-0.256255
E9PKH6;E9PPW7;O00217	E9PKH6;E9PPW7;O00217	>tr|E9PKH6|E9PKH6_HUMAN Isoform of O00217, Complex I-23kD (Fragment) OS=Homo sapiens (Human) OX=9606 GN=NDUFS8 PE=1 SV=1;>tr|E9PPW7|E9PPW7_HUMAN Isoform of O00217, Complex I-23kD (Fragment) OS=Homo sapiens (Human) OX=9606 GN=NDUFS8 PE=1 SV=1;>sp|O00217|NDUS8_HUMAN NADH dehydrogenase [ubiquinone] iron-sulfur protein 8, mitochondrial OS=Homo sapiens (Human) OX=9606 GN=NDUFS8 PE=1 SV=1	NDUFS8	0	-2.29743e-17	1	1	-0.767576	-1.03775
P14618	P14618	>sp|P14618|KPYM_HUMAN Pyruvate kinase PKM OS=Homo sapiens (Human) OX=9606 GN=PKM PE=1 SV=4	PKM	-0.0865758	-5.59874e-16	1	1	-0.768612	0.0153164
O14828	O14828	>sp|O14828|SCAM3_HUMAN Secretory carrier-associated membrane protein 3 OS=Homo sapiens (Human) OX=9606 GN=SCAMP3 PE=1 SV=3	SCAMP3	-3.45951e-16	-1.82695e-16	1	1	-0.770764	-0.689316
Q9UBS4	Q9UBS4	>sp|Q9UBS4|DJB11_HUMAN DnaJ homolog subfamily B member 11 OS=Homo sapiens (Human) OX=9606 GN=DNAJB11 PE=1 SV=1	DNAJB11	1.98823e-16	-2.38763e-16	1	1	-0.777395	-1.04257
P50395	P50395	>sp|P50395|GDIB_HUMAN Rab GDP dissociation inhibitor beta OS=Homo sapiens (Human) OX=9606 GN=GDI2 PE=1 SV=2	GDI2	-1.51104e-17	-0.154606	1	0.426074	-0.778168	0.0756414
P10599	P10599	>sp|P10599|THIO_HUMAN Thioredoxin OS=Homo sapiens (Human) OX=9606 GN=TXN PE=1 SV=3	TXN	0	0	1	1	-0.784392	0.105673
P27635;X1WI28	P27635;X1WI28	>sp|P27635|RL10_HUMAN 60S ribosomal protein L10 OS=Homo sapiens (Human) OX=9606 GN=RPL10 PE=1 SV=4;>tr|X1WI28|X1WI28_HUMAN Isoform of P27635, Ribosomal_L16 domain-containing protein (Fragment) OS=Homo sapiens (Human) OX=9606 GN=RPL10 PE=1 SV=7	RPL10	0.096394	-7.64883e-13	1	1	-0.785369	-0.524635
O95169	O95169	>sp|O95169|NDUB8_HUMAN NADH dehydrogenase [ubiquinone] 1 beta subcomplex subunit 8, mitochondrial OS=Homo sapiens (Human) OX=9606 GN=NDUFB8 PE=1 SV=1	NDUFB8	0	3.23622e-17	1	1	-0.786712	-0.200387
P02814	P02814	>sp|P02814|SMR3B_HUMAN Submaxillary gland androgen-regulated protein 3B OS=Homo sapiens (Human) OX=9606 GN=SMR3B PE=1 SV=2	SMR3B	-5.18394e-10	0	1	1	-0.787443	-0.0516409
A0A087WT80	A0A087WT80	>tr|A0A087WT80|A0A087WT80_HUMAN Isoform of Q9NQ66, 1-phosphatidylinositol 4,5-bisphosphate phosphodiesterase OS=Homo sapiens (Human) OX=9606 GN=PLCB1 PE=1 SV=1	PLCB1	-5.65257e-16	-4.05196e-16	1	1	-0.793203	-0.661512
Q16566	Q16566	>sp|Q16566|KCC4_HUMAN Calcium/calmodulin-dependent protein kinase type IV OS=Homo sapiens (Human) OX=9606 GN=CAMK4 PE=1 SV=1	CAMK4	0	0	1	1	-0.796582	-0.508933
P61020	P61020	>sp|P61020|RAB5B_HUMAN Ras-related protein Rab-5B OS=Homo sapiens (Human) OX=9606 GN=RAB5B PE=1 SV=1	RAB5B	-1.00522e-11	0	1	1	-0.801393	-0.423145
Q9NZW5	Q9NZW5	>sp|Q9NZW5|MPP6_HUMAN MAGUK p55 subfamily member 6 OS=Homo sapiens (Human) OX=9606 GN=MPP6 PE=1 SV=2	MPP6	-5.81715e-15	-1.24391e-16	1	1	-0.803397	-2.50637
Q9NZB2	Q9NZB2	>sp|Q9NZB2|F120A_HUMAN Constitutive coactivator of PPAR-gamma-like protein 1 OS=Homo sapiens (Human) OX=9606 GN=FAM120A PE=1 SV=2	FAM120A	-3.16429e-13	-0.258264	1	0.112394	-0.80441	-0.491648
A0A0A0MRE6;O94967	A0A0A0MRE6;O94967	>tr|A0A0A0MRE6|A0A0A0MRE6_HUMAN Isoform of O94967, WD repeat-containing protein 47 OS=Homo sapiens (Human) OX=9606 GN=WDR47 PE=1 SV=1;>sp|O94967|WDR47_HUMAN WD repeat-containing protein 47 OS=Homo sapiens (Human) OX=9606 GN=WDR47 PE=1 SV=1	WDR47	-1.35224e-16	-0.0712519	1	1	-0.809323	-0.0227149
P67870;Q5SRQ6	P67870;Q5SRQ6	>sp|P67870|CSK2B_HUMAN Casein kinase II subunit beta OS=Homo sapiens (Human) OX=9606 GN=CSNK2B PE=1 SV=1;>tr|Q5SRQ6|Q5SRQ6_HUMAN Isoform of P67870, Casein kinase II subunit beta OS=Homo sapiens (Human) OX=9606 GN=CSNK2B PE=1 SV=2	CSNK2B	-1.52704e-17	1.50178e-14	1	1	-0.812491	0.449879
Q6P0Q8	Q6P0Q8	>sp|Q6P0Q8|MAST2_HUMAN Microtubule-associated serine/threonine-protein kinase 2 OS=Homo sapiens (Human) OX=9606 GN=MAST2 PE=1 SV=2	MAST2	0	0	1	1	-0.814998	-2.5762
A0A0R4J2G7;A0A1D5RMU6;E7ERL8;Q9ULB1	A0A0R4J2G7;A0A1D5RMU6;E7ERL8;Q9ULB1	>tr|A0A0R4J2G7|A0A0R4J2G7_HUMAN Isoform of Q9ULB1, Neurexin-1-beta OS=Homo sapiens (Human) OX=9606 GN=NRXN1 PE=1 SV=1;>tr|A0A1D5RMU6|A0A1D5RMU6_HUMAN Isoform of Q9ULB1, Neurexin-1-beta OS=Homo sapiens (Human) OX=9606 GN=NRXN1 PE=1 SV=1;>tr|E7ERL8|E7ERL8_HUMAN Isoform of Q9ULB1, Neurexin-1-beta OS=Homo sapiens (Human) OX=9606 GN=NRXN1 PE=1 SV=1;>sp|Q9ULB1|NRX1A_HUMAN Neurexin-1 OS=Homo sapiens (Hu…	NRXN1	0	0	1	1	-0.816456	-0.133454
A0A0D9SF53;A0A0D9SFB3;A0A0D9SG12;A0A2R8Y4A4;A0A2R8Y5G6;A0A2R8Y645;A0A2R8YCW1;A0A2R8YF78;A0A2R8YFR4;A0A2R8YFS5;A0A2U3TZJ9;O00571	A0A0D9SF53;A0A0D9SFB3;A0A0D9SG12;A0A2R8Y4A4;A0A2R8Y5G6;A0A2R8Y645;A0A2R8YCW1;A0A2R8YF78;A0A2R8YFR4;A0A2R8YFS5;A0A2U3TZJ9;O00571	>tr|A0A0D9SF53|A0A0D9SF53_HUMAN Isoform of O00571, RNA helicase OS=Homo sapiens (Human) OX=9606 GN=DDX3X PE=1 SV=1;>tr|A0A0D9SFB3|A0A0D9SFB3_HUMAN Isoform of O00571, RNA helicase OS=Homo sapiens (Human) OX=9606 GN=DDX3X PE=1 SV=1;>tr|A0A0D9SG12|A0A0D9SG12_HUMAN Isoform of O00571, RNA helicase OS=Homo sapiens (Human) OX=9606 GN=DDX3X PE=1 SV=1;>tr|A0A2R8Y4A4|A0A2R8Y4A4_HUMAN Isoform of O00571, RNA…	DDX3X	0	-0.393071	1	0.000708536	-0.821253	-1.31702
A0A0A0MRA5;B7Z4B8;Q9BUJ2	A0A0A0MRA5;B7Z4B8;Q9BUJ2	>tr|A0A0A0MRA5|A0A0A0MRA5_HUMAN Isoform of Q9BUJ2, B30.2/SPRY domain-containing protein OS=Homo sapiens (Human) OX=9606 GN=HNRNPUL1 PE=1 SV=1;>tr|B7Z4B8|B7Z4B8_HUMAN Isoform of Q9BUJ2, B30.2/SPRY domain-containing protein OS=Homo sapiens (Human) OX=9606 GN=HNRNPUL1 PE=1 SV=1;>sp|Q9BUJ2|HNRL1_HUMAN Heterogeneous nuclear ribonucleoprotein U-like protein 1 OS=Homo sapiens (Human) OX=9606 GN=HNRNPUL1…	HNRNPUL1	-0.0122756	-0.00416666	1	1	-0.821906	-2.1715
G3XAL0	G3XAL0	>tr|G3XAL0|G3XAL0_HUMAN Isoform of P40926, Malate dehydrogenase OS=Homo sapiens (Human) OX=9606 GN=MDH2 PE=1 SV=1	MDH2	1.09429e-19	-5.35236e-16	1	1	-0.824745	0.0599799
O43865	O43865	>sp|O43865|SAHH2_HUMAN S-adenosylhomocysteine hydrolase-like protein 1 OS=Homo sapiens (Human) OX=9606 GN=AHCYL1 PE=1 SV=2	AHCYL1	8.71378e-19	-0.0308059	1	1	-0.825363	-1.33261
C9JXM3;Q5HYI8	C9JXM3;Q5HYI8	>tr|C9JXM3|C9JXM3_HUMAN Isoform of Q5HYI8, Rab-like protein 3 OS=Homo sapiens (Human) OX=9606 GN=RABL3 PE=1 SV=1;>sp|Q5HYI8|RABL3_HUMAN Rab-like protein 3 OS=Homo sapiens (Human) OX=9606 GN=RABL3 PE=1 SV=1	RABL3	2.40545e-17	-3.6036e-16	1	1	-0.83015	-0.180736
A0A0C4DGG9;A0A2R8Y212;A0A2R8Y425;A0A2R8Y4X2;A0A2R8Y521;A0A2R8Y5J0;A0A2R8Y7I0;A0A2R8YD40;A0A2R8YDJ9;A0A2R8YDW2;A0A2R8YFD8;A0A2R8YFK9;A0A2U3TZM0;F5GWX5;Q14839	A0A0C4DGG9;A0A2R8Y212;A0A2R8Y425;A0A2R8Y4X2;A0A2R8Y521;A0A2R8Y5J0;A0A2R8Y7I0;A0A2R8YD40;A0A2R8YDJ9;A0A2R8YDW2;A0A2R8YFD8;A0A2R8YFK9;A0A2U3TZM0;F5GWX5;Q14839	>tr|A0A0C4DGG9|A0A0C4DGG9_HUMAN Isoform of Q14839, DNA helicase OS=Homo sapiens (Human) OX=9606 GN=CHD4 PE=1 SV=1;>tr|A0A2R8Y212|A0A2R8Y212_HUMAN Isoform of Q14839, DNA helicase OS=Homo sapiens (Human) OX=9606 GN=CHD4 PE=1 SV=1;>tr|A0A2R8Y425|A0A2R8Y425_HUMAN Isoform of Q14839, DNA helicase (Fragment) OS=Homo sapiens (Human) OX=9606 GN=CHD4 PE=1 SV=1;>tr|A0A2R8Y4X2|A0A2R8Y4X2_HUMAN Isoform of Q14…	CHD4	4.75224e-13	-5.09961e-15	1	1	-0.830659	-2.62129
A0A0A0MSW4;B3KYB7;P48739	A0A0A0MSW4;B3KYB7;P48739	>tr|A0A0A0MSW4|A0A0A0MSW4_HUMAN Isoform of P48739, Phosphatidylinositol transfer protein beta isoform OS=Homo sapiens (Human) OX=9606 GN=PITPNB PE=1 SV=1;>tr|B3KYB7|B3KYB7_HUMAN Isoform of P48739, Phosphatidylinositol transfer protein beta isoform (Fragment) OS=Homo sapiens (Human) OX=9606 GN=PITPNB PE=1 SV=8;>sp|P48739|PIPNB_HUMAN Phosphatidylinositol transfer protein beta isoform OS=Homo sapien…	PITPNB	0	0	1	1	-0.833092	-0.751471
H0YNW7;O14775;Q96F32	H0YNW7;O14775;Q96F32	>tr|H0YNW7|H0YNW7_HUMAN Isoform of O14775, WD_REPEATS_REGION domain-containing protein OS=Homo sapiens (Human) OX=9606 GN=GNB5 PE=1 SV=1;>sp|O14775|GNB5_HUMAN Guanine nucleotide-binding protein subunit beta-5 OS=Homo sapiens (Human) OX=9606 GN=GNB5 PE=1 SV=2;>tr|Q96F32|Q96F32_HUMAN Isoform of O14775, WD_REPEATS_REGION domain-containing protein OS=Homo sapiens (Human) OX=9606 GN=GNB5 PE=1 SV=1	GNB5	-1.90093e-19	5.70269e-16	1	1	-0.836283	-1.21935
P09669	P09669	>sp|P09669|COX6C_HUMAN Cytochrome c oxidase subunit 6C OS=Homo sapiens (Human) OX=9606 GN=COX6C PE=1 SV=2	COX6C	-0.0639991	-0.371618	1	0.236972	-0.838478	-0.818715
B7WPG3;C9IYN3;Q8WVV9;V9GYK2	B7WPG3;C9IYN3;Q8WVV9;V9GYK2	>tr|B7WPG3|B7WPG3_HUMAN Isoform of Q8WVV9, Heterogeneous nuclear ribonucleoprotein L-like OS=Homo sapiens (Human) OX=9606 GN=HNRNPLL PE=1 SV=1;>tr|C9IYN3|C9IYN3_HUMAN Isoform of Q8WVV9, Heterogeneous nuclear ribonucleoprotein L-like OS=Homo sapiens (Human) OX=9606 GN=HNRNPLL PE=1 SV=2;>sp|Q8WVV9|HNRLL_HUMAN Heterogeneous nuclear ribonucleoprotein L-like OS=Homo sapiens (Human) OX=9606 GN=HNRNPLL …	HNRNPLL	-0.0674731	-0.320339	1	0.109731	-0.841492	-0.797708
Q92520	Q92520	>sp|Q92520|FAM3C_HUMAN Protein FAM3C OS=Homo sapiens (Human) OX=9606 GN=FAM3C PE=1 SV=1	FAM3C	-6.36414e-13	-0.146995	1	0.985583	-0.846541	-1.44977
P38919	P38919	>sp|P38919|IF4A3_HUMAN Eukaryotic initiation factor 4A-III OS=Homo sapiens (Human) OX=9606 GN=EIF4A3 PE=1 SV=4	EIF4A3	0	0	1	1	-0.851433	-0.178163
P19525	P19525	>sp|P19525|E2AK2_HUMAN Interferon-induced, double-stranded RNA-activated protein kinase OS=Homo sapiens (Human) OX=9606 GN=EIF2AK2 PE=1 SV=2	EIF2AK2	1.13329e-16	0	1	1	-0.85361	-0.932586
J3KTJ6	J3KTJ6	>tr|J3KTJ6|J3KTJ6_HUMAN Isoform of Q99747, Gamma-soluble NSF attachment protein (Fragment) OS=Homo sapiens (Human) OX=9606 GN=NAPG PE=1 SV=3	NAPG	0	0	1	1	-0.858102	0.801874
P55795	P55795	>sp|P55795|HNRH2_HUMAN Heterogeneous nuclear ribonucleoprotein H2 OS=Homo sapiens (Human) OX=9606 GN=HNRNPH2 PE=1 SV=1	HNRNPH2	-1.78182e-16	-0.842846	1	1.1477e-09	-0.863892	-1.33998
Q00973	Q00973	>sp|Q00973|B4GN1_HUMAN Beta-1,4 N-acetylgalactosaminyltransferase 1 OS=Homo sapiens (Human) OX=9606 GN=B4GALNT1 PE=1 SV=2	B4GALNT1	0	0	1	1	-0.865503	-1.88084
E9PBF6;P20700	E9PBF6;P20700	>tr|E9PBF6|E9PBF6_HUMAN Isoform of P20700, IF rod domain-containing protein OS=Homo sapiens (Human) OX=9606 GN=LMNB1 PE=1 SV=1;>sp|P20700|LMNB1_HUMAN Lamin-B1 OS=Homo sapiens (Human) OX=9606 GN=LMNB1 PE=1 SV=2	LMNB1	2.00678e-16	0	1	1	-0.869861	0.0741033
P00395	P00395	>sp|P00395|COX1_HUMAN Cytochrome c oxidase subunit 1 OS=Homo sapiens (Human) OX=9606 GN=MT-CO1 PE=1 SV=1	MT-CO1	0.168451	0	1	1	-0.871948	-1.72918
Q01469	Q01469	>sp|Q01469|FABP5_HUMAN Fatty acid-binding protein 5 OS=Homo sapiens (Human) OX=9606 GN=FABP5 PE=1 SV=3	FABP5	-5.17721e-16	0	1	1	-0.874065	-0.365363
P31025	P31025	>sp|P31025|LCN1_HUMAN Lipocalin-1 OS=Homo sapiens (Human) OX=9606 GN=LCN1 PE=1 SV=1	LCN1	-2.48106e-15	7.20924e-17	1	1	-0.878025	1.19
Q9H3K2	Q9H3K2	>sp|Q9H3K2|GHITM_HUMAN Growth hormone-inducible transmembrane protein OS=Homo sapiens (Human) OX=9606 GN=GHITM PE=1 SV=2	GHITM	0	0	1	1	-0.880908	-0.889523
P56385	P56385	>sp|P56385|ATP5I_HUMAN ATP synthase subunit e, mitochondrial OS=Homo sapiens (Human) OX=9606 GN=ATP5ME PE=1 SV=2	ATP5ME	0	0	1	1	-0.88306	0.129996
J3KT12;J3KTB5;P60842	J3KT12;J3KTB5;P60842	>tr|J3KT12|J3KT12_HUMAN Isoform of P60842, RNA helicase OS=Homo sapiens (Human) OX=9606 GN=EIF4A1 PE=1 SV=1;>tr|J3KTB5|J3KTB5_HUMAN Isoform of P60842, RNA helicase (Fragment) OS=Homo sapiens (Human) OX=9606 GN=EIF4A1 PE=1 SV=1;>sp|P60842|IF4A1_HUMAN Eukaryotic initiation factor 4A-I OS=Homo sapiens (Human) OX=9606 GN=EIF4A1 PE=1 SV=1	EIF4A1	0	-3.15041e-17	1	1	-0.886845	-1.39934
A0A1B0GTU8;A0A1B0GUT7;A0A1B0GVC7;A0A1B0GVW0;B7Z413;O75787	A0A1B0GTU8;A0A1B0GUT7;A0A1B0GVC7;A0A1B0GVW0;B7Z413;O75787	>tr|A0A1B0GTU8|A0A1B0GTU8_HUMAN Isoform of O75787, ATPase H(+)-transporting lysosomal accessory protein 2 OS=Homo sapiens (Human) OX=9606 GN=ATP6AP2 PE=1 SV=1;>tr|A0A1B0GUT7|A0A1B0GUT7_HUMAN Isoform of O75787, ATPase H(+)-transporting lysosomal accessory protein 2 OS=Homo sapiens (Human) OX=9606 GN=ATP6AP2 PE=1 SV=1;>tr|A0A1B0GVC7|A0A1B0GVC7_HUMAN Isoform of O75787, ATPase H(+)-transporting lysos…	ATP6AP2	0	8.5856e-18	1	1	-0.888601	-0.455337
A0A2R8Y478;A6NNI4;G8JLH6;P21926	A0A2R8Y478;A6NNI4;G8JLH6;P21926	>tr|A0A2R8Y478|A0A2R8Y478_HUMAN Isoform of P21926, Tetraspanin OS=Homo sapiens (Human) OX=9606 GN=CD9 PE=1 SV=1;>tr|A6NNI4|A6NNI4_HUMAN Isoform of P21926, Tetraspanin OS=Homo sapiens (Human) OX=9606 GN=CD9 PE=1 SV=1;>tr|G8JLH6|G8JLH6_HUMAN Isoform of P21926, Tetraspanin OS=Homo sapiens (Human) OX=9606 GN=CD9 PE=1 SV=2;>sp|P21926|CD9_HUMAN CD9 antigen OS=Homo sapiens (Human) OX=9606 GN=CD9 PE=1 SV…	CD9	-0.0517395	0	1	1	-0.890122	-0.563235
P80723	P80723	>sp|P80723|BASP1_HUMAN Brain acid soluble protein 1 OS=Homo sapiens (Human) OX=9606 GN=BASP1 PE=1 SV=2	BASP1	-6.95256e-16	-3.9228e-16	1	1	-0.894108	0.562642
A6PVC9;Q9UGP8	A6PVC9;Q9UGP8	>tr|A6PVC9|A6PVC9_HUMAN Isoform of Q9UGP8, J domain-containing protein (Fragment) OS=Homo sapiens (Human) OX=9606 GN=SEC63 PE=1 SV=1;>sp|Q9UGP8|SEC63_HUMAN Translocation protein SEC63 homolog OS=Homo sapiens (Human) OX=9606 GN=SEC63 PE=1 SV=2	SEC63	2.29345e-21	0	1	1	-0.894611	-1.49586
Q9NP72	Q9NP72	>sp|Q9NP72|RAB18_HUMAN Ras-related protein Rab-18 OS=Homo sapiens (Human) OX=9606 GN=RAB18 PE=1 SV=1	RAB18	0	-0.0160061	1	1	-0.903655	-1.12844
P62829	P62829	>sp|P62829|RL23_HUMAN 60S ribosomal protein L23 OS=Homo sapiens (Human) OX=9606 GN=RPL23 PE=1 SV=1	RPL23	0	-0.776275	1	0.000109244	-0.920844	-0.704989
Q01085	Q01085	>sp|Q01085|TIAR_HUMAN Nucleolysin TIAR OS=Homo sapiens (Human) OX=9606 GN=TIAL1 PE=1 SV=1	TIAL1	0	0	1	1	-0.930315	-2.39498
P43007	P43007	>sp|P43007|SATT_HUMAN Neutral amino acid transporter A OS=Homo sapiens (Human) OX=9606 GN=SLC1A4 PE=1 SV=1	SLC1A4	0	0	1	1	-0.933965	-0.851034
Q9H2X9	Q9H2X9	>sp|Q9H2X9|S12A5_HUMAN Solute carrier family 12 member 5 OS=Homo sapiens (Human) OX=9606 GN=SLC12A5 PE=1 SV=3	SLC12A5	-1.41148e-16	-0.0651811	1	1	-0.945129	-0.607771
A0A0B4J2A4;P42765	A0A0B4J2A4;P42765	>tr|A0A0B4J2A4|A0A0B4J2A4_HUMAN Isoform of P42765, 3-ketoacyl-CoA thiolase, mitochondrial OS=Homo sapiens (Human) OX=9606 GN=ACAA2 PE=1 SV=1;>sp|P42765|THIM_HUMAN 3-ketoacyl-CoA thiolase, mitochondrial OS=Homo sapiens (Human) OX=9606 GN=ACAA2 PE=1 SV=2	ACAA2	7.42307e-18	0.169595	1	0.552513	-0.946414	-0.829647
P50402	P50402	>sp|P50402|EMD_HUMAN Emerin OS=Homo sapiens (Human) OX=9606 GN=EMD PE=1 SV=1	EMD	3.64444e-17	-0.126565	1	0.702275	-0.950377	-1.05599
E7ESC6;Q9UIA9	E7ESC6;Q9UIA9	>tr|E7ESC6|E7ESC6_HUMAN Isoform of Q9UIA9, Importin N-terminal domain-containing protein OS=Homo sapiens (Human) OX=9606 GN=XPO7 PE=1 SV=1;>sp|Q9UIA9|XPO7_HUMAN Exportin-7 OS=Homo sapiens (Human) OX=9606 GN=XPO7 PE=1 SV=3	XPO7	1.82989e-18	-2.23033e-16	1	1	-0.951378	-0.00291463
O60506	O60506	>sp|O60506|HNRPQ_HUMAN Heterogeneous nuclear ribonucleoprotein Q OS=Homo sapiens (Human) OX=9606 GN=SYNCRIP PE=1 SV=2	SYNCRIP	0	-0.382133	1	0.0558441	-0.953915	-1.58533
Q86U42	Q86U42	>sp|Q86U42|PABP2_HUMAN Polyadenylate-binding protein 2 OS=Homo sapiens (Human) OX=9606 GN=PABPN1 PE=1 SV=3	PABPN1	-5.65861e-19	0	1	1	-0.956243	-1.68277
A0A0U1RQV5;P56537	A0A0U1RQV5;P56537	>tr|A0A0U1RQV5|A0A0U1RQV5_HUMAN ENSG00000261582 readthrough, Uncharacterized protein (Fragment) OS=Homo sapiens (Human) OX=9606 GN=ENSG00000261582 PE=1 SV=1;>sp|P56537|IF6_HUMAN Eukaryotic translation initiation factor 6 OS=Homo sapiens (Human) OX=9606 GN=EIF6 PE=1 SV=1	ENSG00000261582;EIF6	0	0	1	1	-0.956912	0.174408
A0A0C4DFM1;Q92544	A0A0C4DFM1;Q92544	>tr|A0A0C4DFM1|A0A0C4DFM1_HUMAN Isoform of Q92544, Transmembrane 9 superfamily member OS=Homo sapiens (Human) OX=9606 GN=TM9SF4 PE=1 SV=1;>sp|Q92544|TM9S4_HUMAN Transmembrane 9 superfamily member 4 OS=Homo sapiens (Human) OX=9606 GN=TM9SF4 PE=1 SV=2	TM9SF4	0	0.0359828	1	1	-0.957876	-1.57849
Q8NE86	Q8NE86	>sp|Q8NE86|MCU_HUMAN Calcium uniporter protein, mitochondrial OS=Homo sapiens (Human) OX=9606 GN=MCU PE=1 SV=1	MCU	-0.133211	-0.298563	1	1	-0.964998	-0.890931
P55327	P55327	>sp|P55327|TPD52_HUMAN Tumor protein D52 OS=Homo sapiens (Human) OX=9606 GN=TPD52 PE=1 SV=2	TPD52	0	0.123471	1	1	-0.966336	-0.884558
A0AVT1	A0AVT1	>sp|A0AVT1|UBA6_HUMAN Ubiquitin-like modifier-activating enzyme 6 OS=Homo sapiens (Human) OX=9606 GN=UBA6 PE=1 SV=1	UBA6	0	-2.54318e-15	1	1	-1.0013	-1.5084
Q9H7Z7	Q9H7Z7	>sp|Q9H7Z7|PGES2_HUMAN Prostaglandin E synthase 2 OS=Homo sapiens (Human) OX=9606 GN=PTGES2 PE=1 SV=1	PTGES2	0.0351046	0.22603	1	0.662264	-1.00771	-0.938426
O00483	O00483	>sp|O00483|NDUA4_HUMAN Cytochrome c oxidase subunit NDUFA4 OS=Homo sapiens (Human) OX=9606 GN=NDUFA4 PE=1 SV=1	NDUFA4	-2.59586e-16	-0.142156	1	1	-1.01206	-0.56834
P42263	P42263	>sp|P42263|GRIA3_HUMAN Glutamate receptor 3 OS=Homo sapiens (Human) OX=9606 GN=GRIA3 PE=1 SV=2	GRIA3	-0.149423	0	1	1	-1.01442	-0.823313
Q01814	Q01814	>sp|Q01814|AT2B2_HUMAN Plasma membrane calcium-transporting ATPase 2 OS=Homo sapiens (Human) OX=9606 GN=ATP2B2 PE=1 SV=2	ATP2B2	0	-0.331764	1	0.219608	-1.01742	-0.835018
Q9UBT2	Q9UBT2	>sp|Q9UBT2|SAE2_HUMAN SUMO-activating enzyme subunit 2 OS=Homo sapiens (Human) OX=9606 GN=UBA2 PE=1 SV=2	UBA2	-0.0795808	-0.255624	1	0.156529	-1.02169	-1.90033
P35580	P35580	>sp|P35580|MYH10_HUMAN Myosin-10 OS=Homo sapiens (Human) OX=9606 GN=MYH10 PE=1 SV=3	MYH10	-0.0613264	-0.0885966	1	0.949297	-1.02269	-0.936428
Q9UI40	Q9UI40	>sp|Q9UI40|NCKX2_HUMAN Sodium/potassium/calcium exchanger 2 OS=Homo sapiens (Human) OX=9606 GN=SLC24A2 PE=1 SV=1	SLC24A2	-5.01724e-17	0	1	1	-1.02497	-0.570035
Q9Y6D5	Q9Y6D5	>sp|Q9Y6D5|BIG2_HUMAN Brefeldin A-inhibited guanine nucleotide-exchange protein 2 OS=Homo sapiens (Human) OX=9606 GN=ARFGEF2 PE=1 SV=3	ARFGEF2	0	0	1	1	-1.028	-2.0265
Q96KR1	Q96KR1	>sp|Q96KR1|ZFR_HUMAN Zinc finger RNA-binding protein OS=Homo sapiens (Human) OX=9606 GN=ZFR PE=1 SV=2	ZFR	-0.125269	-2.41958e-18	1	1	-1.03033	-0.559023
O75083	O75083	>sp|O75083|WDR1_HUMAN WD repeat-containing protein 1 OS=Homo sapiens (Human) OX=9606 GN=WDR1 PE=1 SV=4	WDR1	-5.13253e-17	-0.098388	1	0.881919	-1.03352	0.0616133
A0A087WW40;Q9Y371	A0A087WW40;Q9Y371	>tr|A0A087WW40|A0A087WW40_HUMAN Isoform of Q9Y371, Endophilin-B1 OS=Homo sapiens (Human) OX=9606 GN=SH3GLB1 PE=1 SV=1;>sp|Q9Y371|SHLB1_HUMAN Endophilin-B1 OS=Homo sapiens (Human) OX=9606 GN=SH3GLB1 PE=1 SV=1	SH3GLB1	-1.9231e-16	0	1	1	-1.04871	0.607076
A0A087X2B1;J3KNW3;Q9NWB1	A0A087X2B1;J3KNW3;Q9NWB1	>tr|A0A087X2B1|A0A087X2B1_HUMAN Isoform of Q9NWB1, RNA binding protein fox-1 homolog 1 OS=Homo sapiens (Human) OX=9606 GN=RBFOX1 PE=1 SV=1;>tr|J3KNW3|J3KNW3_HUMAN Isoform of Q9NWB1, RNA binding protein fox-1 homolog 1 OS=Homo sapiens (Human) OX=9606 GN=RBFOX1 PE=1 SV=1;>sp|Q9NWB1|RFOX1_HUMAN RNA binding protein fox-1 homolog 1 OS=Homo sapiens (Human) OX=9606 GN=RBFOX1 PE=1 SV=2	RBFOX1	-0.189026	-0.345905	1	0.960749	-1.04956	-2.30338
Q16543	Q16543	>sp|Q16543|CDC37_HUMAN Hsp90 co-chaperone Cdc37 OS=Homo sapiens (Human) OX=9606 GN=CDC37 PE=1 SV=1	CDC37	1.16413e-15	3.39647e-17	1	1	-1.06295	0.244203
H3BN27;Q9Y342	H3BN27;Q9Y342	>tr|H3BN27|H3BN27_HUMAN Isoform of Q9Y342, Plasmolipin OS=Homo sapiens (Human) OX=9606 GN=PLLP PE=1 SV=1;>sp|Q9Y342|PLLP_HUMAN Plasmolipin OS=Homo sapiens (Human) OX=9606 GN=PLLP PE=1 SV=1	PLLP	7.62471e-17	0	1	1	-1.06797	-0.158164
H7BY83;Q5JSH3	H7BY83;Q5JSH3	>tr|H7BY83|H7BY83_HUMAN Isoform of Q5JSH3, WD repeat-containing protein 44 (Fragment) OS=Homo sapiens (Human) OX=9606 GN=WDR44 PE=1 SV=1;>sp|Q5JSH3|WDR44_HUMAN WD repeat-containing protein 44 OS=Homo sapiens (Human) OX=9606 GN=WDR44 PE=1 SV=1	WDR44	1.91535e-15	0	1	1	-1.07554	-0.489958
M0R2N5	M0R2N5	>tr|M0R2N5|M0R2N5_HUMAN Isoform of Q9NZ01, Very-long-chain enoyl-CoA reductase OS=Homo sapiens (Human) OX=9606 GN=TECR PE=1 SV=1	TECR	-1.63267e-15	-0.371936	1	0.19537	-1.08427	-2.46365
O75844	O75844	>sp|O75844|FACE1_HUMAN CAAX prenyl protease 1 homolog OS=Homo sapiens (Human) OX=9606 GN=ZMPSTE24 PE=1 SV=2	ZMPSTE24	0	0	1	1	-1.08775	0.554878
Q6PKG0	Q6PKG0	>sp|Q6PKG0|LARP1_HUMAN La-related protein 1 OS=Homo sapiens (Human) OX=9606 GN=LARP1 PE=1 SV=2	LARP1	0	-0.0258165	1	1	-1.09453	-1.14287
Q12979	Q12979	>sp|Q12979|ABR_HUMAN Active breakpoint cluster region-related protein OS=Homo sapiens (Human) OX=9606 GN=ABR PE=1 SV=2	ABR	0	0	1	1	-1.10644	-0.681726
A0A087WX77	A0A087WX77	>tr|A0A087WX77|A0A087WX77_HUMAN Isoform of P13591, Neural cell adhesion molecule 1 OS=Homo sapiens (Human) OX=9606 GN=NCAM1 PE=1 SV=1	NCAM1	-2.60018e-19	0	1	1	-1.10854	0.733606
Q01581	Q01581	>sp|Q01581|HMCS1_HUMAN Hydroxymethylglutaryl-CoA synthase, cytoplasmic OS=Homo sapiens (Human) OX=9606 GN=HMGCS1 PE=1 SV=2	HMGCS1	-0.0221068	-0.727175	1	0.425934	-1.10865	-1.81938
Q8TDJ6	Q8TDJ6	>sp|Q8TDJ6|DMXL2_HUMAN DmX-like protein 2 OS=Homo sapiens (Human) OX=9606 GN=DMXL2 PE=1 SV=2	DMXL2	-1.1944e-16	-0.0675154	1	0.932956	-1.11579	-1.31981
P25098	P25098	>sp|P25098|ARBK1_HUMAN Beta-adrenergic receptor kinase 1 OS=Homo sapiens (Human) OX=9606 GN=GRK2 PE=1 SV=2	GRK2	0	0	1	1	-1.12471	-1.98993
Q9NV70	Q9NV70	>sp|Q9NV70|EXOC1_HUMAN Exocyst complex component 1 OS=Homo sapiens (Human) OX=9606 GN=EXOC1 PE=1 SV=4	EXOC1	0	0	1	1	-1.13007	-1.44035
K7ERP1	K7ERP1	>tr|K7ERP1|K7ERP1_HUMAN Isoform of Q9GZN7, Protein rogdi homolog OS=Homo sapiens (Human) OX=9606 GN=ROGDI PE=1 SV=1	ROGDI	0	0	1	1	-1.13515	-0.606815
O75145	O75145	>sp|O75145|LIPA3_HUMAN Liprin-alpha-3 OS=Homo sapiens (Human) OX=9606 GN=PPFIA3 PE=1 SV=3	PPFIA3	0	0	1	1	-1.13753	-0.874655
Q9Y2X3	Q9Y2X3	>sp|Q9Y2X3|NOP58_HUMAN Nucleolar protein 58 OS=Homo sapiens (Human) OX=9606 GN=NOP58 PE=1 SV=1	NOP58	0	-0.365402	1	0.0830176	-1.13891	-1.11104
A0A3B3ITW1;P49841	A0A3B3ITW1;P49841	>tr|A0A3B3ITW1|A0A3B3ITW1_HUMAN Isoform of P49841, Glycogen synthase kinase-3 beta OS=Homo sapiens (Human) OX=9606 GN=GSK3B PE=1 SV=1;>sp|P49841|GSK3B_HUMAN Glycogen synthase kinase-3 beta OS=Homo sapiens (Human) OX=9606 GN=GSK3B PE=1 SV=2	GSK3B	7.41372e-14	0	1	1	-1.14025	-0.975325
P55087	P55087	>sp|P55087|AQP4_HUMAN Aquaporin-4 OS=Homo sapiens (Human) OX=9606 GN=AQP4 PE=1 SV=2	AQP4	0	0	1	1	-1.14498	-1.16409
O43615	O43615	>sp|O43615|TIM44_HUMAN Mitochondrial import inner membrane translocase subunit TIM44 OS=Homo sapiens (Human) OX=9606 GN=TIMM44 PE=1 SV=2	TIMM44	0	-4.16593e-17	1	1	-1.14518	0.0574715
A0A024RCR6;A0A0G2JJM1;A0A0G2JK23;A0A0G2JL47;F6S6P2;P46379;X6REW1	A0A024RCR6;A0A0G2JJM1;A0A0G2JK23;A0A0G2JL47;F6S6P2;P46379;X6REW1	>tr|A0A024RCR6|A0A024RCR6_HUMAN Isoform of P46379, BCL2-associated athanogene 6 OS=Homo sapiens (Human) OX=9606 GN=BAG6 PE=1 SV=1;>tr|A0A0G2JJM1|A0A0G2JJM1_HUMAN Isoform of P46379, BCL2-associated athanogene 6 (Fragment) OS=Homo sapiens (Human) OX=9606 GN=BAG6 PE=1 SV=4;>tr|A0A0G2JK23|A0A0G2JK23_HUMAN Isoform of P46379, BCL2-associated athanogene 6 OS=Homo sapiens (Human) OX=9606 GN=BAG6 PE=1 SV=…	BAG6	-9.41635e-14	0	1	1	-1.15481	0.514492
P62244	P62244	>sp|P62244|RS15A_HUMAN 40S ribosomal protein S15a OS=Homo sapiens (Human) OX=9606 GN=RPS15A PE=1 SV=2	RPS15A	0	-0.0906502	1	0.884762	-1.15599	-1.7702
P42345	P42345	>sp|P42345|MTOR_HUMAN Serine/threonine-protein kinase mTOR OS=Homo sapiens (Human) OX=9606 GN=MTOR PE=1 SV=1	MTOR	0	0	1	1	-1.16366	-2.21462
E7ETY4;E9PC69;Q7KZI7	E7ETY4;E9PC69;Q7KZI7	>tr|E7ETY4|E7ETY4_HUMAN Isoform of Q7KZI7, Non-specific serine/threonine protein kinase OS=Homo sapiens (Human) OX=9606 GN=MARK2 PE=1 SV=1;>tr|E9PC69|E9PC69_HUMAN Isoform of Q7KZI7, Non-specific serine/threonine protein kinase OS=Homo sapiens (Human) OX=9606 GN=MARK2 PE=1 SV=3;>sp|Q7KZI7|MARK2_HUMAN Serine/threonine-protein kinase MARK2 OS=Homo sapiens (Human) OX=9606 GN=MARK2 PE=1 SV=2	MARK2	-0.0222608	-0.262958	1	0.0632898	-1.16445	-0.502288
Q13224	Q13224	>sp|Q13224|NMDE2_HUMAN Glutamate receptor ionotropic, NMDA 2B OS=Homo sapiens (Human) OX=9606 GN=GRIN2B PE=1 SV=3	GRIN2B	-4.42724e-17	-0.0807861	1	1	-1.1655	-1.47211
A0A087WTB8;P15374	A0A087WTB8;P15374	>tr|A0A087WTB8|A0A087WTB8_HUMAN Isoform of P15374, Ubiquitin carboxyl-terminal hydrolase OS=Homo sapiens (Human) OX=9606 GN=UCHL3 PE=1 SV=1;>sp|P15374|UCHL3_HUMAN Ubiquitin carboxyl-terminal hydrolase isozyme L3 OS=Homo sapiens (Human) OX=9606 GN=UCHL3 PE=1 SV=1	UCHL3	0	0	1	1	-1.16989	0.606126
Q9BVC6	Q9BVC6	>sp|Q9BVC6|TM109_HUMAN Transmembrane protein 109 OS=Homo sapiens (Human) OX=9606 GN=TMEM109 PE=1 SV=1	TMEM109	0	0	1	1	-1.17405	0.569056
Q96IX5	Q96IX5	>sp|Q96IX5|ATPMD_HUMAN ATP synthase membrane subunit DAPIT, mitochondrial OS=Homo sapiens (Human) OX=9606 GN=ATP5MD PE=1 SV=1	ATP5MD	-7.03599e-16	0	1	1	-1.18054	-1.40138
Q7Z6Z7	Q7Z6Z7	>sp|Q7Z6Z7|HUWE1_HUMAN E3 ubiquitin-protein ligase HUWE1 OS=Homo sapiens (Human) OX=9606 GN=HUWE1 PE=1 SV=3	HUWE1	0	0	1	1	-1.18725	-1.7841
E9PGT1	E9PGT1	>tr|E9PGT1|E9PGT1_HUMAN Isoform of Q15631, Component 3 of promoter of RISC OS=Homo sapiens (Human) OX=9606 GN=TSN PE=1 SV=1	TSN	-1.32032e-16	0	1	1	-1.18726	0.962501
A0A140TA86;Q5XKP0	A0A140TA86;Q5XKP0	>tr|A0A140TA86|A0A140TA86_HUMAN Isoform of Q5XKP0, MICOS complex subunit MIC13 OS=Homo sapiens (Human) OX=9606 GN=MICOS13 PE=1 SV=1;>sp|Q5XKP0|MIC13_HUMAN MICOS complex subunit MIC13 OS=Homo sapiens (Human) OX=9606 GN=MICOS13 PE=1 SV=1	MICOS13	9.9698e-18	1.5713e-15	1	1	-1.19825	0.727496
P25398	P25398	>sp|P25398|RS12_HUMAN 40S ribosomal protein S12 OS=Homo sapiens (Human) OX=9606 GN=RPS12 PE=1 SV=3	RPS12	0	-0.260962	1	0.82963	-1.20301	-1.46468
P03915	P03915	>sp|P03915|NU5M_HUMAN NADH-ubiquinone oxidoreductase chain 5 OS=Homo sapiens (Human) OX=9606 GN=MT-ND5 PE=1 SV=2	MT-ND5	0	0	1	1	-1.20867	-0.473722
Q99943	Q99943	>sp|Q99943|PLCA_HUMAN 1-acyl-sn-glycerol-3-phosphate acyltransferase alpha OS=Homo sapiens (Human) OX=9606 GN=AGPAT1 PE=1 SV=2	AGPAT1	0	-0.219914	1	0.879292	-1.22722	-0.770004
Q14576	Q14576	>sp|Q14576|ELAV3_HUMAN ELAV-like protein 3 OS=Homo sapiens (Human) OX=9606 GN=ELAVL3 PE=2 SV=3	ELAVL3	-5.91565e-15	-0.176958	1	0.783915	-1.23023	-1.53109
O14787	O14787	>sp|O14787|TNPO2_HUMAN Transportin-2 OS=Homo sapiens (Human) OX=9606 GN=TNPO2 PE=1 SV=3	TNPO2	-0.0743394	0	1	1	-1.23406	-2.08795
B3KY94;O14735	B3KY94;O14735	>tr|B3KY94|B3KY94_HUMAN Isoform of O14735, CDP-diacylglycerol--inositol 3-phosphatidyltransferase OS=Homo sapiens (Human) OX=9606 GN=CDIPT PE=1 SV=1;>sp|O14735|CDIPT_HUMAN CDP-diacylglycerol--inositol 3-phosphatidyltransferase OS=Homo sapiens (Human) OX=9606 GN=CDIPT PE=1 SV=1	CDIPT	0	0	1	1	-1.23858	0.059977
Q6VY07	Q6VY07	>sp|Q6VY07|PACS1_HUMAN Phosphofurin acidic cluster sorting protein 1 OS=Homo sapiens (Human) OX=9606 GN=PACS1 PE=1 SV=2	PACS1	4.5171e-16	-0.00474433	1	1	-1.25515	-0.195673
Q9NX62	Q9NX62	>sp|Q9NX62|IMPA3_HUMAN Golgi-resident adenosine 3',5'-bisphosphate 3'-phosphatase OS=Homo sapiens (Human) OX=9606 GN=BPNT2 PE=1 SV=1	BPNT2	-7.93794e-17	-2.99035e-17	1	1	-1.25712	-0.552614
C9IZL7	C9IZL7	>tr|C9IZL7|C9IZL7_HUMAN Isoform of Q15233, Non-POU domain-containing octamer-binding protein (Fragment) OS=Homo sapiens (Human) OX=9606 GN=NONO PE=1 SV=1	NONO	0.0376171	-0.0440253	1	1	-1.26033	-1.03098
Q16134	Q16134	>sp|Q16134|ETFD_HUMAN Electron transfer flavoprotein-ubiquinone oxidoreductase, mitochondrial OS=Homo sapiens (Human) OX=9606 GN=ETFDH PE=1 SV=2	ETFDH	6.93046e-18	1.17267e-16	1	1	-1.27019	0.0485494
B3KNX7;E9PM17;Q13153	B3KNX7;E9PM17;Q13153	>tr|B3KNX7|B3KNX7_HUMAN Isoform of Q13153, Non-specific serine/threonine protein kinase OS=Homo sapiens (Human) OX=9606 GN=PAK1 PE=1 SV=1;>tr|E9PM17|E9PM17_HUMAN Isoform of Q13153, Protein kinase domain-containing protein OS=Homo sapiens (Human) OX=9606 GN=PAK1 PE=1 SV=1;>sp|Q13153|PAK1_HUMAN Serine/threonine-protein kinase PAK 1 OS=Homo sapiens (Human) OX=9606 GN=PAK1 PE=1 SV=2	PAK1	8.08888e-19	-2.81527e-16	1	1	-1.27612	-0.704821
F5GYK7	F5GYK7	>tr|F5GYK7|F5GYK7_HUMAN Isoform of P43304, Glycerol-3-phosphate dehydrogenase OS=Homo sapiens (Human) OX=9606 GN=GPD2 PE=1 SV=1	GPD2	-0.155395	-0.81719	1	0.22244	-1.28179	0.0557142
A5A3E0	A5A3E0	>sp|A5A3E0|POTEF_HUMAN POTE ankyrin domain family member F OS=Homo sapiens (Human) OX=9606 GN=POTEF PE=1 SV=2	POTEF	-9.80913e-18	-9.66171e-18	1	1	-1.28182	-1.53533
A0A024R571;C9JC03;Q9H4M9	A0A024R571;C9JC03;Q9H4M9	>tr|A0A024R571|A0A024R571_HUMAN Isoform of Q9H4M9, EH domain-containing protein 1 OS=Homo sapiens (Human) OX=9606 GN=EHD1 PE=1 SV=1;>tr|C9JC03|C9JC03_HUMAN Isoform of Q9H4M9, Dynamin-type G domain-containing protein (Fragment) OS=Homo sapiens (Human) OX=9606 GN=EHD1 PE=1 SV=1;>sp|Q9H4M9|EHD1_HUMAN EH domain-containing protein 1 OS=Homo sapiens (Human) OX=9606 GN=EHD1 PE=1 SV=2	EHD1	1.95286e-16	0.0707223	1	1	-1.28701	-0.341539
A0A0A0MSJ0;Q86XP3	A0A0A0MSJ0;Q86XP3	>tr|A0A0A0MSJ0|A0A0A0MSJ0_HUMAN Isoform of Q86XP3, RNA helicase OS=Homo sapiens (Human) OX=9606 GN=DDX42 PE=1 SV=1;>sp|Q86XP3|DDX42_HUMAN ATP-dependent RNA helicase DDX42 OS=Homo sapiens (Human) OX=9606 GN=DDX42 PE=1 SV=1	DDX42	0.160216	0.230876	1	0.776468	-1.28975	-1.70303
P36578	P36578	>sp|P36578|RL4_HUMAN 60S ribosomal protein L4 OS=Homo sapiens (Human) OX=9606 GN=RPL4 PE=1 SV=5	RPL4	5.26181e-18	-0.377426	1	0.0325191	-1.2921	-1.56837
Q8WY54	Q8WY54	>sp|Q8WY54|PPM1E_HUMAN Protein phosphatase 1E OS=Homo sapiens (Human) OX=9606 GN=PPM1E PE=1 SV=3	PPM1E	2.57672e-14	0	1	1	-1.30825	-0.762077
K7ESM5;Q9BUF5	K7ESM5;Q9BUF5	>tr|K7ESM5|K7ESM5_HUMAN Isoform of Q9BUF5, Tubulin beta chain (Fragment) OS=Homo sapiens (Human) OX=9606 GN=TUBB6 PE=1 SV=1;>sp|Q9BUF5|TBB6_HUMAN Tubulin beta-6 chain OS=Homo sapiens (Human) OX=9606 GN=TUBB6 PE=1 SV=1	TUBB6	0	0	1	1	-1.30886	-0.783638
H3BLW6	H3BLW6	>tr|H3BLW6|H3BLW6_HUMAN Isoform of Q5T3F8, CSC1-like protein 2 (Fragment) OS=Homo sapiens (Human) OX=9606 GN=TMEM63B PE=1 SV=1	TMEM63B	0	-0.399059	1	0.595919	-1.31611	-1.60712
Q9Y4P8	Q9Y4P8	>sp|Q9Y4P8|WIPI2_HUMAN WD repeat domain phosphoinositide-interacting protein 2 OS=Homo sapiens (Human) OX=9606 GN=WIPI2 PE=1 SV=1	WIPI2	0.0464967	7.59198e-17	1	1	-1.31611	-0.553387
C9JME2;Q9Y4F1	C9JME2;Q9Y4F1	>tr|C9JME2|C9JME2_HUMAN Isoform of Q9Y4F1, FERM, ARHGEF and pleckstrin domain-containing protein 1 OS=Homo sapiens (Human) OX=9606 GN=FARP1 PE=1 SV=2;>sp|Q9Y4F1|FARP1_HUMAN FERM, ARHGEF and pleckstrin domain-containing protein 1 OS=Homo sapiens (Human) OX=9606 GN=FARP1 PE=1 SV=1	FARP1	-9.63888e-16	-0.200493	1	0.801917	-1.31646	-0.306988
Q5SX87	Q5SX87	>tr|Q5SX87|Q5SX87_HUMAN Isoform of P50395, Rab GDP dissociation inhibitor (Fragment) OS=Homo sapiens (Human) OX=9606 GN=GDI2 PE=1 SV=1	GDI2	0	0	1	1	-1.31892	-0.768499
Q92673	Q92673	>sp|Q92673|SORL_HUMAN Sortilin-related receptor OS=Homo sapiens (Human) OX=9606 GN=SORL1 PE=1 SV=2	SORL1	-4.72438e-18	-0.301872	1	0.223651	-1.33563	-3.47341
P28072	P28072	>sp|P28072|PSB6_HUMAN Proteasome subunit beta type-6 OS=Homo sapiens (Human) OX=9606 GN=PSMB6 PE=1 SV=4	PSMB6	0.0399276	5.61059e-18	1	1	-1.35461	-0.90344
A0A1X7SBR8;Q8WXS5	A0A1X7SBR8;Q8WXS5	>tr|A0A1X7SBR8|A0A1X7SBR8_HUMAN Isoform of Q8WXS5, Voltage-dependent calcium channel gamma-8 subunit OS=Homo sapiens (Human) OX=9606 GN=CACNG8 PE=1 SV=1;>sp|Q8WXS5|CCG8_HUMAN Voltage-dependent calcium channel gamma-8 subunit OS=Homo sapiens (Human) OX=9606 GN=CACNG8 PE=2 SV=3	CACNG8	-0.505141	-0.386832	1	0.421201	-1.3563	-1.03878
Q9UQ03	Q9UQ03	>sp|Q9UQ03|COR2B_HUMAN Coronin-2B OS=Homo sapiens (Human) OX=9606 GN=CORO2B PE=1 SV=4	CORO2B	-0.172384	-0.315266	1	0.47947	-1.36151	-2.16802
Q7Z2D5;W4VSQ3	Q7Z2D5;W4VSQ3	>sp|Q7Z2D5|PLPR4_HUMAN Phospholipid phosphatase-related protein type 4 OS=Homo sapiens (Human) OX=9606 GN=PLPPR4 PE=1 SV=1;>tr|W4VSQ3|W4VSQ3_HUMAN Isoform of Q7Z2D5, acidPPc domain-containing protein OS=Homo sapiens (Human) OX=9606 GN=PLPPR4 PE=1 SV=1	PLPPR4	0.0841392	0	1	1	-1.36621	-0.557247
Q9P035	Q9P035	>sp|Q9P035|HACD3_HUMAN Very-long-chain (3R)-3-hydroxyacyl-CoA dehydratase 3 OS=Homo sapiens (Human) OX=9606 GN=HACD3 PE=1 SV=2	HACD3	0	0	1	1	-1.3753	-1.73768
A0A024R4E5	A0A024R4E5	>tr|A0A024R4E5|A0A024R4E5_HUMAN Isoform of Q00341, High density lipoprotein binding protein (Vigilin), isoform CRA_a OS=Homo sapiens (Human) OX=9606 GN=HDLBP PE=1 SV=1	HDLBP	-0.00856358	-0.297555	1	0.00537928	-1.3836	-1.24686
Q9BXS5	Q9BXS5	>sp|Q9BXS5|AP1M1_HUMAN AP-1 complex subunit mu-1 OS=Homo sapiens (Human) OX=9606 GN=AP1M1 PE=1 SV=3	AP1M1	0	-6.78229e-17	1	1	-1.40153	-1.07225
Q8TE73	Q8TE73	>sp|Q8TE73|DYH5_HUMAN Dynein heavy chain 5, axonemal OS=Homo sapiens (Human) OX=9606 GN=DNAH5 PE=1 SV=3	DNAH5	-0.121888	0	1	1	-1.40323	0.123186
E7EV50;P47870	E7EV50;P47870	>tr|E7EV50|E7EV50_HUMAN Isoform of P47870, Gamma-aminobutyric acid receptor subunit beta-2 OS=Homo sapiens (Human) OX=9606 GN=GABRB2 PE=1 SV=1;>sp|P47870|GBRB2_HUMAN Gamma-aminobutyric acid receptor subunit beta-2 OS=Homo sapiens (Human) OX=9606 GN=GABRB2 PE=1 SV=2	GABRB2	-0.0638681	0	1	1	-1.43151	0.0927024
G8JL96;Q13332	G8JL96;Q13332	>tr|G8JL96|G8JL96_HUMAN Isoform of Q13332, Protein-tyrosine-phosphatase OS=Homo sapiens (Human) OX=9606 GN=PTPRS PE=1 SV=2;>sp|Q13332|PTPRS_HUMAN Receptor-type tyrosine-protein phosphatase S OS=Homo sapiens (Human) OX=9606 GN=PTPRS PE=1 SV=3	PTPRS	0	0.117594	1	0.674778	-1.43565	0.113578
A0A3B3IUC0	A0A3B3IUC0	>tr|A0A3B3IUC0|A0A3B3IUC0_HUMAN Isoform of Q9Y287, Integral membrane protein 2 OS=Homo sapiens (Human) OX=9606 GN=ITM2B PE=1 SV=1	ITM2B	-0.178239	-0.512368	1	0.10923	-1.44487	-0.920422
Q5VYK3	Q5VYK3	>sp|Q5VYK3|ECM29_HUMAN Proteasome adapter and scaffold protein ECM29 OS=Homo sapiens (Human) OX=9606 GN=ECPAS PE=1 SV=2	ECPAS	0	-0.0459057	1	1	-1.44686	-1.33945
Q5SYC1	Q5SYC1	>sp|Q5SYC1|CLVS2_HUMAN Clavesin-2 OS=Homo sapiens (Human) OX=9606 GN=CLVS2 PE=1 SV=1	CLVS2	0	-4.69571e-17	1	1	-1.46222	-0.405282
K7EMS3	K7EMS3	>tr|K7EMS3|K7EMS3_HUMAN Isoform of P08727, IF rod domain-containing protein (Fragment) OS=Homo sapiens (Human) OX=9606 GN=KRT19 PE=1 SV=1	KRT19	-4.92185e-15	0	1	1	-1.46827	0.636267
O94919	O94919	>sp|O94919|ENDD1_HUMAN Endonuclease domain-containing 1 protein OS=Homo sapiens (Human) OX=9606 GN=ENDOD1 PE=1 SV=2	ENDOD1	0.0630511	0.0217708	1	1	-1.50092	-2.32717
B1AJS1;O14525	B1AJS1;O14525	>tr|B1AJS1|B1AJS1_HUMAN Isoform of O14525, Astrotactin-1 OS=Homo sapiens (Human) OX=9606 GN=ASTN1 PE=1 SV=1;>sp|O14525|ASTN1_HUMAN Astrotactin-1 OS=Homo sapiens (Human) OX=9606 GN=ASTN1 PE=1 SV=3	ASTN1	1.99968e-17	0	1	1	-1.55256	-1.77802
A0A0C4DGN6;Q9Y2X7	A0A0C4DGN6;Q9Y2X7	>tr|A0A0C4DGN6|A0A0C4DGN6_HUMAN Isoform of Q9Y2X7, ARF GTPase-activating protein GIT1 OS=Homo sapiens (Human) OX=9606 GN=GIT1 PE=1 SV=1;>sp|Q9Y2X7|GIT1_HUMAN ARF GTPase-activating protein GIT1 OS=Homo sapiens (Human) OX=9606 GN=GIT1 PE=1 SV=2	GIT1	0	0	1	1	-1.56096	-1.89338
Q9UBB4	Q9UBB4	>sp|Q9UBB4|ATX10_HUMAN Ataxin-10 OS=Homo sapiens (Human) OX=9606 GN=ATXN10 PE=1 SV=1	ATXN10	9.51472e-18	1.88958e-18	1	1	-1.57474	-2.10553
H0YIA8;O14910	H0YIA8;O14910	>tr|H0YIA8|H0YIA8_HUMAN Isoform of O14910, Protein lin-7 homolog A (Fragment) OS=Homo sapiens (Human) OX=9606 GN=LIN7A PE=1 SV=1;>sp|O14910|LIN7A_HUMAN Protein lin-7 homolog A OS=Homo sapiens (Human) OX=9606 GN=LIN7A PE=1 SV=2	LIN7A	3.83587e-18	1.57056e-15	1	1	-1.63581	-0.642665
Q8N9R8	Q8N9R8	>sp|Q8N9R8|SCAI_HUMAN Protein SCAI OS=Homo sapiens (Human) OX=9606 GN=SCAI PE=1 SV=2	SCAI	0	0	1	1	-1.6378	-1.89547
P31689	P31689	>sp|P31689|DNJA1_HUMAN DnaJ homolog subfamily A member 1 OS=Homo sapiens (Human) OX=9606 GN=DNAJA1 PE=1 SV=2	DNAJA1	0	-9.85027e-17	1	1	-1.64297	-1.31252
Q8IVD9	Q8IVD9	>sp|Q8IVD9|NUDC3_HUMAN NudC domain-containing protein 3 OS=Homo sapiens (Human) OX=9606 GN=NUDCD3 PE=1 SV=3	NUDCD3	1.86455e-24	0	1	1	-1.6433	0.765844
F6WQW2;P43487	F6WQW2;P43487	>tr|F6WQW2|F6WQW2_HUMAN Isoform of P43487, RanBD1 domain-containing protein OS=Homo sapiens (Human) OX=9606 GN=RANBP1 PE=1 SV=1;>sp|P43487|RANG_HUMAN Ran-specific GTPase-activating protein OS=Homo sapiens (Human) OX=9606 GN=RANBP1 PE=1 SV=1	RANBP1	0		1		-1.66032	-2.0352
K7EPL2	K7EPL2	>tr|K7EPL2|K7EPL2_HUMAN Isoform of Q9UBT2, ThiF domain-containing protein (Fragment) OS=Homo sapiens (Human) OX=9606 GN=UBA2 PE=1 SV=2	UBA2	-0.0796154	-0.29598	1	0.126565	-1.66589	-1.97246
A0A087WTG3	A0A087WTG3	>tr|A0A087WTG3|A0A087WTG3_HUMAN Isoform of Q13618, CULLIN_2 domain-containing protein OS=Homo sapiens (Human) OX=9606 GN=CUL3 PE=1 SV=1	CUL3	2.85934e-15	1.1029e-16	1	1	-1.73038	-0.928541
Q86SX6	Q86SX6	>sp|Q86SX6|GLRX5_HUMAN Glutaredoxin-related protein 5, mitochondrial OS=Homo sapiens (Human) OX=9606 GN=GLRX5 PE=1 SV=2	GLRX5	0	0.0300994	1	1	-1.76748	-0.00528224
Q9NZT1	Q9NZT1	>sp|Q9NZT1|CALL5_HUMAN Calmodulin-like protein 5 OS=Homo sapiens (Human) OX=9606 GN=CALML5 PE=1 SV=2	CALML5	0	0	1	1	-1.77294	-0.176576
O95298	O95298	>sp|O95298|NDUC2_HUMAN NADH dehydrogenase [ubiquinone] 1 subunit C2 OS=Homo sapiens (Human) OX=9606 GN=NDUFC2 PE=1 SV=1	NDUFC2	0	0	1	1	-1.77458	0.0354399
M0QZN2;M0R0F0;M0R0R2;P46782	M0QZN2;M0R0F0;M0R0R2;P46782	>tr|M0QZN2|M0QZN2_HUMAN Isoform of P46782, Ribosomal_S7 domain-containing protein OS=Homo sapiens (Human) OX=9606 GN=RPS5 PE=1 SV=1;>tr|M0R0F0|M0R0F0_HUMAN Isoform of P46782, Ribosomal_S7 domain-containing protein (Fragment) OS=Homo sapiens (Human) OX=9606 GN=RPS5 PE=1 SV=1;>tr|M0R0R2|M0R0R2_HUMAN Isoform of P46782, Ribosomal_S7 domain-containing protein OS=Homo sapiens (Human) OX=9606 GN=RPS5 PE…	RPS5	1.60599e-16	-0.322903	1	0.367863	-1.83787	-1.31288
C9JM50	C9JM50	>tr|C9JM50|C9JM50_HUMAN Isoform of P08727, IF rod domain-containing protein (Fragment) OS=Homo sapiens (Human) OX=9606 GN=KRT19 PE=1 SV=1	KRT19	0	0	1	1	-1.87565	-2.06764
O75976	O75976	>sp|O75976|CBPD_HUMAN Carboxypeptidase D OS=Homo sapiens (Human) OX=9606 GN=CPD PE=1 SV=2	CPD	0	0	1	1	-1.8767	-0.58212
Q99497	Q99497	>sp|Q99497|PARK7_HUMAN Parkinson disease protein 7 OS=Homo sapiens (Human) OX=9606 GN=PARK7 PE=1 SV=2	PARK7	0	0	1	1	-1.9139	-1.15344
A0A1W2PR28;Q5JU85	A0A1W2PR28;Q5JU85	>tr|A0A1W2PR28|A0A1W2PR28_HUMAN Isoform of Q5JU85, SEC7 domain-containing protein OS=Homo sapiens (Human) OX=9606 GN=IQSEC2 PE=1 SV=1;>sp|Q5JU85|IQEC2_HUMAN IQ motif and SEC7 domain-containing protein 2 OS=Homo sapiens (Human) OX=9606 GN=IQSEC2 PE=1 SV=2	IQSEC2	-0.127556	0	1	1	-1.93663	-0.232173
H3BPE1;H3BQK9	H3BPE1;H3BQK9	>tr|H3BPE1|H3BPE1_HUMAN Isoform of Q9UPN3, Microtubule-actin cross-linking factor 1, isoforms 1/2/3/5 OS=Homo sapiens (Human) OX=9606 GN=MACF1 PE=1 SV=1;>tr|H3BQK9|H3BQK9_HUMAN Isoform of Q9UPN3, Microtubule-actin cross-linking factor 1, isoforms 1/2/3/5 OS=Homo sapiens (Human) OX=9606 GN=MACF1 PE=1 SV=1	MACF1	0	-2.57974e-16	1	1	-1.96467	-2.08183
D6RAA6;P57088	D6RAA6;P57088	>tr|D6RAA6|D6RAA6_HUMAN Isoform of P57088, Transmembrane protein 33 (Fragment) OS=Homo sapiens (Human) OX=9606 GN=TMEM33 PE=1 SV=1;>sp|P57088|TMM33_HUMAN Transmembrane protein 33 OS=Homo sapiens (Human) OX=9606 GN=TMEM33 PE=1 SV=2	TMEM33	-1.32493e-16	-0.512686	1	0.0562232	-1.96718	-0.868681
Q9Y5M8	Q9Y5M8	>sp|Q9Y5M8|SRPRB_HUMAN Signal recognition particle receptor subunit beta OS=Homo sapiens (Human) OX=9606 GN=SRPRB PE=1 SV=3	SRPRB	2.40008e-19	0	1	1	-1.97201	-1.32862
P45985	P45985	>sp|P45985|MP2K4_HUMAN Dual specificity mitogen-activated protein kinase kinase 4 OS=Homo sapiens (Human) OX=9606 GN=MAP2K4 PE=1 SV=1	MAP2K4	-6.3929e-17	-1.42442e-16	1	1	-2.03814	-0.519132
A0A087WZC3;Q15431;Q5VXJ5	A0A087WZC3;Q15431;Q5VXJ5	>tr|A0A087WZC3|A0A087WZC3_HUMAN Isoform of Q15431, Synaptonemal complex protein 1 OS=Homo sapiens (Human) OX=9606 GN=SYCP1 PE=1 SV=1;>sp|Q15431|SYCP1_HUMAN Synaptonemal complex protein 1 OS=Homo sapiens (Human) OX=9606 GN=SYCP1 PE=1 SV=2;>tr|Q5VXJ5|Q5VXJ5_HUMAN Isoform of Q15431, Synaptonemal complex protein 1 (Fragment) OS=Homo sapiens (Human) OX=9606 GN=SYCP1 PE=1 SV=1	SYCP1	0	0	1	1	-2.05853	-0.304572
P47897	P47897	>sp|P47897|SYQ_HUMAN Glutamine--tRNA ligase OS=Homo sapiens (Human) OX=9606 GN=QARS1 PE=1 SV=1	QARS1	1.33272e-16	-1.89095e-40	1	1	-2.09218	-0.763345
Q5JUA9;Q9H269	Q5JUA9;Q9H269	>tr|Q5JUA9|Q5JUA9_HUMAN Isoform of Q9H269, Vps16_N domain-containing protein (Fragment) OS=Homo sapiens (Human) OX=9606 GN=VPS16 PE=1 SV=1;>sp|Q9H269|VPS16_HUMAN Vacuolar protein sorting-associated protein 16 homolog OS=Homo sapiens (Human) OX=9606 GN=VPS16 PE=1 SV=2	VPS16	0	-0.223742	1	0.58866	-2.14801	-1.29909
A0A3B3IRK6;A0A3B3IRW2;Q13724	A0A3B3IRK6;A0A3B3IRW2;Q13724	>tr|A0A3B3IRK6|A0A3B3IRK6_HUMAN Isoform of Q13724, Mannosyl-oligosaccharide glucosidase (Fragment) OS=Homo sapiens (Human) OX=9606 GN=MOGS PE=1 SV=1;>tr|A0A3B3IRW2|A0A3B3IRW2_HUMAN Isoform of Q13724, Glyco_hydro_63 domain-containing protein OS=Homo sapiens (Human) OX=9606 GN=MOGS PE=1 SV=1;>sp|Q13724|MOGS_HUMAN Mannosyl-oligosaccharide glucosidase OS=Homo sapiens (Human) OX=9606 GN=MOGS PE=1 SV=5	MOGS	-0.0496647	-0.357256	1	0.0386838	-2.15146	-1.40241
A4QPE4	A4QPE4	>tr|A4QPE4|A4QPE4_HUMAN Isoform of O15020, SPTBN2 protein OS=Homo sapiens (Human) OX=9606 GN=SPTBN2 PE=1 SV=1	SPTBN2	-0.117422	0	1	1	-2.15146	-1.40241
J3KNK0;Q8TDC3	J3KNK0;Q8TDC3	>tr|J3KNK0|J3KNK0_HUMAN Isoform of Q8TDC3, UBA domain-containing protein OS=Homo sapiens (Human) OX=9606 GN=BRSK1 PE=1 SV=1;>sp|Q8TDC3|BRSK1_HUMAN Serine/threonine-protein kinase BRSK1 OS=Homo sapiens (Human) OX=9606 GN=BRSK1 PE=1 SV=2	BRSK1	0	-0.0259211	1	1	-2.15279	-1.40361
[truncated: 936 more rows]
