# Supplementary material for: The proteome of granulovacuolar degeneration and neurofibrillary tangles in Alzheimer’s disease
Source: Acta Neuropathol. 2021 Jan 25;141(3):341–58. doi: 10.1007/s00401-020-02261-4 (PMC7882576; doi:10.1007/s00401-020-02261-4)
Supplement: Supplementary file 9 — Supplementary file9 (XLSX 12 KB) [file 401_2020_2261_MOESM9_ESM.xlsx]

## Sheet: Blad1
Protein	Company	Order #	Species	Dilution IHC	IHC associated with GVD/AD	Remarks
VXN (C8orf46)	OriGene	TA334828	Rabbit	1:800	Yes	GVD
ARHGDIA	Santa Cruz	sc-271108	Mouse	1:3200	No	Probably microglia, some vessels
	Santa Cruz	sc-376473	Mouse	1:200	No	Neuronal staining, some microglia
PPIA	Abcam	ab42408	Rabbit	1:800	Yes	GVD
	Santa Cruz	sc-134310	Mouse	1:50	Weak	Hazy and some weak immunoreactivity to GVD
CHMP1A	Santa Cruz	sc-271617	Mouse	1:12800	Yes	GVD
PPIB	Santa Cruz	sc-390193	Mouse	1:400	No	Neuronal staining
	Santa Cruz	sc-130626	Mouse	1:50	No	Glia, some neuronal staining
PGAM1	Santa Cruz	sc-130334	Mouse		No	Neuronal cell body negative, diffuse staining
	Santa Cruz	sc-365677	Mouse		No	Neuronal cell body negative, diffuse staining
PEA15	Santa Cruz	sc-166678	Mouse	1:3200	No	Some neurons positive
TOMM34	Protein tech	12196-1-AP	Rabbit	1:6400	Yes	GVD
	Santa Cruz	sc-101284	Mouse	1:6400	Yes	GVD
ENO1	Santa Cruz	sc-101513	Mouse	1:50	No	Vascular staining, few neurons
	Santa Cruz	sc-271384	Mouse	1:3200	No	High background, vascular
CALR	Santa Cruz	sc-166837	Mouse	1:51200	No	Neuronal staining
	Santa Cruz	sc-373863	Mouse	1:3200	No	Neuronal staining
CNDP2	Protein tech	14925-1-AP	Rabbit	1:6400	Weak	Possibly some GVD, inconsistent
HSP70 (HSPA1B)	Santa Cruz	sc-24	Mouse	1:100/200	Yes	Part of the GVD positive, glia
	Santa Cruz	sc-32239	Mouse		Yes	Part of the GVD positive
	Santa Cruz	sc-373867	Mouse		Yes	Part of the GVD positive, neuronal cellbodies, surrounding tissue
	Santa Cruz	sc-66048	Mouse		Yes	Part of the GVD positive
	Santa Cruz	sc-66049	Mouse		No	No immunoreactivity at tested dillutions
TPPP	Santa Cruz	sc-515819	Mouse	1:3200	Yes	GVD
PDIA3	Santa Cruz	sc-23886	Mouse		No	No immunoreactivity at tested dillutions
	Protein tech	15967-1-AP	Rabbit	1:3200	No	Neuronal staining
