# Supplementary material for: The proteome of granulovacuolar degeneration and neurofibrillary tangles in Alzheimer’s disease
Source: Acta Neuropathol. 2021 Jan 25;141(3):341–58. doi: 10.1007/s00401-020-02261-4 (PMC7882576; doi:10.1007/s00401-020-02261-4)
Supplement: Supplementary file 10 — Supplementary file10 (XLSX 1949 KB) [file 401_2020_2261_MOESM10_ESM.xlsx]

## Sheet: GOall GVD increased
source,	term_name	term_id	adjusted_p_value	negative_log10_of_adjusted_p_value	term_size	query_size	intersection_size	effective_domain_size	intersections
GO:CC,	cytosol	GO:0005829	0.000335611	3.47416	1187	90	66	2456	MAPT,ARHGDIA,GFAP,PPIA,UBB,UNC13D,ENO1,PHPT1,CSNK1A1,TOLLIP,PEA15,PGAM1,TOMM34,CALR,HSPB1,ENO2,CLU,CBR1,MAP2,HPCA,PAFAH1B3,DNAJB6,VIM,G3BP2,CNDP2,SNX3,EIF4H,AIMP1,YWHAZ,CKB,TKT,HSPA1B,EEF1B2,TPI1,PRDX5,GSN,VTI1B,KARS1,BLVRB,NEFL,CSNK1D,PAFAH1B1,TPPP,YWHAE,FSCN1,SYN1,PRKRA,RTRAF,AK1,SDCBP,CLINT1,ANXA5,CFL1,PIN1,MAP1B,ATP6V1E1,VTA1,CRYAB,HSPA8,ME1,CAMK2D,SND1,SUGT1,USO1,PCBP1,RAB6A
GO:CC,	perinuclear region of cytoplasm	GO:0048471	0.00697665	2.15635	190	90	19	2456	PPIB,TOLLIP,CALR,CLU,DNAJB6,EIF4H,HSPA1B,PRDX5,GSN,VTI1B,CSNK1D,PAFAH1B1,TPPP,PRKRA,RTRAF,CLINT1,MAP1B,HSPA8,USO1
GO:CC,	nucleus	GO:0005634	0.0141276	1.84993	1072	90	57	2456	MAPT,BRD2,ARHGDIA,UBE2QL1,PPIA,UBB,CHMP1A,PPIB,ENO1,CSNK1A1,TOLLIP,PEA15,TOMM34,CALR,HSPB1,PITHD1,CLU,MAP2,MLF2,DNAJB6,VIM,SCRN1,CNDP2,AIMP1,YWHAZ,CKB,TKT,HSPA1B,TPI1,PRDX5,GSN,PALM,KARS1,BLVRB,CSNK1D,PAFAH1B1,SSB,TPPP,PDIA3,YWHAE,SYN1,PRKRA,RTRAF,NCL,SDCBP,CLINT1,CFL1,PIN1,VTA1,CRYAB,HSPA8,CAMK2D,SND1,SUGT1,USO1,PCBP1,RTN4
GO:BP,	intermediate filament-based process	GO:0045103	0.0150327	1.82296	23	90	7	2456	GFAP,CSNK1A1,DNAJB6,VIM,NEFL,NEFM,INA
GO:BP,	intermediate filament cytoskeleton organization	GO:0045104	0.0150327	1.82296	23	90	7	2456	GFAP,CSNK1A1,DNAJB6,VIM,NEFL,NEFM,INA
GO:BP,	negative regulation of programmed cell death	GO:0043069	0.029788	1.52596	161	90	16	2456	ARHGDIA,UBB,ENO1,PEA15,HSPB1,CLU,DNAJB6,YWHAZ,HSPA1B,PRDX5,NEFL,YWHAE,ANXA5,CFL1,PIN1,CRYAB
GO:BP,	regulation of cellular response to heat	GO:1900034	0.029788	1.52596	30	90	7	2456	MAPT,DNAJB6,HSPA1B,YWHAE,CRYAB,HSPA8,CAMK2D
GO:BP,	transport along microtubule	GO:0010970	0.029788	1.52596	56	90	9	2456	MAPT,UBB,HSPB1,MAP2,NEFL,PAFAH1B1,MAP1B,HSPA8,RAB6A
GO:BP,	amyloid fibril formation	GO:1990000	0.029788	1.52596	8	90	4	2456	MAPT,CLU,GSN,CRYAB
GO:BP,	intermediate filament organization	GO:0045109	0.029788	1.52596	15	90	5	2456	GFAP,DNAJB6,VIM,NEFL,NEFM
GO:BP,	regulation of programmed cell death	GO:0043067	0.029788	1.52596	277	90	23	2456	MAPT,ARHGDIA,UBB,ENO1,PEA15,CALR,HSPB1,CLU,DNAJB6,YWHAZ,HSPA1B,PRDX5,GSN,NEFL,PDIA3,YWHAE,PRKRA,ANXA5,CFL1,PIN1,CRYAB,CAMK2D,RTN4
GO:BP,	organelle transport along microtubule	GO:0072384	0.029788	1.52596	34	90	7	2456	MAPT,UBB,MAP2,NEFL,PAFAH1B1,MAP1B,RAB6A
GO:BP,	negative regulation of apoptotic process	GO:0043066	0.029788	1.52596	157	90	16	2456	ARHGDIA,UBB,ENO1,PEA15,HSPB1,CLU,DNAJB6,YWHAZ,HSPA1B,PRDX5,NEFL,YWHAE,ANXA5,CFL1,PIN1,CRYAB
GO:BP,	regulation of apoptotic process	GO:0042981	0.029788	1.52596	272	90	23	2456	MAPT,ARHGDIA,UBB,ENO1,PEA15,CALR,HSPB1,CLU,DNAJB6,YWHAZ,HSPA1B,PRDX5,GSN,NEFL,PDIA3,YWHAE,PRKRA,ANXA5,CFL1,PIN1,CRYAB,CAMK2D,RTN4
GO:BP,	microtubule polymerization or depolymerization	GO:0031109	0.029788	1.52596	34	90	7	2456	MAPT,MAP2,HSPA1B,CSNK1D,TPPP,MAP1B,CRYAB
GO:BP,	symbiotic process	GO:0044403	0.029788	1.52596	308	90	24	2456	BRD2,PPIA,UBB,CHMP1A,PPIB,HSPB1,VIM,G3BP2,SNX3,EIF4H,HSPA1B,GSN,KARS1,SSB,YWHAE,PRKRA,RTRAF,CFL1,VTA1,HSPA8,SND1,SUGT1,PCBP1,RAB6A
GO:BP,	regulation of cell growth	GO:0001558	0.029788	1.52596	79	90	11	2456	MAPT,ENO1,MAP2,HSPA1B,PAFAH1B1,SDCBP,PIN1,MAP1B,CRYAB,CAMK2D,RTN4
GO:BP,	regulation of growth	GO:0040008	0.029788	1.52596	108	90	13	2456	MAPT,PPIB,ENO1,MAP2,TKT,HSPA1B,PAFAH1B1,SDCBP,PIN1,MAP1B,CRYAB,CAMK2D,RTN4
GO:BP,	supramolecular fiber organization	GO:0097435	0.029788	1.52596	188	90	18	2456	MAPT,GFAP,CLU,MAP2,DNAJB6,VIM,HSPA1B,GSN,NEFL,CSNK1D,PAFAH1B1,NEFM,TPPP,FSCN1,CFL1,MAP1B,CRYAB,HSPA8
GO:BP,	microtubule-based transport	GO:0099111	0.032022	1.49455	58	90	9	2456	MAPT,UBB,HSPB1,MAP2,NEFL,PAFAH1B1,MAP1B,HSPA8,RAB6A
GO:CC,	neurofibrillary tangle	GO:0097418	0.0338954	1.46986	5	90	3	2456	MAPT,CLU,NEFM
GO:CC,	blood microparticle	GO:0072562	0.0338954	1.46986	40	90	7	2456	CLU,YWHAZ,HSPA1B,GSN,SDCBP,ANXA5,HSPA8
GO:CC,	neurofilament	GO:0005883	0.0338954	1.46986	5	90	3	2456	NEFL,NEFM,INA
GO:BP,	viral process	GO:0016032	0.036159	1.44178	295	90	23	2456	BRD2,PPIA,UBB,CHMP1A,PPIB,HSPB1,VIM,G3BP2,SNX3,EIF4H,HSPA1B,GSN,KARS1,SSB,YWHAE,PRKRA,RTRAF,CFL1,VTA1,HSPA8,SND1,PCBP1,RAB6A
GO:BP,	regulation of apoptotic signaling pathway	GO:2001233	0.036159	1.44178	87	90	11	2456	UBB,ENO1,PEA15,HSPB1,CLU,YWHAZ,HSPA1B,GSN,PDIA3,YWHAE,PRKRA
GO:BP,	regulation of proteolysis	GO:0030162	0.0390283	1.40862	151	90	15	2456	MAPT,UBB,ENO1,CSNK1A1,CLU,DNAJB6,HSPA1B,PRDX5,GSN,KARS1,CSNK1D,YWHAE,SNX12,SDCBP,CRYAB
GO:CC,	extracellular space	GO:0005615	0.0420394	1.37634	822	90	45	2456	ARHGDIA,PPIA,UBB,CHMP1A,PPIB,ENO1,PHPT1,TOLLIP,PGAM1,CALR,HSPB1,ENO2,CLU,CBR1,VIM,CNDP2,SNX3,GANAB,AIMP1,YWHAZ,CKB,TKT,HSPA1B,TPI1,PRDX5,GSN,KARS1,BLVRB,PAFAH1B1,PDIA3,YWHAE,FSCN1,AK1,NCL,SDCBP,ANXA5,INA,CFL1,ATP6V1E1,VTA1,CRYAB,HSPA8,SND1,PCBP1,RAB6A
GO:BP,	regulation of cell death	GO:0010941	0.0429141	1.3674	302	90	23	2456	MAPT,ARHGDIA,UBB,ENO1,PEA15,CALR,HSPB1,CLU,DNAJB6,YWHAZ,HSPA1B,PRDX5,GSN,NEFL,PDIA3,YWHAE,PRKRA,ANXA5,CFL1,PIN1,CRYAB,CAMK2D,RTN4
GO:BP,	cellular response to heat	GO:0034605	0.0429141	1.3674	38	90	7	2456	MAPT,DNAJB6,HSPA1B,YWHAE,CRYAB,HSPA8,CAMK2D
GO:BP,	regulation of protein stability	GO:0031647	0.0429141	1.3674	90	90	11	2456	PPIB,CALR,CLU,HSPA1B,GSN,PRKRA,PIN1,CRYAB,HSPA8,SUGT1,RTN4
GO:BP,	establishment of mitochondrion localization, microtubule-mediated	GO:0034643	0.0447606	1.3491	11	90	4	2456	MAPT,UBB,NEFL,MAP1B
GO:BP,	mitochondrion transport along microtubule	GO:0047497	0.0447606	1.3491	11	90	4	2456	MAPT,UBB,NEFL,MAP1B
GO:BP,	positive regulation of multicellular organismal process	GO:0051240	0.0447606	1.3491	269	90	21	2456	MAPT,ARHGDIA,GFAP,PPIB,ENO1,CALR,HSPB1,PITHD1,CLU,SNX3,HSPA1B,KARS1,NEFL,CSNK1D,PAFAH1B1,TPPP,SDCBP,PIN1,MAP1B,CAMK2D,RTN4
GO:BP,	cell growth	GO:0016049	0.0447606	1.3491	94	90	11	2456	MAPT,ENO1,MAP2,HSPA1B,PAFAH1B1,SDCBP,PIN1,MAP1B,CRYAB,CAMK2D,RTN4
GO:BP,	microtubule polymerization	GO:0046785	0.0447606	1.3491	29	90	6	2456	MAPT,MAP2,HSPA1B,CSNK1D,TPPP,MAP1B
GO:BP,	protein stabilization	GO:0050821	0.0447606	1.3491	64	90	9	2456	PPIB,CALR,CLU,HSPA1B,PRKRA,PIN1,CRYAB,SUGT1,RTN4
GO:BP,	positive regulation of apoptotic signaling pathway	GO:2001235	0.0447606	1.3491	40	90	7	2456	UBB,PEA15,YWHAZ,GSN,PDIA3,YWHAE,PRKRA
GO:BP,	protein folding	GO:0006457	0.0447606	1.3491	93	90	11	2456	PPIA,PPIB,CALR,HSPB1,CLU,DNAJB6,GANAB,HSPA1B,PDIA3,CRYAB,HSPA8
GO:CC,	extracellular exosome	GO:0070062	0.0454955	1.34203	760	90	42	2456	ARHGDIA,PPIA,UBB,CHMP1A,PPIB,ENO1,PHPT1,TOLLIP,PGAM1,CALR,HSPB1,ENO2,CLU,CBR1,VIM,CNDP2,SNX3,GANAB,YWHAZ,CKB,TKT,HSPA1B,TPI1,PRDX5,GSN,BLVRB,PAFAH1B1,PDIA3,YWHAE,FSCN1,AK1,NCL,SDCBP,ANXA5,CFL1,ATP6V1E1,VTA1,CRYAB,HSPA8,SND1,PCBP1,RAB6A
GO:CC,	extracellular organelle	GO:0043230	0.0454955	1.34203	765	90	42	2456	ARHGDIA,PPIA,UBB,CHMP1A,PPIB,ENO1,PHPT1,TOLLIP,PGAM1,CALR,HSPB1,ENO2,CLU,CBR1,VIM,CNDP2,SNX3,GANAB,YWHAZ,CKB,TKT,HSPA1B,TPI1,PRDX5,GSN,BLVRB,PAFAH1B1,PDIA3,YWHAE,FSCN1,AK1,NCL,SDCBP,ANXA5,CFL1,ATP6V1E1,VTA1,CRYAB,HSPA8,SND1,PCBP1,RAB6A
GO:CC,	extracellular region	GO:0005576	0.0454955	1.34203	910	90	48	2456	MAPT,ARHGDIA,PPIA,UBB,CHMP1A,UNC13D,PPIB,ENO1,PHPT1,TOLLIP,PGAM1,CALR,HSPB1,ENO2,CLU,CBR1,VIM,CNDP2,SNX3,GANAB,AIMP1,YWHAZ,CKB,TKT,HSPA1B,TPI1,PRDX5,GSN,VTI1B,KARS1,BLVRB,PAFAH1B1,PDIA3,YWHAE,FSCN1,AK1,NCL,SDCBP,ANXA5,INA,CFL1,ATP6V1E1,VTA1,CRYAB,HSPA8,SND1,PCBP1,RAB6A
GO:CC,	extracellular vesicle	GO:1903561	0.0454955	1.34203	765	90	42	2456	ARHGDIA,PPIA,UBB,CHMP1A,PPIB,ENO1,PHPT1,TOLLIP,PGAM1,CALR,HSPB1,ENO2,CLU,CBR1,VIM,CNDP2,SNX3,GANAB,YWHAZ,CKB,TKT,HSPA1B,TPI1,PRDX5,GSN,BLVRB,PAFAH1B1,PDIA3,YWHAE,FSCN1,AK1,NCL,SDCBP,ANXA5,CFL1,ATP6V1E1,VTA1,CRYAB,HSPA8,SND1,PCBP1,RAB6A
GO:CC,	phosphopyruvate hydratase complex	GO:0000015	0.0461644	1.33569	2	90	2	2456	ENO1,ENO2
GO:BP,	negative regulation of cellular component organization	GO:0051129	0.0461846	1.3355	160	90	15	2456	MAPT,ARHGDIA,GFAP,CLU,MAP2,DNAJB6,VIM,HSPA1B,GSN,PAFAH1B1,SDCBP,MAP1B,CRYAB,HSPA8,RTN4
GO:BP,	response to virus	GO:0009615	0.0472737	1.32538	41	90	7	2456	UNC13D,ENO1,HSPB1,CLU,AIMP1,PRKRA,CFL1
GO:BP,	positive regulation of developmental process	GO:0051094	0.0472737	1.32538	215	90	18	2456	MAPT,ARHGDIA,GFAP,UNC13D,PPIB,CALR,HSPB1,PITHD1,SNX3,HSPA1B,NEFL,CSNK1D,PAFAH1B1,TPPP,SDCBP,PIN1,MAP1B,RTN4
GO:BP,	establishment of mitochondrion localization	GO:0051654	0.0479317	1.31938	12	90	4	2456	MAPT,UBB,NEFL,MAP1B
GO:BP,	cytoskeleton organization	GO:0007010	0.0479317	1.31938	337	90	24	2456	MAPT,ARHGDIA,GFAP,CHMP1A,PHPT1,CSNK1A1,CALR,MAP2,DNAJB6,VIM,HSPA1B,GSN,PALM,NEFL,CSNK1D,PAFAH1B1,NEFM,TPPP,FSCN1,SDCBP,INA,CFL1,MAP1B,CRYAB
GO:BP,	negative regulation of cell death	GO:0060548	0.0479317	1.31938	180	90	16	2456	ARHGDIA,UBB,ENO1,PEA15,HSPB1,CLU,DNAJB6,YWHAZ,HSPA1B,PRDX5,NEFL,YWHAE,ANXA5,CFL1,PIN1,CRYAB
GO:BP,	viral life cycle	GO:0019058	0.0479317	1.31938	82	90	10	2456	PPIA,UBB,CHMP1A,PPIB,SNX3,HSPA1B,GSN,VTA1,HSPA8,PCBP1
GO:BP,	tRNA processing	GO:0008033	0.0479317	1.31938	12	90	4	2456	HSD17B10,KARS1,SSB,RTRAF
GO:BP,	negative regulation of neuron differentiation	GO:0045665	0.0479317	1.31938	42	90	7	2456	ARHGDIA,GFAP,CALR,MAP2,VIM,PAFAH1B1,RTN4
GO:BP,	cellular response to organic substance	GO:0071310	0.0501538	1.2997	468	90	30	2456	MAPT,ARHGDIA,PPIA,UBB,PHPT1,TOLLIP,CALR,HSPB1,CLU,MAP2,VIM,YWHAZ,HSPA1B,GSN,PALM,KARS1,CSNK1D,PAFAH1B1,PDIA3,FSCN1,NCL,SDCBP,INA,CFL1,PIN1,MAP1B,ATP6V1E1,HSPA8,CAMK2D,USO1
GO:BP,	growth	GO:0040007	0.0501538	1.2997	165	90	15	2456	MAPT,PPIB,ENO1,MAP2,EIF4H,TKT,HSPA1B,GSN,PAFAH1B1,SDCBP,PIN1,MAP1B,CRYAB,CAMK2D,RTN4
GO:BP,	interspecies interaction between organisms	GO:0044419	0.0508554	1.29366	469	90	30	2456	BRD2,PPIA,UBB,CHMP1A,UNC13D,PPIB,ENO1,TOLLIP,HSPB1,CLU,VIM,G3BP2,SNX3,EIF4H,AIMP1,HSPA1B,GSN,KARS1,SSB,YWHAE,PRKRA,RTRAF,CFL1,VTA1,HSPA8,CAMK2D,SND1,SUGT1,PCBP1,RAB6A
GO:BP,	cytoskeleton-dependent intracellular transport	GO:0030705	0.0517793	1.28584	70	90	9	2456	MAPT,UBB,HSPB1,MAP2,NEFL,PAFAH1B1,MAP1B,HSPA8,RAB6A
GO:BP,	central nervous system development	GO:0007417	0.0517793	1.28584	222	90	18	2456	MAPT,GFAP,UBB,CLU,HPCAL4,MAP2,HPCA,PAFAH1B3,VIM,CKB,GSN,NEFL,CSNK1D,PAFAH1B1,TPPP,YWHAE,INA,RTN4
GO:BP,	glial cell development	GO:0021782	0.0517847	1.2858	32	90	6	2456	MAPT,GFAP,CLU,VIM,GSN,TPPP
GO:BP,	response to organic substance	GO:0010033	0.0517847	1.2858	610	90	36	2456	MAPT,ARHGDIA,PPIA,UBB,PHPT1,TOLLIP,PEA15,CALR,HSPB1,CLU,MAP2,HPCA,VIM,YWHAZ,HSPA1B,GSN,PALM,KARS1,NEFL,CSNK1D,PAFAH1B1,PDIA3,FSCN1,NCL,SDCBP,ANXA5,INA,CFL1,PIN1,MAP1B,ATP6V1E1,CRYAB,HSPA8,ME1,CAMK2D,USO1
GO:BP,	regulation of protein deacetylation	GO:0090311	0.0517847	1.2858	6	90	3	2456	MAPT,TPPP,CAMK2D
GO:BP,	microtubule-based movement	GO:0007018	0.0524326	1.2804	71	90	9	2456	MAPT,UBB,HSPB1,MAP2,NEFL,PAFAH1B1,MAP1B,HSPA8,RAB6A
GO:BP,	inclusion body assembly	GO:0070841	0.0527123	1.27809	13	90	4	2456	MAPT,CLU,DNAJB6,HSPA1B
GO:MF,	enzyme binding	GO:0019899	0.0555639	1.25521	517	90	33	2456	MAPT,ARHGDIA,GFAP,UBB,UNC13D,PPIB,ENO1,TOLLIP,PGAM1,CALR,HSPB1,PSD3,CLU,HPCA,SNX3,AIMP1,YWHAZ,CKB,HSPA1B,EEF1B2,TPI1,NEFL,PAFAH1B1,YWHAE,SYN1,PRKRA,RTRAF,NCL,SNX12,PIN1,ATP6V1E1,HSPA8,RTN4
GO:MF,	ubiquitin-like protein ligase binding	GO:0044389	0.0555639	1.25521	89	90	11	2456	UBB,TOLLIP,CALR,CLU,YWHAZ,CKB,HSPA1B,TPI1,YWHAE,HSPA8,RTN4
GO:MF,	ubiquitin protein ligase binding	GO:0031625	0.0555639	1.25521	84	90	11	2456	UBB,TOLLIP,CALR,CLU,YWHAZ,CKB,HSPA1B,TPI1,YWHAE,HSPA8,RTN4
GO:BP,	axo-dendritic transport	GO:0008088	0.056358	1.24904	33	90	6	2456	MAPT,HSPB1,MAP2,NEFL,PAFAH1B1,HSPA8
GO:CC,	melanosome	GO:0042470	0.0581116	1.23574	64	90	8	2456	PPIB,GANAB,YWHAZ,PDIA3,YWHAE,SDCBP,HSPA8,SND1
GO:CC,	pigment granule	GO:0048770	0.0581116	1.23574	64	90	8	2456	PPIB,GANAB,YWHAZ,PDIA3,YWHAE,SDCBP,HSPA8,SND1
GO:MF,	phosphopyruvate hydratase activity	GO:0004634	0.05832	1.23418	2	90	2	2456	ENO1,ENO2
GO:MF,	RNA binding	GO:0003723	0.05832	1.23418	482	90	30	2456	MAPT,PPIA,PPIB,ENO1,CALR,HSPB1,VIM,G3BP2,EIF4H,GANAB,HSD17B10,AIMP1,YWHAZ,HSPA1B,EEF1B2,KARS1,SSB,PDIA3,YWHAE,FSCN1,PRKRA,RTRAF,NCL,EIF3CL,HSPA8,SND1,LRRC47,USO1,PCBP1,RTN4
GO:MF,	protein folding chaperone	GO:0044183	0.05832	1.23418	14	90	4	2456	CALR,HSPB1,HSPA1B,HSPA8
GO:MF,	identical protein binding	GO:0042802	0.05832	1.23418	370	90	25	2456	MAPT,GFAP,CHMP1A,ENO1,HSPB1,HPCA,PAFAH1B3,VIM,AIMP1,YWHAZ,TKT,TPI1,KARS1,NEFL,PAFAH1B1,TPPP,PDIA3,YWHAE,SYN1,PRKRA,RTRAF,NCL,SDCBP,CRYAB,CAMK2D
GO:MF,	isomerase activity	GO:0016853	0.05832	1.23418	45	90	7	2456	PPIA,FKBP2,PPIB,PGAM1,TPI1,PDIA3,PIN1
GO:MF,	unfolded protein binding	GO:0051082	0.05832	1.23418	54	90	8	2456	PPIA,PPIB,CALR,CLU,DNAJB6,HSPA1B,CRYAB,HSPA8
GO:MF,	structural constituent of eye lens	GO:0005212	0.05832	1.23418	2	90	2	2456	VIM,CRYAB
GO:BP,	glyceraldehyde-3-phosphate biosynthetic process	GO:0046166	0.0593806	1.22636	2	90	2	2456	TKT,TPI1
GO:BP,	regulation of tubulin deacetylation	GO:0090043	0.0593806	1.22636	2	90	2	2456	MAPT,TPPP
GO:BP,	negative regulation of cytoplasmic transport	GO:1903650	0.0593806	1.22636	2	90	2	2456	SNX3,SNX12
GO:BP,	chaperone-mediated protein transport involved in chaperone-mediated autophagy	GO:0061741	0.0593806	1.22636	2	90	2	2456	CLU,HSPA8
GO:BP,	negative regulation of cysteine-type endopeptidase activity involved in apoptotic process	GO:0043154	0.0593806	1.22636	14	90	4	2456	DNAJB6,PRDX5,YWHAE,CRYAB
GO:BP,	negative regulation of viral entry into host cell	GO:0046597	0.0593806	1.22636	2	90	2	2456	SNX3,GSN
GO:BP,	negative regulation of tubulin deacetylation	GO:1904428	0.0593806	1.22636	2	90	2	2456	MAPT,TPPP
GO:BP,	apoptotic process	GO:0006915	0.0593806	1.22636	349	90	24	2456	MAPT,ARHGDIA,UBB,ENO1,PEA15,CALR,HSPB1,CLU,DNAJB6,AIMP1,YWHAZ,HSPA1B,PRDX5,GSN,NEFL,PDIA3,YWHAE,PRKRA,ANXA5,CFL1,PIN1,CRYAB,CAMK2D,RTN4
GO:BP,	modulation by host of symbiont process	GO:0051851	0.0593806	1.22636	14	90	4	2456	PPIB,CFL1,HSPA8,SUGT1
GO:BP,	negative regulation of early endosome to late endosome transport	GO:2000642	0.0593806	1.22636	2	90	2	2456	SNX3,SNX12
GO:BP,	negative regulation of cellular process	GO:0048523	0.0593806	1.22636	763	90	42	2456	MAPT,ARHGDIA,GFAP,UBB,CHMP1A,ENO1,PHPT1,CSNK1A1,PEA15,CALR,HSPB1,CLU,MAP2,HPCA,DNAJB6,VIM,SNX3,AIMP1,YWHAZ,HSPA1B,PRDX5,GSN,PALM,KARS1,NEFL,PAFAH1B1,TPPP,YWHAE,PRKRA,RTRAF,AK1,NCL,SNX12,SDCBP,ANXA5,CFL1,PIN1,MAP1B,CRYAB,HSPA8,CAMK2D,RTN4
GO:BP,	late endosome to Golgi transport	GO:0034499	0.0593806	1.22636	2	90	2	2456	SNX3,SNX12
GO:BP,	regulation of cellular component organization	GO:0051128	0.059817	1.22318	530	90	32	2456	MAPT,ARHGDIA,GFAP,CHMP1A,ENO1,PHPT1,CALR,CLU,MAP2,HPCA,DNAJB6,VIM,G3BP2,SNX3,YWHAZ,HSPA1B,GSN,PALM,NEFL,PAFAH1B1,TPPP,YWHAE,FSCN1,SNX12,SDCBP,CFL1,PIN1,MAP1B,CRYAB,HSPA8,CAMK2D,RTN4
GO:BP,	response to heat	GO:0009408	0.0601853	1.22051	48	90	7	2456	MAPT,DNAJB6,HSPA1B,YWHAE,CRYAB,HSPA8,CAMK2D
GO:BP,	negative regulation of lyase activity	GO:0051350	0.0601853	1.22051	7	90	3	2456	PHPT1,HPCA,PALM
GO:BP,	cellular response to cytokine stimulus	GO:0071345	0.0601853	1.22051	195	90	16	2456	PPIA,UBB,TOLLIP,VIM,YWHAZ,HSPA1B,GSN,KARS1,PAFAH1B1,PDIA3,FSCN1,NCL,INA,CFL1,HSPA8,CAMK2D
GO:BP,	negative regulation of neuron projection development	GO:0010977	0.0601853	1.22051	35	90	6	2456	ARHGDIA,GFAP,MAP2,VIM,PAFAH1B1,RTN4
GO:BP,	positive regulation by host of viral process	GO:0044794	0.0601853	1.22051	7	90	3	2456	PPIB,CFL1,HSPA8
GO:BP,	astrocyte development	GO:0014002	0.0601853	1.22051	7	90	3	2456	MAPT,GFAP,VIM
GO:BP,	cytokine-mediated signaling pathway	GO:0019221	0.0601853	1.22051	124	90	12	2456	PPIA,UBB,TOLLIP,VIM,YWHAZ,HSPA1B,KARS1,PAFAH1B1,FSCN1,CFL1,HSPA8,CAMK2D
GO:BP,	canonical glycolysis	GO:0061621	0.0617609	1.20929	15	90	4	2456	ENO1,PGAM1,ENO2,TPI1
GO:BP,	glucose catabolic process to pyruvate	GO:0061718	0.0617609	1.20929	15	90	4	2456	ENO1,PGAM1,ENO2,TPI1
GO:BP,	negative regulation of cysteine-type endopeptidase activity	GO:2000117	0.0617609	1.20929	15	90	4	2456	DNAJB6,PRDX5,YWHAE,CRYAB
GO:BP,	glycolytic process through glucose-6-phosphate	GO:0061620	0.0617609	1.20929	15	90	4	2456	ENO1,PGAM1,ENO2,TPI1
GO:BP,	glycolytic process through fructose-6-phosphate	GO:0061615	0.0617609	1.20929	15	90	4	2456	ENO1,PGAM1,ENO2,TPI1
GO:BP,	NADH regeneration	GO:0006735	0.0617609	1.20929	15	90	4	2456	ENO1,PGAM1,ENO2,TPI1
GO:BP,	axonal transport	GO:0098930	0.0626206	1.20328	25	90	5	2456	MAPT,HSPB1,MAP2,NEFL,PAFAH1B1
GO:BP,	positive regulation of cell differentiation	GO:0045597	0.0626206	1.20328	161	90	14	2456	MAPT,ARHGDIA,GFAP,UNC13D,CALR,PITHD1,SNX3,HSPA1B,NEFL,CSNK1D,PAFAH1B1,SDCBP,PIN1,MAP1B
GO:BP,	nitrogen compound metabolic process	GO:0006807	0.0638713	1.19469	1372	90	64	2456	MAPT,BRD2,UBE2QL1,GFAP,PPIA,UBB,CHMP1A,FKBP2,PPIB,ENO1,PHPT1,CSNK1A1,TOLLIP,PEA15,PGAM1,CALR,HSPB1,PITHD1,ENO2,CLU,HPCA,MLF2,DNAJB6,VIM,G3BP2,SCRN1,CNDP2,SNX3,EIF4H,GANAB,HSD17B10,AIMP1,YWHAZ,CKB,HSPA1B,EEF1B2,TPI1,PRDX5,GSN,KARS1,BLVRB,NEFL,CSNK1D,PAFAH1B1,SSB,TPPP,PDIA3,YWHAE,PRKRA,RTRAF,AK1,NCL,SNX12,SDCBP,EIF3CL,CFL1,PIN1,CRYAB,HSPA8,ME1,CAMK2D,SND1,PCBP1,RAB6A
GO:CC,	apical dendrite	GO:0097440	0.064838	1.18817	8	90	3	2456	CLU,MAP2,MAP1B
GO:CC,	neuron projection cytoplasm	GO:0120111	0.0656417	1.18282	39	90	6	2456	MAPT,HSPB1,MAP2,HPCA,NEFL,PAFAH1B1
GO:CC,	cytoplasm	GO:0005737	0.066029	1.18027	2112	90	86	2456	MAPT,BRD2,ARHGDIA,GFAP,PPIA,UBB,CHMP1A,UNC13D,FKBP2,PPIB,ENO1,PHPT1,CSNK1A1,TOLLIP,PEA15,PGAM1,TOMM34,CALR,ENSG00000276612,HSPB1,CNRIP1,PITHD1,ENO2,CLU,CBR1,MAP2,HPCA,PAFAH1B3,MLF2,DNAJB6,VIM,G3BP2,SCRN1,CNDP2,SNX3,EIF4H,GANAB,HSD17B10,AIMP1,YWHAZ,CKB,TKT,HSPA1B,EEF1B2,TPI1,PRDX5,GSN,VTI1B,PALM,KARS1,BLVRB,NEFL,CSNK1D,PAFAH1B1,NEFM,SSB,TPPP,PDIA3,YWHAE,FSCN1,SYN1,PRKRA,RTRAF,AK1,NCL,SNX12,SDCBP,E…
GO:BP,	regulation of cysteine-type endopeptidase activity involved in apoptotic process	GO:0043281	0.0661831	1.17925	37	90	6	2456	MAPT,DNAJB6,PRDX5,GSN,YWHAE,CRYAB
GO:BP,	regulation of cellular response to stress	GO:0080135	0.0662635	1.17873	145	90	13	2456	MAPT,ENO1,HSPB1,CLU,DNAJB6,HSPA1B,KARS1,PAFAH1B1,YWHAE,SDCBP,CRYAB,HSPA8,CAMK2D
GO:BP,	organonitrogen compound metabolic process	GO:1901564	0.0662635	1.17873	1149	90	56	2456	MAPT,UBE2QL1,GFAP,PPIA,UBB,CHMP1A,FKBP2,PPIB,ENO1,PHPT1,CSNK1A1,TOLLIP,PEA15,PGAM1,CALR,HSPB1,ENO2,CLU,HPCA,DNAJB6,VIM,SCRN1,CNDP2,SNX3,EIF4H,GANAB,HSD17B10,AIMP1,YWHAZ,CKB,HSPA1B,EEF1B2,TPI1,PRDX5,GSN,KARS1,BLVRB,NEFL,CSNK1D,PAFAH1B1,TPPP,PDIA3,YWHAE,PRKRA,RTRAF,AK1,NCL,SNX12,SDCBP,EIF3CL,CFL1,PIN1,CRYAB,HSPA8,CAMK2D,RAB6A
GO:CC,	cell-substrate junction	GO:0030055	0.0676747	1.16957	171	90	14	2456	PPIA,PPIB,CALR,HSPB1,VIM,YWHAZ,HSPA1B,GSN,PDIA3,YWHAE,SDCBP,ANXA5,CFL1,HSPA8
GO:CC,	focal adhesion	GO:0005925	0.0676747	1.16957	171	90	14	2456	PPIA,PPIB,CALR,HSPB1,VIM,YWHAZ,HSPA1B,GSN,PDIA3,YWHAE,SDCBP,ANXA5,CFL1,HSPA8
GO:BP,	negative regulation of molecular function	GO:0044092	0.0677605	1.16902	201	90	16	2456	MAPT,PHPT1,HSPB1,CNRIP1,MAP2,HPCA,DNAJB6,G3BP2,PRDX5,PALM,YWHAE,RTRAF,ANXA5,PIN1,CRYAB,CAMK2D
GO:BP,	regulation of cell morphogenesis involved in differentiation	GO:0010769	0.0677605	1.16902	95	90	10	2456	MAPT,ARHGDIA,UNC13D,CALR,MAP2,NEFL,PAFAH1B1,CFL1,MAP1B,RTN4
GO:BP,	glucose catabolic process	GO:0006007	0.0713623	1.14653	16	90	4	2456	ENO1,PGAM1,ENO2,TPI1
GO:BP,	regulation of neuron differentiation	GO:0045664	0.0713623	1.14653	147	90	13	2456	MAPT,ARHGDIA,GFAP,CALR,MAP2,VIM,SNX3,NEFL,CSNK1D,PAFAH1B1,CFL1,MAP1B,RTN4
GO:BP,	regulation of nervous system development	GO:0051960	0.076379	1.11703	185	90	15	2456	MAPT,ARHGDIA,GFAP,CALR,MAP2,VIM,SNX3,YWHAZ,NEFL,CSNK1D,PAFAH1B1,TPPP,CFL1,MAP1B,RTN4
GO:BP,	regulation of protein metabolic process	GO:0051246	0.0768195	1.11453	502	90	30	2456	MAPT,GFAP,UBB,ENO1,CSNK1A1,TOLLIP,PEA15,CALR,HSPB1,CLU,DNAJB6,VIM,SNX3,EIF4H,YWHAZ,HSPA1B,PRDX5,GSN,KARS1,CSNK1D,PAFAH1B1,TPPP,YWHAE,RTRAF,NCL,SNX12,SDCBP,PIN1,CRYAB,CAMK2D
GO:BP,	negative regulation of neurogenesis	GO:0050768	0.0768195	1.11453	52	90	7	2456	ARHGDIA,GFAP,CALR,MAP2,VIM,PAFAH1B1,RTN4
GO:BP,	regulation of signal transduction	GO:0009966	0.0771939	1.11242	480	90	29	2456	MAPT,ARHGDIA,UBB,ENO1,PHPT1,CSNK1A1,PEA15,CALR,HSPB1,CNRIP1,PSD3,CLU,G3BP2,SNX3,YWHAZ,HSPA1B,GSN,PALM,KARS1,NEFL,CSNK1D,PAFAH1B1,PDIA3,YWHAE,PRKRA,SDCBP,PIN1,CAMK2D,RTN4
GO:BP,	positive regulation of axonogenesis	GO:0050772	0.0771939	1.11242	27	90	5	2456	MAPT,ARHGDIA,NEFL,PAFAH1B1,MAP1B
GO:CC,	MHC class I peptide loading complex	GO:0042824	0.0772471	1.11212	3	90	2	2456	CALR,PDIA3
GO:CC,	central region of growth cone	GO:0090724	0.0772471	1.11212	3	90	2	2456	PAFAH1B1,YWHAE
GO:MF,	nucleic acid binding	GO:0003676	0.0772964	1.11184	565	90	33	2456	MAPT,PPIA,PPIB,ENO1,CALR,HSPB1,MLF2,DNAJB6,VIM,G3BP2,EIF4H,GANAB,HSD17B10,AIMP1,YWHAZ,HSPA1B,EEF1B2,PRDX5,KARS1,SSB,PDIA3,YWHAE,FSCN1,PRKRA,RTRAF,NCL,EIF3CL,HSPA8,SND1,LRRC47,USO1,PCBP1,RTN4
GO:MF,	ion channel regulator activity	GO:0099106	0.0772964	1.11184	26	90	5	2456	PHPT1,HPCAL4,VTI1B,YWHAE,CAMK2D
GO:BP,	cellular response to chemical stimulus	GO:0070887	0.0784634	1.10533	597	90	34	2456	MAPT,ARHGDIA,PPIA,UBB,ENO1,PHPT1,TOLLIP,CALR,HSPB1,CLU,MAP2,HPCA,VIM,YWHAZ,HSPA1B,PRDX5,GSN,PALM,KARS1,CSNK1D,PAFAH1B1,PDIA3,FSCN1,PRKRA,NCL,SDCBP,INA,CFL1,PIN1,MAP1B,ATP6V1E1,HSPA8,CAMK2D,USO1
GO:BP,	positive regulation of apoptotic process	GO:0043065	0.0788103	1.10342	116	90	11	2456	MAPT,UBB,PEA15,CLU,YWHAZ,GSN,PDIA3,YWHAE,PRKRA,PIN1,CAMK2D
GO:BP,	regulation of protein catabolic process	GO:0042176	0.0788103	1.10342	102	90	10	2456	GFAP,UBB,CSNK1A1,CLU,SNX3,HSPA1B,CSNK1D,SNX12,SDCBP,PIN1
GO:BP,	positive regulation of programmed cell death	GO:0043068	0.0788103	1.10342	116	90	11	2456	MAPT,UBB,PEA15,CLU,YWHAZ,GSN,PDIA3,YWHAE,PRKRA,PIN1,CAMK2D
GO:BP,	gliogenesis	GO:0042063	0.0788103	1.10342	68	90	8	2456	MAPT,GFAP,CLU,VIM,GSN,PAFAH1B1,TPPP,RTN4
GO:BP,	regulation of nucleic acid-templated transcription	GO:1903506	0.0788103	1.10342	308	90	21	2456	BRD2,UBB,CHMP1A,ENO1,CALR,PITHD1,CLU,MLF2,DNAJB6,G3BP2,HSPA1B,PRDX5,KARS1,RTRAF,NCL,PIN1,CRYAB,HSPA8,CAMK2D,SND1,PCBP1
GO:BP,	protein refolding	GO:0042026	0.0788103	1.10342	18	90	4	2456	PPIA,PPIB,HSPA1B,HSPA8
GO:BP,	regulation of NADP metabolic process	GO:1902031	0.0788103	1.10342	3	90	2	2456	PGAM1,ME1
GO:BP,	virion assembly	GO:0019068	0.0788103	1.10342	17	90	4	2456	PPIA,UBB,CHMP1A,VTA1
GO:BP,	negative regulation of amyloid fibril formation	GO:1905907	0.0788103	1.10342	3	90	2	2456	CLU,CRYAB
GO:BP,	regulation of primary metabolic process	GO:0080090	0.0788103	1.10342	779	90	41	2456	MAPT,BRD2,GFAP,UBB,CHMP1A,ENO1,CSNK1A1,TOLLIP,PEA15,PGAM1,CALR,HSPB1,PITHD1,CLU,HPCA,MLF2,DNAJB6,VIM,G3BP2,SNX3,EIF4H,YWHAZ,HSPA1B,PRDX5,GSN,KARS1,CSNK1D,PAFAH1B1,TPPP,YWHAE,RTRAF,NCL,SNX12,SDCBP,PIN1,CRYAB,HSPA8,ME1,CAMK2D,SND1,PCBP1
GO:BP,	negative regulation of protein metabolic process	GO:0051248	0.0788103	1.10342	226	90	17	2456	MAPT,CALR,HSPB1,CLU,DNAJB6,SNX3,HSPA1B,PRDX5,PAFAH1B1,TPPP,YWHAE,RTRAF,NCL,SNX12,SDCBP,PIN1,CRYAB
GO:BP,	regulation of RNA metabolic process	GO:0051252	0.0788103	1.10342	378	90	24	2456	BRD2,UBB,CHMP1A,ENO1,CALR,HSPB1,PITHD1,CLU,MLF2,DNAJB6,VIM,G3BP2,YWHAZ,HSPA1B,PRDX5,KARS1,RTRAF,NCL,PIN1,CRYAB,HSPA8,CAMK2D,SND1,PCBP1
GO:BP,	positive regulation of cell morphogenesis involved in differentiation	GO:0010770	0.0788103	1.10342	55	90	7	2456	MAPT,ARHGDIA,UNC13D,CALR,NEFL,PAFAH1B1,MAP1B
GO:BP,	regulation of cell development	GO:0060284	0.0788103	1.10342	194	90	15	2456	MAPT,ARHGDIA,GFAP,UNC13D,CALR,MAP2,VIM,SNX3,NEFL,CSNK1D,PAFAH1B1,CFL1,PIN1,MAP1B,RTN4
GO:BP,	mitochondrion localization	GO:0051646	0.0788103	1.10342	18	90	4	2456	MAPT,UBB,NEFL,MAP1B
GO:BP,	establishment of organelle localization	GO:0051656	0.0788103	1.10342	136	90	12	2456	MAPT,UBB,CHMP1A,UNC13D,MAP2,YWHAZ,NEFL,CSNK1D,PAFAH1B1,MAP1B,USO1,RAB6A
GO:BP,	postsynaptic intermediate filament cytoskeleton organization	GO:0099185	0.0788103	1.10342	3	90	2	2456	NEFL,INA
GO:BP,	tRNA 5'-end processing	GO:0099116	0.0788103	1.10342	3	90	2	2456	HSD17B10,SSB
GO:BP,	protein targeting to vacuole involved in autophagy	GO:0071211	0.0788103	1.10342	3	90	2	2456	CLU,HSPA8
GO:BP,	cellular response to electrical stimulus	GO:0071257	0.0788103	1.10342	3	90	2	2456	HPCA,PALM
GO:BP,	chaperone-mediated protein transport	GO:0072321	0.0788103	1.10342	3	90	2	2456	CLU,HSPA8
GO:BP,	regulation of RNA biosynthetic process	GO:2001141	0.0788103	1.10342	309	90	21	2456	BRD2,UBB,CHMP1A,ENO1,CALR,PITHD1,CLU,MLF2,DNAJB6,G3BP2,HSPA1B,PRDX5,KARS1,RTRAF,NCL,PIN1,CRYAB,HSPA8,CAMK2D,SND1,PCBP1
GO:BP,	nervous system development	GO:0007399	0.0788103	1.10342	489	90	29	2456	MAPT,BRD2,ARHGDIA,GFAP,UBB,CALR,CLU,HPCAL4,MAP2,HPCA,PAFAH1B3,VIM,SNX3,YWHAZ,CKB,GSN,PALM,NEFL,CSNK1D,PAFAH1B1,TPPP,YWHAE,SYN1,SDCBP,INA,CFL1,PIN1,MAP1B,RTN4
GO:BP,	negative regulation of nervous system development	GO:0051961	0.0788103	1.10342	55	90	7	2456	ARHGDIA,GFAP,CALR,MAP2,VIM,PAFAH1B1,RTN4
GO:BP,	regulation of nucleobase-containing compound metabolic process	GO:0019219	0.0788103	1.10342	418	90	26	2456	BRD2,UBB,CHMP1A,ENO1,PGAM1,CALR,HSPB1,PITHD1,CLU,HPCA,MLF2,DNAJB6,VIM,G3BP2,YWHAZ,HSPA1B,PRDX5,KARS1,RTRAF,NCL,PIN1,CRYAB,HSPA8,CAMK2D,SND1,PCBP1
GO:BP,	hexose catabolic process	GO:0019320	0.0788103	1.10342	17	90	4	2456	ENO1,PGAM1,ENO2,TPI1
GO:BP,	tubulin deacetylation	GO:0090042	0.0788103	1.10342	3	90	2	2456	MAPT,TPPP
GO:BP,	protein metabolic process	GO:0019538	0.0788103	1.10342	955	90	48	2456	MAPT,UBE2QL1,GFAP,PPIA,UBB,CHMP1A,FKBP2,PPIB,ENO1,PHPT1,CSNK1A1,TOLLIP,PEA15,CALR,HSPB1,CLU,DNAJB6,VIM,SCRN1,CNDP2,SNX3,EIF4H,GANAB,AIMP1,YWHAZ,HSPA1B,EEF1B2,PRDX5,GSN,KARS1,NEFL,CSNK1D,PAFAH1B1,TPPP,PDIA3,YWHAE,PRKRA,RTRAF,NCL,SNX12,SDCBP,EIF3CL,CFL1,PIN1,CRYAB,HSPA8,CAMK2D,RAB6A
GO:BP,	ncRNA 5'-end processing	GO:0034471	0.0788103	1.10342	3	90	2	2456	HSD17B10,SSB
GO:BP,	response to cytokine	GO:0034097	0.0788103	1.10342	206	90	16	2456	PPIA,UBB,TOLLIP,VIM,YWHAZ,HSPA1B,GSN,KARS1,PAFAH1B1,PDIA3,FSCN1,NCL,INA,CFL1,HSPA8,CAMK2D
GO:BP,	neurofilament bundle assembly	GO:0033693	0.0788103	1.10342	3	90	2	2456	NEFL,NEFM
GO:BP,	regulation of viral entry into host cell	GO:0046596	0.0788103	1.10342	3	90	2	2456	SNX3,GSN
GO:BP,	protein targeting to lysosome involved in chaperone-mediated autophagy	GO:0061740	0.0788103	1.10342	3	90	2	2456	CLU,HSPA8
GO:BP,	protein peptidyl-prolyl isomerization	GO:0000413	0.0788103	1.10342	17	90	4	2456	PPIA,FKBP2,PPIB,PIN1
GO:BP,	viral entry into host cell	GO:0046718	0.0788103	1.10342	18	90	4	2456	PPIA,SNX3,HSPA1B,GSN
GO:BP,	chaperone-mediated autophagy	GO:0061684	0.0788103	1.10342	9	90	3	2456	GFAP,CLU,HSPA8
GO:BP,	RNA 5'-end processing	GO:0000966	0.0788103	1.10342	3	90	2	2456	HSD17B10,SSB
GO:BP,	negative regulation of biological process	GO:0048519	0.0788103	1.10342	879	90	45	2456	MAPT,ARHGDIA,GFAP,UBB,CHMP1A,ENO1,PHPT1,CSNK1A1,PEA15,CALR,HSPB1,CLU,MAP2,HPCA,DNAJB6,VIM,G3BP2,SNX3,AIMP1,YWHAZ,HSPA1B,PRDX5,GSN,PALM,KARS1,NEFL,PAFAH1B1,SSB,TPPP,YWHAE,PRKRA,RTRAF,AK1,NCL,SNX12,SDCBP,ANXA5,CFL1,PIN1,MAP1B,CRYAB,HSPA8,CAMK2D,SND1,RTN4
GO:BP,	negative regulation of cell growth	GO:0030308	0.0788103	1.10342	28	90	5	2456	ENO1,MAP2,HSPA1B,CRYAB,RTN4
GO:BP,	regulation of axonogenesis	GO:0050770	0.0788103	1.10342	54	90	7	2456	MAPT,ARHGDIA,MAP2,NEFL,PAFAH1B1,MAP1B,RTN4
GO:BP,	neurofibrillary tangle assembly	GO:1902988	0.0788103	1.10342	3	90	2	2456	MAPT,CLU
GO:BP,	regulation of nitrogen compound metabolic process	GO:0051171	0.0788103	1.10342	753	90	40	2456	MAPT,BRD2,GFAP,UBB,CHMP1A,ENO1,CSNK1A1,TOLLIP,PEA15,PGAM1,CALR,HSPB1,PITHD1,CLU,HPCA,MLF2,DNAJB6,VIM,G3BP2,SNX3,EIF4H,YWHAZ,HSPA1B,PRDX5,GSN,KARS1,CSNK1D,PAFAH1B1,TPPP,YWHAE,RTRAF,NCL,SNX12,SDCBP,PIN1,CRYAB,HSPA8,CAMK2D,SND1,PCBP1
GO:BP,	glyceraldehyde-3-phosphate metabolic process	GO:0019682	0.0788103	1.10342	3	90	2	2456	TKT,TPI1
GO:BP,	negative regulation of nitrogen compound metabolic process	GO:0051172	0.0788103	1.10342	335	90	22	2456	MAPT,UBB,CHMP1A,ENO1,CALR,HSPB1,CLU,HPCA,DNAJB6,SNX3,HSPA1B,PRDX5,PAFAH1B1,TPPP,YWHAE,RTRAF,NCL,SNX12,SDCBP,PIN1,CRYAB,HSPA8
GO:BP,	apoptotic signaling pathway	GO:0097190	0.0788103	1.10342	118	90	11	2456	UBB,ENO1,PEA15,HSPB1,CLU,YWHAZ,HSPA1B,GSN,PDIA3,YWHAE,PRKRA
GO:BP,	cellular macromolecule metabolic process	GO:0044260	0.0788103	1.10342	1095	90	53	2456	MAPT,BRD2,UBE2QL1,PPIA,UBB,CHMP1A,FKBP2,PPIB,ENO1,PHPT1,CSNK1A1,TOLLIP,PEA15,CALR,HSPB1,PITHD1,CLU,HPCA,MLF2,DNAJB6,VIM,G3BP2,SNX3,EIF4H,GANAB,HSD17B10,AIMP1,YWHAZ,HSPA1B,EEF1B2,PRDX5,GSN,KARS1,NEFL,CSNK1D,PAFAH1B1,SSB,TPPP,YWHAE,PRKRA,RTRAF,NCL,SNX12,SDCBP,EIF3CL,CFL1,PIN1,CRYAB,HSPA8,CAMK2D,SND1,PCBP1,RAB6A
GO:BP,	regulation of axon extension	GO:0030516	0.0814241	1.08925	30	90	5	2456	MAPT,MAP2,PAFAH1B1,MAP1B,RTN4
GO:BP,	chaperone-mediated protein folding	GO:0061077	0.0814241	1.08925	30	90	5	2456	PPIB,HSPB1,CLU,HSPA1B,HSPA8
GO:BP,	macromolecule metabolic process	GO:0043170	0.0821541	1.08537	1236	90	58	2456	MAPT,BRD2,UBE2QL1,GFAP,PPIA,UBB,CHMP1A,FKBP2,PPIB,ENO1,PHPT1,CSNK1A1,TOLLIP,PEA15,PGAM1,CALR,HSPB1,PITHD1,CLU,HPCA,MLF2,DNAJB6,VIM,G3BP2,SCRN1,CNDP2,SNX3,EIF4H,GANAB,HSD17B10,AIMP1,YWHAZ,HSPA1B,EEF1B2,PRDX5,GSN,KARS1,NEFL,CSNK1D,PAFAH1B1,SSB,TPPP,PDIA3,YWHAE,PRKRA,RTRAF,NCL,SNX12,SDCBP,EIF3CL,CFL1,PIN1,CRYAB,HSPA8,CAMK2D,SND1,PCBP1,RAB6A
GO:BP,	regulation of cellular protein metabolic process	GO:0032268	0.0821541	1.08537	473	90	28	2456	MAPT,UBB,ENO1,CSNK1A1,TOLLIP,PEA15,CALR,HSPB1,CLU,DNAJB6,VIM,EIF4H,YWHAZ,HSPA1B,PRDX5,GSN,KARS1,CSNK1D,PAFAH1B1,TPPP,YWHAE,RTRAF,NCL,SNX12,SDCBP,PIN1,CRYAB,CAMK2D
GO:BP,	regulation of cysteine-type endopeptidase activity	GO:2000116	0.0821541	1.08537	43	90	6	2456	MAPT,DNAJB6,PRDX5,GSN,YWHAE,CRYAB
GO:BP,	monosaccharide catabolic process	GO:0046365	0.0826493	1.08276	19	90	4	2456	ENO1,PGAM1,ENO2,TPI1
GO:BP,	peptidyl-proline modification	GO:0018208	0.0826493	1.08276	19	90	4	2456	PPIA,FKBP2,PPIB,PIN1
GO:BP,	negative regulation of growth	GO:0045926	0.0860719	1.06514	31	90	5	2456	ENO1,MAP2,HSPA1B,CRYAB,RTN4
GO:BP,	regulation of inclusion body assembly	GO:0090083	0.0860719	1.06514	10	90	3	2456	CLU,DNAJB6,HSPA1B
GO:BP,	regulation of protein processing	GO:0070613	0.0860719	1.06514	10	90	3	2456	ENO1,GSN,SNX12
GO:BP,	regulation of transcription, DNA-templated	GO:0006355	0.0860719	1.06514	299	90	20	2456	BRD2,UBB,CHMP1A,ENO1,CALR,PITHD1,CLU,MLF2,DNAJB6,G3BP2,HSPA1B,PRDX5,KARS1,RTRAF,NCL,PIN1,CRYAB,HSPA8,CAMK2D,PCBP1
GO:BP,	regulation of protein maturation	GO:1903317	0.0860719	1.06514	10	90	3	2456	ENO1,GSN,SNX12
GO:BP,	microtubule bundle formation	GO:0001578	0.0860719	1.06514	10	90	3	2456	MAP2,TPPP,MAP1B
GO:BP,	nucleic acid-templated transcription	GO:0097659	0.0860719	1.06514	321	90	21	2456	BRD2,UBB,CHMP1A,ENO1,CALR,PITHD1,CLU,MLF2,DNAJB6,G3BP2,HSPA1B,PRDX5,KARS1,RTRAF,NCL,PIN1,CRYAB,HSPA8,CAMK2D,SND1,PCBP1
GO:BP,	regulation of extent of cell growth	GO:0061387	0.0860719	1.06514	31	90	5	2456	MAPT,MAP2,PAFAH1B1,MAP1B,RTN4
GO:BP,	modulation by host of viral process	GO:0044788	0.0860719	1.06514	10	90	3	2456	PPIB,CFL1,HSPA8
GO:MF,	peptidyl-prolyl cis-trans isomerase activity	GO:0003755	0.0872762	1.0591	17	90	4	2456	PPIA,FKBP2,PPIB,PIN1
GO:MF,	cis-trans isomerase activity	GO:0016859	0.0872762	1.0591	17	90	4	2456	PPIA,FKBP2,PPIB,PIN1
GO:BP,	negative regulation of cell projection organization	GO:0031345	0.0899334	1.04608	45	90	6	2456	ARHGDIA,GFAP,MAP2,VIM,PAFAH1B1,RTN4
GO:BP,	positive regulation of cell development	GO:0010720	0.0899334	1.04608	125	90	11	2456	MAPT,ARHGDIA,GFAP,UNC13D,CALR,SNX3,NEFL,CSNK1D,PAFAH1B1,PIN1,MAP1B
GO:BP,	negative regulation of cell development	GO:0010721	0.0899334	1.04608	59	90	7	2456	ARHGDIA,GFAP,CALR,MAP2,VIM,PAFAH1B1,RTN4
GO:BP,	regulation of viral process	GO:0050792	0.0899334	1.04608	45	90	6	2456	PPIA,PPIB,SNX3,GSN,CFL1,HSPA8
GO:BP,	RNA biosynthetic process	GO:0032774	0.0899334	1.04608	323	90	21	2456	BRD2,UBB,CHMP1A,ENO1,CALR,PITHD1,CLU,MLF2,DNAJB6,G3BP2,HSPA1B,PRDX5,KARS1,RTRAF,NCL,PIN1,CRYAB,HSPA8,CAMK2D,SND1,PCBP1
GO:BP,	regulation of microtubule cytoskeleton organization	GO:0070507	0.0899334	1.04608	59	90	7	2456	MAPT,CHMP1A,MAP2,HSPA1B,PAFAH1B1,TPPP,MAP1B
GO:BP,	protein localization to vacuole	GO:0072665	0.0899334	1.04608	20	90	4	2456	CLU,VTI1B,HSPA8,RTN4
GO:BP,	negative regulation of intracellular transport	GO:0032387	0.0899334	1.04608	20	90	4	2456	SNX3,SNX12,MAP1B,CRYAB
GO:BP,	NAD metabolic process	GO:0019674	0.0899334	1.04608	20	90	4	2456	ENO1,PGAM1,ENO2,TPI1
GO:BP,	establishment of cell polarity	GO:0030010	0.0899334	1.04608	45	90	6	2456	MAP2,GSN,PAFAH1B1,FSCN1,CFL1,MAP1B
GO:BP,	regulation of cell communication	GO:0010646	0.0900356	1.04559	598	90	33	2456	MAPT,ARHGDIA,GFAP,UBB,ENO1,PHPT1,CSNK1A1,PEA15,CALR,HSPB1,CNRIP1,PSD3,CLU,G3BP2,SNX3,AIMP1,YWHAZ,HSPA1B,GSN,PALM,KARS1,NEFL,CSNK1D,PAFAH1B1,PDIA3,YWHAE,SYN1,PRKRA,SDCBP,PIN1,MAP1B,CAMK2D,RTN4
GO:CC,	supramolecular complex	GO:0099080	0.0915687	1.03825	322	90	21	2456	MAPT,GFAP,ENO1,CSNK1A1,HSPB1,MAP2,DNAJB6,VIM,G3BP2,NEFL,CSNK1D,PAFAH1B1,NEFM,TPPP,AK1,NCL,INA,MAP1B,CRYAB,SUGT1,PCBP1
GO:BP,	primary metabolic process	GO:0044238	0.0926283	1.03326	1448	90	65	2456	MAPT,BRD2,UBE2QL1,GFAP,PPIA,UBB,CHMP1A,FKBP2,PPIB,ENO1,PHPT1,CSNK1A1,TOLLIP,PEA15,PGAM1,CALR,HSPB1,PITHD1,ENO2,CLU,CBR1,HPCA,PAFAH1B3,MLF2,DNAJB6,VIM,G3BP2,SCRN1,CNDP2,SNX3,EIF4H,GANAB,HSD17B10,AIMP1,YWHAZ,TKT,HSPA1B,EEF1B2,TPI1,PRDX5,GSN,KARS1,NEFL,CSNK1D,PAFAH1B1,SSB,TPPP,PDIA3,YWHAE,PRKRA,RTRAF,AK1,NCL,SNX12,SDCBP,EIF3CL,CFL1,PIN1,CRYAB,HSPA8,ME1,CAMK2D,SND1,PCBP1,RAB6A
GO:BP,	proteolysis	GO:0006508	0.0938205	1.0277	326	90	21	2456	MAPT,UBB,CHMP1A,ENO1,CSNK1A1,TOLLIP,CLU,DNAJB6,SCRN1,CNDP2,SNX3,HSPA1B,PRDX5,GSN,KARS1,CSNK1D,PDIA3,YWHAE,SNX12,SDCBP,CRYAB
GO:BP,	negative regulation of catalytic activity	GO:0043086	0.094192	1.02599	145	90	12	2456	MAPT,PHPT1,HSPB1,MAP2,HPCA,DNAJB6,PRDX5,PALM,YWHAE,RTRAF,ANXA5,CRYAB
GO:BP,	movement of cell or subcellular component	GO:0006928	0.094192	1.02599	370	90	23	2456	MAPT,ARHGDIA,PPIA,UBB,PHPT1,CALR,HSPB1,MAP2,VIM,AIMP1,KARS1,NEFL,PAFAH1B1,YWHAE,FSCN1,SDCBP,CFL1,PIN1,MAP1B,HSPA8,CAMK2D,RAB6A,RTN4
GO:BP,	positive regulation of proteolysis	GO:0045862	0.0954508	1.02022	76	90	8	2456	MAPT,ENO1,CSNK1A1,CLU,HSPA1B,GSN,KARS1,CSNK1D
GO:BP,	microtubule-based process	GO:0007017	0.0982431	1.0077	184	90	14	2456	MAPT,UBB,CHMP1A,HSPB1,MAP2,HSPA1B,NEFL,CSNK1D,PAFAH1B1,TPPP,MAP1B,CRYAB,HSPA8,RAB6A
GO:BP,	regulation of organelle organization	GO:0033043	0.0982431	1.0077	307	90	20	2456	MAPT,ARHGDIA,CHMP1A,PHPT1,CALR,CLU,MAP2,G3BP2,YWHAZ,HSPA1B,GSN,PAFAH1B1,TPPP,YWHAE,FSCN1,SDCBP,CFL1,PIN1,MAP1B,CAMK2D
GO:BP,	response to temperature stimulus	GO:0009266	0.0982431	1.0077	61	90	7	2456	MAPT,DNAJB6,HSPA1B,YWHAE,CRYAB,HSPA8,CAMK2D
GO:BP,	positive regulation of cellular process	GO:0048522	0.0982431	1.0077	877	90	44	2456	MAPT,ARHGDIA,GFAP,PPIA,UBB,UNC13D,ENO1,PHPT1,CSNK1A1,TOLLIP,PEA15,CALR,HSPB1,PITHD1,CLU,MAP2,HPCA,VIM,G3BP2,SNX3,AIMP1,YWHAZ,HSPA1B,GSN,PALM,KARS1,NEFL,CSNK1D,PAFAH1B1,TPPP,PDIA3,YWHAE,FSCN1,PRKRA,RTRAF,NCL,SDCBP,CFL1,PIN1,MAP1B,HSPA8,CAMK2D,PCBP1,RTN4
GO:BP,	organelle localization	GO:0051640	0.0982431	1.0077	204	90	15	2456	MAPT,UBB,CHMP1A,UNC13D,MAP2,YWHAZ,VTI1B,NEFL,CSNK1D,PAFAH1B1,YWHAE,SYN1,MAP1B,USO1,RAB6A
GO:BP,	regulation of lyase activity	GO:0051339	0.0992298	1.00336	11	90	3	2456	PHPT1,HPCA,PALM
GO:BP,	microtubule nucleation	GO:0007020	0.0992298	1.00336	11	90	3	2456	HSPA1B,CSNK1D,TPPP
GO:BP,	synapse maturation	GO:0060074	0.0992298	1.00336	11	90	3	2456	YWHAZ,PALM,NEFL
GO:BP,	positive regulation of proteasomal ubiquitin-dependent protein catabolic process	GO:0032436	0.0992298	1.00336	21	90	4	2456	CSNK1A1,CLU,HSPA1B,CSNK1D
GO:BP,	regulation of response to stimulus	GO:0048583	0.0996516	1.00152	629	90	34	2456	MAPT,ARHGDIA,UBB,UNC13D,ENO1,PHPT1,CSNK1A1,PEA15,CALR,HSPB1,CNRIP1,PSD3,CLU,DNAJB6,G3BP2,SNX3,YWHAZ,HSPA1B,GSN,PALM,KARS1,NEFL,CSNK1D,PAFAH1B1,PDIA3,YWHAE,PRKRA,SDCBP,PIN1,CRYAB,HSPA8,CAMK2D,USO1,RTN4
GO:MF,	phosphoserine residue binding	GO:0050815	0.100457	0.998019	3	90	2	2456	YWHAE,PIN1
GO:MF,	structural constituent of postsynaptic intermediate filament cytoskeleton	GO:0099184	0.100457	0.998019	3	90	2	2456	NEFL,INA
GO:MF,	dipeptidase activity	GO:0016805	0.100457	0.998019	3	90	2	2456	SCRN1,CNDP2
GO:BP,	negative regulation of supramolecular fiber organization	GO:1902904	0.101349	0.994179	47	90	6	2456	CLU,MAP2,GSN,MAP1B,CRYAB,HSPA8
GO:BP,	regulation of developmental growth	GO:0048638	0.102692	0.988465	62	90	7	2456	MAPT,PPIB,MAP2,PAFAH1B1,PIN1,MAP1B,RTN4
GO:CC,	intracellular organelle lumen	GO:0070013	0.104532	0.980749	930	90	46	2456	MAPT,BRD2,UBE2QL1,PPIA,UBB,CHMP1A,UNC13D,PPIB,CSNK1A1,TOLLIP,PEA15,PGAM1,CALR,CLU,MAP2,DNAJB6,VIM,CNDP2,GANAB,HSD17B10,YWHAZ,TKT,HSPA1B,PRDX5,GSN,VTI1B,PALM,KARS1,BLVRB,CSNK1D,SSB,PDIA3,SYN1,PRKRA,RTRAF,NCL,SDCBP,CLINT1,CFL1,PIN1,VTA1,CRYAB,HSPA8,CAMK2D,USO1,PCBP1
GO:CC,	organelle lumen	GO:0043233	0.104532	0.980749	930	90	46	2456	MAPT,BRD2,UBE2QL1,PPIA,UBB,CHMP1A,UNC13D,PPIB,CSNK1A1,TOLLIP,PEA15,PGAM1,CALR,CLU,MAP2,DNAJB6,VIM,CNDP2,GANAB,HSD17B10,YWHAZ,TKT,HSPA1B,PRDX5,GSN,VTI1B,PALM,KARS1,BLVRB,CSNK1D,SSB,PDIA3,SYN1,PRKRA,RTRAF,NCL,SDCBP,CLINT1,CFL1,PIN1,VTA1,CRYAB,HSPA8,CAMK2D,USO1,PCBP1
GO:CC,	membrane-enclosed lumen	GO:0031974	0.104532	0.980749	930	90	46	2456	MAPT,BRD2,UBE2QL1,PPIA,UBB,CHMP1A,UNC13D,PPIB,CSNK1A1,TOLLIP,PEA15,PGAM1,CALR,CLU,MAP2,DNAJB6,VIM,CNDP2,GANAB,HSD17B10,YWHAZ,TKT,HSPA1B,PRDX5,GSN,VTI1B,PALM,KARS1,BLVRB,CSNK1D,SSB,PDIA3,SYN1,PRKRA,RTRAF,NCL,SDCBP,CLINT1,CFL1,PIN1,VTA1,CRYAB,HSPA8,CAMK2D,USO1,PCBP1
GO:BP,	programmed cell death	GO:0012501	0.104844	0.979457	398	90	24	2456	MAPT,ARHGDIA,UBB,ENO1,PEA15,CALR,HSPB1,CLU,DNAJB6,AIMP1,YWHAZ,HSPA1B,PRDX5,GSN,NEFL,PDIA3,YWHAE,PRKRA,ANXA5,CFL1,PIN1,CRYAB,CAMK2D,RTN4
GO:BP,	positive regulation of cell death	GO:0010942	0.104844	0.979457	130	90	11	2456	MAPT,UBB,PEA15,CLU,YWHAZ,GSN,PDIA3,YWHAE,PRKRA,PIN1,CAMK2D
GO:MF,	ion channel inhibitor activity	GO:0008200	0.105177	0.978077	10	90	3	2456	PHPT1,VTI1B,CAMK2D
GO:MF,	channel inhibitor activity	GO:0016248	0.105177	0.978077	10	90	3	2456	PHPT1,VTI1B,CAMK2D
GO:MF,	protein homodimerization activity	GO:0042803	0.105177	0.978077	124	90	11	2456	CHMP1A,ENO1,HSPB1,AIMP1,TKT,TPI1,KARS1,TPPP,PRKRA,CRYAB,CAMK2D
GO:BP,	interaction with symbiont	GO:0051702	0.105606	0.976313	22	90	4	2456	PPIB,CFL1,HSPA8,SUGT1
GO:BP,	miRNA metabolic process	GO:0010586	0.105606	0.976313	4	90	2	2456	PRKRA,SND1
GO:BP,	tRNA 3'-end processing	GO:0042780	0.105606	0.976313	4	90	2	2456	HSD17B10,SSB
GO:BP,	positive regulation by host of viral genome replication	GO:0044829	0.105606	0.976313	4	90	2	2456	PPIB,HSPA8
GO:BP,	regulation of pathway-restricted SMAD protein phosphorylation	GO:0060393	0.105606	0.976313	4	90	2	2456	SDCBP,PIN1
GO:BP,	neurofilament cytoskeleton organization	GO:0060052	0.105606	0.976313	4	90	2	2456	NEFL,INA
GO:BP,	transcription, DNA-templated	GO:0006351	0.105606	0.976313	313	90	20	2456	BRD2,UBB,CHMP1A,ENO1,CALR,PITHD1,CLU,MLF2,DNAJB6,G3BP2,HSPA1B,PRDX5,KARS1,RTRAF,NCL,PIN1,CRYAB,HSPA8,CAMK2D,PCBP1
GO:BP,	pathway-restricted SMAD protein phosphorylation	GO:0060389	0.105606	0.976313	4	90	2	2456	SDCBP,PIN1
GO:BP,	positive regulation of protein processing	GO:0010954	0.105606	0.976313	4	90	2	2456	ENO1,GSN
GO:BP,	regulation of neurogenesis	GO:0050767	0.105606	0.976313	168	90	13	2456	MAPT,ARHGDIA,GFAP,CALR,MAP2,VIM,SNX3,NEFL,CSNK1D,PAFAH1B1,CFL1,MAP1B,RTN4
GO:BP,	regulation of podosome assembly	GO:0071801	0.105606	0.976313	4	90	2	2456	GSN,FSCN1
GO:BP,	central nervous system neuron differentiation	GO:0021953	0.105606	0.976313	34	90	5	2456	MAPT,UBB,MAP2,CSNK1D,PAFAH1B1
GO:BP,	establishment or maintenance of monopolar cell polarity	GO:0061339	0.105606	0.976313	4	90	2	2456	FSCN1,MAP1B
GO:BP,	entry into host	GO:0044409	0.105606	0.976313	22	90	4	2456	PPIA,SNX3,HSPA1B,GSN
GO:BP,	establishment of monopolar cell polarity	GO:0061162	0.105606	0.976313	4	90	2	2456	FSCN1,MAP1B
GO:BP,	synapse organization	GO:0050808	0.105606	0.976313	150	90	12	2456	MAPT,YWHAZ,PALM,NEFL,PAFAH1B1,SYN1,SDCBP,INA,CFL1,PIN1,MAP1B,HSPA8
GO:BP,	regulation of amyloid fibril formation	GO:1905906	0.105606	0.976313	4	90	2	2456	CLU,CRYAB
GO:BP,	positive regulation of protein maturation	GO:1903319	0.105606	0.976313	4	90	2	2456	ENO1,GSN
GO:MF,	protein-macromolecule adaptor activity	GO:0030674	0.105808	0.975483	59	90	7	2456	MAPT,G3BP2,VTI1B,NEFL,FSCN1,SDCBP,HSPA8
GO:BP,	organic substance metabolic process	GO:0071704	0.1082	0.965771	1523	90	67	2456	MAPT,BRD2,UBE2QL1,GFAP,PPIA,UBB,CHMP1A,FKBP2,PPIB,ENO1,PHPT1,CSNK1A1,TOLLIP,PEA15,PGAM1,CALR,HSPB1,PITHD1,ENO2,CLU,CBR1,HPCA,PAFAH1B3,MLF2,DNAJB6,VIM,G3BP2,SCRN1,CNDP2,SNX3,EIF4H,GANAB,HSD17B10,AIMP1,YWHAZ,CKB,TKT,HSPA1B,EEF1B2,TPI1,PRDX5,GSN,KARS1,BLVRB,NEFL,CSNK1D,PAFAH1B1,SSB,TPPP,PDIA3,YWHAE,PRKRA,RTRAF,AK1,NCL,SNX12,SDCBP,EIF3CL,CFL1,PIN1,CRYAB,HSPA8,ME1,CAMK2D,SND1,PCBP1,RAB6A
GO:MF,	channel regulator activity	GO:0016247	0.10851	0.964531	32	90	5	2456	PHPT1,HPCAL4,VTI1B,YWHAE,CAMK2D
GO:BP,	positive regulation of developmental growth	GO:0048639	0.109904	0.958987	35	90	5	2456	MAPT,PPIB,PAFAH1B1,PIN1,MAP1B
GO:BP,	ADP metabolic process	GO:0046031	0.109904	0.958987	35	90	5	2456	ENO1,PGAM1,ENO2,TPI1,AK1
GO:BP,	regulation of neuron projection development	GO:0010975	0.110665	0.955989	133	90	11	2456	MAPT,ARHGDIA,GFAP,MAP2,VIM,SNX3,NEFL,PAFAH1B1,CFL1,MAP1B,RTN4
GO:BP,	regulation of cytoplasmic transport	GO:1903649	0.111488	0.952772	12	90	3	2456	MAP2,SNX3,SNX12
REAC,	Calnexin/calreticulin cycle	REAC:R-HSA-901042	0.111742	0.951782	9	90	4	2456	UBB,CALR,GANAB,PDIA3
GO:MF,	heat shock protein binding	GO:0031072	0.112316	0.949559	46	90	6	2456	MAPT,ARHGDIA,TOMM34,DNAJB6,HSPA1B,HSPA8
GO:MF,	cell adhesion molecule binding	GO:0050839	0.112849	0.947504	205	90	15	2456	GFAP,ENO1,CALR,EIF4H,YWHAZ,CSNK1D,YWHAE,FSCN1,SDCBP,CLINT1,HSPA8,SND1,USO1,PCBP1,RTN4
GO:MF,	protein binding	GO:0005515	0.112849	0.947504	1992	90	82	2456	MAPT,BRD2,ARHGDIA,UBE2QL1,GFAP,PPIA,UBB,CHMP1A,UNC13D,FKBP2,PPIB,ENO1,PHPT1,CSNK1A1,TOLLIP,PEA15,PGAM1,TOMM34,CALR,HSPB1,CNRIP1,PSD3,ENO2,CLU,HPCAL4,MAP2,HPCA,PAFAH1B3,MLF2,DNAJB6,VIM,G3BP2,SCRN1,SNX3,EIF4H,GANAB,HSD17B10,AIMP1,YWHAZ,CKB,TKT,HSPA1B,EEF1B2,TPI1,PRDX5,GSN,VTI1B,PALM,KARS1,NEFL,CSNK1D,PAFAH1B1,NEFM,SSB,TPPP,PDIA3,YWHAE,FSCN1,SYN1,PRKRA,RTRAF,NCL,SNX12,SDCBP,EIF3CL,CLINT1,ANXA5,CFL1,…
GO:BP,	nucleobase-containing compound biosynthetic process	GO:0034654	0.113379	0.945466	427	90	25	2456	BRD2,PPIA,UBB,CHMP1A,ENO1,CALR,PITHD1,CLU,HPCA,MLF2,DNAJB6,G3BP2,HSPA1B,PRDX5,KARS1,RTRAF,AK1,NCL,PIN1,CRYAB,HSPA8,ME1,CAMK2D,SND1,PCBP1
GO:BP,	neurogenesis	GO:0022008	0.11375	0.94405	338	90	21	2456	MAPT,ARHGDIA,GFAP,UBB,CALR,CLU,MAP2,VIM,SNX3,YWHAZ,GSN,NEFL,CSNK1D,PAFAH1B1,TPPP,YWHAE,SYN1,CFL1,PIN1,MAP1B,RTN4
GO:BP,	regulation of cell morphogenesis	GO:0022604	0.11375	0.94405	134	90	11	2456	MAPT,ARHGDIA,UNC13D,CALR,MAP2,PALM,NEFL,PAFAH1B1,CFL1,MAP1B,RTN4
GO:BP,	regulation of signaling	GO:0023051	0.11375	0.94405	616	90	33	2456	MAPT,ARHGDIA,GFAP,UBB,ENO1,PHPT1,CSNK1A1,PEA15,CALR,HSPB1,CNRIP1,PSD3,CLU,G3BP2,SNX3,AIMP1,YWHAZ,HSPA1B,GSN,PALM,KARS1,NEFL,CSNK1D,PAFAH1B1,PDIA3,YWHAE,SYN1,PRKRA,SDCBP,PIN1,MAP1B,CAMK2D,RTN4
GO:BP,	signal transduction	GO:0007165	0.11375	0.94405	866	90	43	2456	MAPT,ARHGDIA,PPIA,UBB,ENO1,PHPT1,CSNK1A1,TOLLIP,PEA15,CALR,HSPB1,CNRIP1,PSD3,CLU,HPCAL4,HPCA,VIM,G3BP2,SNX3,AIMP1,YWHAZ,HSPA1B,GSN,PALM,KARS1,NEFL,CSNK1D,PAFAH1B1,PDIA3,YWHAE,FSCN1,PRKRA,SDCBP,ANXA5,CFL1,PIN1,ATP6V1E1,CRYAB,HSPA8,CAMK2D,USO1,RAB6A,RTN4
GO:MF,	protein dimerization activity	GO:0046983	0.113778	0.943943	167	90	13	2456	CHMP1A,ENO1,HSPB1,AIMP1,TKT,TPI1,KARS1,TPPP,YWHAE,PRKRA,SDCBP,CRYAB,CAMK2D
GO:BP,	positive regulation of ubiquitin-dependent protein catabolic process	GO:2000060	0.114099	0.94272	23	90	4	2456	CSNK1A1,CLU,HSPA1B,CSNK1D
GO:BP,	regulation of cytoskeleton organization	GO:0051493	0.114099	0.94272	153	90	12	2456	MAPT,ARHGDIA,CHMP1A,PHPT1,MAP2,HSPA1B,GSN,PAFAH1B1,TPPP,FSCN1,CFL1,MAP1B
GO:BP,	response to chemical	GO:0042221	0.114099	0.94272	790	90	40	2456	MAPT,ARHGDIA,PPIA,UBB,ENO1,PHPT1,TOLLIP,PEA15,CALR,HSPB1,CLU,MAP2,HPCA,VIM,AIMP1,YWHAZ,HSPA1B,PRDX5,GSN,PALM,KARS1,NEFL,CSNK1D,PAFAH1B1,PDIA3,FSCN1,PRKRA,NCL,SDCBP,ANXA5,INA,CFL1,PIN1,MAP1B,ATP6V1E1,CRYAB,HSPA8,ME1,CAMK2D,USO1
GO:BP,	regulation of catabolic process	GO:0009894	0.116647	0.933126	254	90	17	2456	MAPT,GFAP,UBB,CSNK1A1,PGAM1,HSPB1,CLU,VIM,SNX3,YWHAZ,HSPA1B,CSNK1D,SNX12,SDCBP,PIN1,ATP6V1E1,HSPA8
GO:BP,	monosaccharide biosynthetic process	GO:0046364	0.116647	0.933126	36	90	5	2456	ENO1,PGAM1,ENO2,TKT,TPI1
GO:BP,	regulation of viral life cycle	GO:1903900	0.116647	0.933126	36	90	5	2456	PPIA,PPIB,SNX3,GSN,HSPA8
GO:MF,	C3HC4-type RING finger domain binding	GO:0055131	0.119076	0.924177	4	90	2	2456	HSPA1B,HSPA8
GO:MF,	tRNA binding	GO:0000049	0.119076	0.924177	22	90	4	2456	HSD17B10,AIMP1,KARS1,SSB
GO:BP,	regulation of microtubule-based process	GO:0032886	0.120111	0.920418	66	90	7	2456	MAPT,CHMP1A,MAP2,HSPA1B,PAFAH1B1,TPPP,MAP1B
GO:BP,	regulation of plasma membrane bounded cell projection organization	GO:0120035	0.120695	0.91831	174	90	13	2456	MAPT,ARHGDIA,GFAP,MAP2,VIM,SNX3,PALM,NEFL,PAFAH1B1,FSCN1,CFL1,MAP1B,RTN4
GO:BP,	positive regulation of growth	GO:0045927	0.123926	0.906838	51	90	6	2456	MAPT,PPIB,PAFAH1B1,SDCBP,PIN1,MAP1B
GO:BP,	ncRNA metabolic process	GO:0034660	0.12413	0.906121	83	90	8	2456	MAPT,HSD17B10,AIMP1,KARS1,SSB,PRKRA,RTRAF,SND1
GO:BP,	regulation of cell projection organization	GO:0031344	0.124778	0.903863	175	90	13	2456	MAPT,ARHGDIA,GFAP,MAP2,VIM,SNX3,PALM,NEFL,PAFAH1B1,FSCN1,CFL1,MAP1B,RTN4
GO:BP,	modulation of process of other organism involved in symbiotic interaction	GO:0051817	0.125587	0.901054	24	90	4	2456	PPIB,CFL1,HSPA8,SUGT1
GO:BP,	NADH metabolic process	GO:0006734	0.125587	0.901054	24	90	4	2456	ENO1,PGAM1,ENO2,TPI1
GO:BP,	nucleoside diphosphate phosphorylation	GO:0006165	0.125587	0.901054	37	90	5	2456	ENO1,PGAM1,ENO2,TPI1,AK1
GO:BP,	tRNA metabolic process	GO:0006399	0.125587	0.901054	37	90	5	2456	HSD17B10,AIMP1,KARS1,SSB,RTRAF
GO:BP,	central nervous system neuron development	GO:0021954	0.125587	0.901054	24	90	4	2456	MAPT,UBB,MAP2,PAFAH1B1
GO:BP,	NADP metabolic process	GO:0006739	0.12599	0.899664	13	90	3	2456	PGAM1,TKT,ME1
GO:BP,	regulation of transforming growth factor beta receptor signaling pathway	GO:0017015	0.12599	0.899664	13	90	3	2456	UBB,SDCBP,PIN1
GO:BP,	regulation of cellular response to transforming growth factor beta stimulus	GO:1903844	0.12599	0.899664	13	90	3	2456	UBB,SDCBP,PIN1
GO:BP,	macrophage activation	GO:0042116	0.12599	0.899664	13	90	3	2456	MAPT,CLU,KARS1
GO:BP,	regulation of symbiotic process	GO:0043903	0.128518	0.891034	52	90	6	2456	PPIA,PPIB,SNX3,GSN,CFL1,HSPA8
GO:BP,	regulation of organelle assembly	GO:1902115	0.128518	0.891034	52	90	6	2456	CHMP1A,G3BP2,HSPA1B,GSN,FSCN1,SDCBP
GO:BP,	negative regulation of cellular protein metabolic process	GO:0032269	0.128687	0.890465	217	90	15	2456	MAPT,CALR,HSPB1,DNAJB6,HSPA1B,PRDX5,PAFAH1B1,TPPP,YWHAE,RTRAF,NCL,SNX12,SDCBP,PIN1,CRYAB
GO:CC,	nuclear periphery	GO:0034399	0.128947	0.88959	35	90	5	2456	MAPT,CHMP1A,MAP2,VIM,CFL1
GO:BP,	regulation of protein-containing complex assembly	GO:0043254	0.133388	0.874882	139	90	11	2456	MAPT,GFAP,CLU,MAP2,HSPA1B,GSN,TPPP,FSCN1,MAP1B,CRYAB,HSPA8
GO:BP,	nucleotide phosphorylation	GO:0046939	0.134358	0.871737	38	90	5	2456	ENO1,PGAM1,ENO2,TPI1,AK1
GO:BP,	axon extension	GO:0048675	0.134358	0.871737	38	90	5	2456	MAPT,MAP2,PAFAH1B1,MAP1B,RTN4
GO:BP,	peripheral nervous system axon regeneration	GO:0014012	0.135399	0.868385	5	90	2	2456	NEFL,MAP1B
GO:BP,	tRNA modification	GO:0006400	0.135399	0.868385	5	90	2	2456	HSD17B10,SSB
GO:BP,	cell surface receptor signaling pathway	GO:0007166	0.135399	0.868385	439	90	25	2456	ARHGDIA,PPIA,UBB,PHPT1,CSNK1A1,TOLLIP,PEA15,HSPB1,VIM,SNX3,YWHAZ,HSPA1B,KARS1,NEFL,CSNK1D,PAFAH1B1,PDIA3,FSCN1,SDCBP,CFL1,PIN1,ATP6V1E1,HSPA8,CAMK2D,RTN4
GO:BP,	heterocycle biosynthetic process	GO:0018130	0.135399	0.868385	439	90	25	2456	BRD2,PPIA,UBB,CHMP1A,ENO1,CALR,PITHD1,CLU,HPCA,MLF2,DNAJB6,G3BP2,HSPA1B,PRDX5,KARS1,RTRAF,AK1,NCL,PIN1,CRYAB,HSPA8,ME1,CAMK2D,SND1,PCBP1
GO:BP,	aromatic compound biosynthetic process	GO:0019438	0.135399	0.868385	440	90	25	2456	BRD2,PPIA,UBB,CHMP1A,ENO1,CALR,PITHD1,CLU,HPCA,MLF2,DNAJB6,G3BP2,HSPA1B,PRDX5,KARS1,RTRAF,AK1,NCL,PIN1,CRYAB,HSPA8,ME1,CAMK2D,SND1,PCBP1
GO:BP,	axonal transport of mitochondrion	GO:0019896	0.135399	0.868385	5	90	2	2456	MAPT,NEFL
GO:BP,	ESCRT III complex disassembly	GO:1904903	0.135399	0.868385	5	90	2	2456	CHMP1A,VTA1
GO:BP,	positive regulation of cytokine-mediated signaling pathway	GO:0001961	0.135399	0.868385	5	90	2	2456	HSPA1B,PAFAH1B1
GO:BP,	podosome assembly	GO:0071800	0.135399	0.868385	5	90	2	2456	GSN,FSCN1
GO:BP,	regulation of macromolecule metabolic process	GO:0060255	0.135399	0.868385	854	90	42	2456	MAPT,BRD2,GFAP,UBB,CHMP1A,ENO1,CSNK1A1,TOLLIP,PEA15,PGAM1,CALR,HSPB1,PITHD1,CLU,HPCA,MLF2,DNAJB6,VIM,G3BP2,SNX3,EIF4H,YWHAZ,HSPA1B,PRDX5,GSN,KARS1,CSNK1D,PAFAH1B1,SSB,TPPP,YWHAE,PRKRA,RTRAF,NCL,SNX12,SDCBP,PIN1,CRYAB,HSPA8,CAMK2D,SND1,PCBP1
GO:BP,	regulation of microtubule polymerization	GO:0031113	0.135399	0.868385	25	90	4	2456	MAPT,MAP2,HSPA1B,MAP1B
GO:BP,	nucleotide-binding oligomerization domain containing signaling pathway	GO:0070423	0.135399	0.868385	5	90	2	2456	UBB,HSPA1B
GO:BP,	modulation of process of other organism	GO:0035821	0.135399	0.868385	25	90	4	2456	PPIB,CFL1,HSPA8,SUGT1
GO:BP,	nucleotide-binding domain, leucine rich repeat containing receptor signaling pathway	GO:0035872	0.135399	0.868385	5	90	2	2456	UBB,HSPA1B
GO:BP,	modulation by host of viral genome replication	GO:0044827	0.135399	0.868385	5	90	2	2456	PPIB,HSPA8
GO:BP,	ESCRT complex disassembly	GO:1904896	0.135399	0.868385	5	90	2	2456	CHMP1A,VTA1
GO:BP,	aldehyde biosynthetic process	GO:0046184	0.135399	0.868385	5	90	2	2456	TKT,TPI1
GO:BP,	response to salt	GO:1902074	0.135399	0.868385	5	90	2	2456	HPCA,NEFL
GO:BP,	purine nucleoside diphosphate metabolic process	GO:0009135	0.13678	0.863978	39	90	5	2456	ENO1,PGAM1,ENO2,TPI1,AK1
GO:BP,	purine ribonucleoside diphosphate metabolic process	GO:0009179	0.13678	0.863978	39	90	5	2456	ENO1,PGAM1,ENO2,TPI1,AK1
GO:BP,	ribonucleoside diphosphate metabolic process	GO:0009185	0.13678	0.863978	39	90	5	2456	ENO1,PGAM1,ENO2,TPI1,AK1
GO:BP,	positive regulation of cell growth	GO:0030307	0.13678	0.863978	39	90	5	2456	MAPT,PAFAH1B1,SDCBP,PIN1,MAP1B
GO:BP,	glial cell differentiation	GO:0010001	0.13678	0.863978	54	90	6	2456	MAPT,GFAP,CLU,VIM,GSN,TPPP
GO:BP,	protein deacetylation	GO:0006476	0.13678	0.863978	14	90	3	2456	MAPT,TPPP,CAMK2D
GO:BP,	regulation of proteasomal protein catabolic process	GO:0061136	0.13678	0.863978	54	90	6	2456	UBB,CSNK1A1,CLU,HSPA1B,CSNK1D,SDCBP
GO:BP,	regulation of cellular component biogenesis	GO:0044087	0.13678	0.863978	242	90	16	2456	MAPT,GFAP,CHMP1A,CLU,MAP2,DNAJB6,G3BP2,HSPA1B,GSN,PALM,TPPP,FSCN1,SDCBP,MAP1B,CRYAB,HSPA8
GO:BP,	protein targeting to vacuole	GO:0006623	0.13678	0.863978	14	90	3	2456	CLU,VTI1B,HSPA8
GO:BP,	regulation of gene expression	GO:0010468	0.137513	0.861657	584	90	31	2456	MAPT,BRD2,UBB,CHMP1A,ENO1,CALR,HSPB1,PITHD1,CLU,MLF2,DNAJB6,VIM,G3BP2,EIF4H,YWHAZ,HSPA1B,PRDX5,GSN,KARS1,CSNK1D,SSB,PRKRA,RTRAF,NCL,SNX12,PIN1,CRYAB,HSPA8,CAMK2D,SND1,PCBP1
GO:BP,	positive regulation of proteasomal protein catabolic process	GO:1901800	0.142788	0.845309	26	90	4	2456	CSNK1A1,CLU,HSPA1B,CSNK1D
GO:BP,	endomembrane system organization	GO:0010256	0.143879	0.842003	143	90	11	2456	CHMP1A,CSNK1A1,CLU,SNX3,YWHAZ,GSN,CSNK1D,PAFAH1B1,VTA1,USO1,RTN4
GO:BP,	inflammatory response	GO:0006954	0.144087	0.841376	71	90	7	2456	MAPT,UNC13D,TOLLIP,CLU,AIMP1,PRDX5,KARS1
GO:BP,	RNA metabolic process	GO:0016070	0.146126	0.835272	539	90	29	2456	MAPT,BRD2,UBB,CHMP1A,ENO1,CALR,HSPB1,PITHD1,CLU,MLF2,DNAJB6,VIM,G3BP2,HSD17B10,AIMP1,YWHAZ,HSPA1B,PRDX5,KARS1,SSB,PRKRA,RTRAF,NCL,PIN1,CRYAB,HSPA8,CAMK2D,SND1,PCBP1
GO:BP,	regulation of proteasomal ubiquitin-dependent protein catabolic process	GO:0032434	0.146126	0.835272	40	90	5	2456	CSNK1A1,CLU,HSPA1B,CSNK1D,SDCBP
GO:CC,	basal dendrite	GO:0097441	0.147226	0.832017	5	90	2	2456	MAP2,MAP1B
GO:CC,	microtubule associated complex	GO:0005875	0.147226	0.832017	38	90	5	2456	PEA15,MAP2,PAFAH1B1,YWHAE,MAP1B
GO:CC,	endonuclease complex	GO:1905348	0.147226	0.832017	5	90	2	2456	HSD17B10,PRKRA
GO:CC,	endoribonuclease complex	GO:1902555	0.147226	0.832017	5	90	2	2456	HSD17B10,PRKRA
GO:CC,	supramolecular fiber	GO:0099512	0.147226	0.832017	259	90	17	2456	MAPT,GFAP,ENO1,CSNK1A1,HSPB1,MAP2,DNAJB6,VIM,NEFL,CSNK1D,PAFAH1B1,NEFM,TPPP,AK1,INA,MAP1B,CRYAB
GO:CC,	supramolecular polymer	GO:0099081	0.147226	0.832017	261	90	17	2456	MAPT,GFAP,ENO1,CSNK1A1,HSPB1,MAP2,DNAJB6,VIM,NEFL,CSNK1D,PAFAH1B1,NEFM,TPPP,AK1,INA,MAP1B,CRYAB
GO:CC,	axon cytoplasm	GO:1904115	0.147226	0.832017	25	90	4	2456	MAPT,HSPB1,NEFL,PAFAH1B1
GO:CC,	cell projection	GO:0042995	0.147226	0.832017	551	90	30	2456	MAPT,GFAP,UBB,CSNK1A1,HSPB1,PSD3,CLU,MAP2,HPCA,VIM,CKB,GSN,PALM,BLVRB,NEFL,CSNK1D,PAFAH1B1,NEFM,YWHAE,FSCN1,SYN1,AK1,CFL1,PIN1,MAP1B,ATP6V1E1,CRYAB,HSPA8,CAMK2D,RTN4
GO:CC,	plasma membrane bounded cell projection cytoplasm	GO:0032838	0.147226	0.832017	53	90	6	2456	MAPT,HSPB1,MAP2,HPCA,NEFL,PAFAH1B1
GO:BP,	regulation of protein localization	GO:0032880	0.147236	0.831985	245	90	16	2456	MAPT,ARHGDIA,PPIA,PHPT1,MAP2,HPCA,DNAJB6,SNX3,YWHAZ,GSN,VTI1B,YWHAE,SNX12,PIN1,HSPA8,RTN4
GO:CC,	plasma membrane bounded cell projection	GO:0120025	0.147242	0.831967	535	90	29	2456	MAPT,GFAP,UBB,CSNK1A1,HSPB1,PSD3,CLU,MAP2,HPCA,VIM,CKB,GSN,PALM,BLVRB,NEFL,CSNK1D,PAFAH1B1,NEFM,YWHAE,FSCN1,SYN1,AK1,CFL1,PIN1,MAP1B,ATP6V1E1,CRYAB,HSPA8,CAMK2D
GO:CC,	intermediate filament	GO:0005882	0.149432	0.825556	55	90	6	2456	GFAP,CSNK1A1,VIM,NEFL,NEFM,INA
GO:CC,	nuclear speck	GO:0016607	0.149432	0.825556	71	90	7	2456	MAPT,BRD2,CSNK1A1,TKT,HSPA1B,PIN1,PCBP1
GO:CC,	inclusion body	GO:0016234	0.149432	0.825556	26	90	4	2456	MAPT,CLU,HSPA1B,NEFM
GO:CC,	intracellular	GO:0005622	0.149432	0.825556	2249	90	88	2456	MAPT,BRD2,ARHGDIA,UBE2QL1,GFAP,PPIA,UBB,CHMP1A,UNC13D,FKBP2,PPIB,ENO1,PHPT1,CSNK1A1,TOLLIP,PEA15,PGAM1,TOMM34,CALR,ENSG00000276612,HSPB1,CNRIP1,PITHD1,ENO2,CLU,CBR1,HPCAL4,MAP2,HPCA,PAFAH1B3,MLF2,DNAJB6,VIM,G3BP2,SCRN1,CNDP2,SNX3,EIF4H,GANAB,HSD17B10,AIMP1,YWHAZ,CKB,TKT,HSPA1B,EEF1B2,TPI1,PRDX5,GSN,VTI1B,PALM,KARS1,BLVRB,NEFL,CSNK1D,PAFAH1B1,NEFM,SSB,TPPP,PDIA3,YWHAE,FSCN1,SYN1,PRKRA,RTRAF,AK1,NC…
GO:BP,	protein-containing complex subunit organization	GO:0043933	0.152614	0.816406	470	90	26	2456	MAPT,BRD2,GFAP,UBB,CHMP1A,CSNK1A1,CALR,CLU,MAP2,G3BP2,HSD17B10,HSPA1B,GSN,NEFL,CSNK1D,TPPP,FSCN1,EIF3CL,CLINT1,CFL1,MAP1B,VTA1,CRYAB,HSPA8,USO1,RTN4
GO:CC,	cytoskeleton	GO:0005856	0.152955	0.815436	494	90	27	2456	MAPT,ARHGDIA,GFAP,CHMP1A,CSNK1A1,PEA15,HSPB1,CLU,MAP2,VIM,HSPA1B,GSN,NEFL,CSNK1D,PAFAH1B1,NEFM,TPPP,YWHAE,FSCN1,SYN1,RTRAF,AK1,SDCBP,INA,CFL1,MAP1B,CRYAB
GO:BP,	cell death	GO:0008219	0.154173	0.811991	424	90	24	2456	MAPT,ARHGDIA,UBB,ENO1,PEA15,CALR,HSPB1,CLU,DNAJB6,AIMP1,YWHAZ,HSPA1B,PRDX5,GSN,NEFL,PDIA3,YWHAE,PRKRA,ANXA5,CFL1,PIN1,CRYAB,CAMK2D,RTN4
GO:CC,	phagocytic vesicle	GO:0045335	0.155087	0.809423	41	90	5	2456	CALR,VIM,SNX3,GSN,PDIA3
GO:BP,	developmental cell growth	GO:0048588	0.155239	0.808999	56	90	6	2456	MAPT,MAP2,PAFAH1B1,PIN1,MAP1B,RTN4
GO:BP,	regulation of intracellular signal transduction	GO:1902531	0.156281	0.806095	290	90	18	2456	MAPT,ARHGDIA,UBB,ENO1,PEA15,CALR,HSPB1,PSD3,CLU,YWHAZ,HSPA1B,KARS1,PAFAH1B1,PRKRA,SDCBP,PIN1,CAMK2D,RTN4
GO:BP,	limbic system development	GO:0021761	0.157153	0.803677	27	90	4	2456	UBB,NEFL,PAFAH1B1,YWHAE
GO:BP,	establishment of protein localization to vacuole	GO:0072666	0.157617	0.802396	15	90	3	2456	CLU,VTI1B,HSPA8
GO:BP,	protein localization to lysosome	GO:0061462	0.157617	0.802396	15	90	3	2456	CLU,HSPA8,RTN4
GO:BP,	negative regulation of macromolecule metabolic process	GO:0010605	0.157617	0.802396	472	90	26	2456	MAPT,UBB,CHMP1A,ENO1,CALR,HSPB1,CLU,DNAJB6,VIM,SNX3,YWHAZ,HSPA1B,PRDX5,PAFAH1B1,SSB,TPPP,YWHAE,PRKRA,RTRAF,NCL,SNX12,SDCBP,PIN1,CRYAB,HSPA8,SND1
GO:MF,	misfolded protein binding	GO:0051787	0.157807	0.801874	13	90	3	2456	CLU,HSPA1B,HSPA8
GO:CC,	nuclear lumen	GO:0031981	0.158951	0.798736	667	90	34	2456	MAPT,BRD2,UBE2QL1,UBB,CHMP1A,PPIB,CSNK1A1,TOLLIP,PEA15,MAP2,DNAJB6,VIM,CNDP2,YWHAZ,TKT,HSPA1B,PALM,BLVRB,CSNK1D,SSB,SYN1,PRKRA,RTRAF,NCL,SDCBP,CLINT1,CFL1,PIN1,VTA1,CRYAB,HSPA8,CAMK2D,USO1,PCBP1
GO:BP,	organelle organization	GO:0006996	0.161018	0.793127	843	90	41	2456	MAPT,BRD2,ARHGDIA,GFAP,PPIA,UBB,CHMP1A,PHPT1,CSNK1A1,TOMM34,CALR,CLU,MAP2,DNAJB6,VIM,G3BP2,SNX3,HSD17B10,YWHAZ,HSPA1B,GSN,VTI1B,PALM,NEFL,CSNK1D,PAFAH1B1,NEFM,TPPP,YWHAE,FSCN1,SDCBP,INA,CFL1,PIN1,MAP1B,ATP6V1E1,VTA1,CRYAB,CAMK2D,USO1,RTN4
GO:CC,	cytoplasmic region	GO:0099568	0.162109	0.790194	74	90	7	2456	MAPT,ENO1,HSPB1,MAP2,HPCA,NEFL,PAFAH1B1
GO:BP,	intracellular signal transduction	GO:0035556	0.166026	0.779824	498	90	27	2456	MAPT,ARHGDIA,UBB,ENO1,PEA15,CALR,HSPB1,PSD3,CLU,HPCA,G3BP2,YWHAZ,HSPA1B,GSN,KARS1,NEFL,PAFAH1B1,YWHAE,PRKRA,SDCBP,CFL1,PIN1,CRYAB,CAMK2D,USO1,RAB6A,RTN4
GO:MF,	microtubule binding	GO:0008017	0.166823	0.777743	69	90	7	2456	MAPT,MAP2,PAFAH1B1,NEFM,TPPP,MAP1B,CRYAB
GO:MF,	cadherin binding	GO:0045296	0.166823	0.777743	161	90	12	2456	ENO1,EIF4H,YWHAZ,CSNK1D,YWHAE,FSCN1,CLINT1,HSPA8,SND1,USO1,PCBP1,RTN4
GO:MF,	calcium channel regulator activity	GO:0005246	0.166823	0.777743	14	90	3	2456	PHPT1,HPCAL4,YWHAE
GO:MF,	chaperone binding	GO:0051087	0.166823	0.777743	38	90	5	2456	MAPT,CALR,CLU,DNAJB6,HSPA8
GO:MF,	dynactin binding	GO:0034452	0.166823	0.777743	5	90	2	2456	MAPT,PAFAH1B1
GO:CC,	M band	GO:0031430	0.167691	0.77549	6	90	2	2456	ENO1,CRYAB
GO:BP,	protein-containing complex disassembly	GO:0032984	0.168738	0.772788	74	90	7	2456	CHMP1A,CSNK1A1,GSN,CFL1,MAP1B,VTA1,HSPA8
GO:BP,	vesicle fusion with Golgi apparatus	GO:0048280	0.168738	0.772788	6	90	2	2456	VTI1B,USO1
GO:BP,	pentose-phosphate shunt	GO:0006098	0.168738	0.772788	6	90	2	2456	PGAM1,TKT
GO:BP,	positive regulation of response to cytokine stimulus	GO:0060760	0.168738	0.772788	6	90	2	2456	HSPA1B,PAFAH1B1
GO:BP,	intermediate filament bundle assembly	GO:0045110	0.168738	0.772788	6	90	2	2456	NEFL,NEFM
GO:BP,	late endosome to vacuole transport	GO:0045324	0.168738	0.772788	6	90	2	2456	CHMP1A,VTA1
GO:BP,	cerebral cortex development	GO:0021987	0.168738	0.772788	28	90	4	2456	NEFL,PAFAH1B1,YWHAE,RTN4
GO:BP,	negative regulation of axon extension	GO:0030517	0.168738	0.772788	6	90	2	2456	MAP2,RTN4
GO:BP,	protein folding in endoplasmic reticulum	GO:0034975	0.168738	0.772788	6	90	2	2456	CALR,PDIA3
GO:BP,	cellular nitrogen compound biosynthetic process	GO:0044271	0.168738	0.772788	620	90	32	2456	BRD2,PPIA,UBB,CHMP1A,ENO1,CALR,HSPB1,PITHD1,CLU,HPCA,MLF2,DNAJB6,VIM,G3BP2,CNDP2,EIF4H,AIMP1,HSPA1B,EEF1B2,PRDX5,KARS1,RTRAF,AK1,NCL,EIF3CL,PIN1,CRYAB,HSPA8,ME1,CAMK2D,SND1,PCBP1
GO:BP,	negative regulation of cyclase activity	GO:0031280	0.168738	0.772788	6	90	2	2456	HPCA,PALM
GO:BP,	secretory granule localization	GO:0032252	0.168738	0.772788	6	90	2	2456	MAP2,USO1
GO:BP,	Bergmann glial cell differentiation	GO:0060020	0.168738	0.772788	6	90	2	2456	GFAP,VIM
GO:BP,	ncRNA 3'-end processing	GO:0043628	0.168738	0.772788	6	90	2	2456	HSD17B10,SSB
GO:BP,	negative regulation of amyloid-beta formation	GO:1902430	0.168738	0.772788	6	90	2	2456	CLU,PIN1
GO:BP,	positive regulation of extrinsic apoptotic signaling pathway	GO:2001238	0.168738	0.772788	6	90	2	2456	PEA15,PDIA3
GO:BP,	nucleoside diphosphate metabolic process	GO:0009132	0.168738	0.772788	42	90	5	2456	ENO1,PGAM1,ENO2,TPI1,AK1
GO:BP,	regulation of microtubule motor activity	GO:2000574	0.168738	0.772788	6	90	2	2456	MAP2,PAFAH1B1
GO:BP,	regulation of intrinsic apoptotic signaling pathway	GO:2001242	0.168738	0.772788	42	90	5	2456	UBB,ENO1,HSPB1,CLU,PRKRA
GO:BP,	positive regulation of nervous system development	GO:0051962	0.171163	0.766591	111	90	9	2456	MAPT,ARHGDIA,GFAP,SNX3,NEFL,CSNK1D,PAFAH1B1,TPPP,MAP1B
GO:BP,	regulation of molecular function	GO:0065009	0.171163	0.766591	526	90	28	2456	MAPT,ARHGDIA,UBB,PHPT1,CSNK1A1,PEA15,HSPB1,CNRIP1,CLU,MAP2,HPCA,DNAJB6,G3BP2,HSPA1B,PRDX5,GSN,PALM,KARS1,NEFL,PAFAH1B1,YWHAE,PRKRA,RTRAF,ANXA5,PIN1,CRYAB,CAMK2D,SUGT1
GO:BP,	regulation of multicellular organismal development	GO:2000026	0.171163	0.766591	340	90	20	2456	MAPT,ARHGDIA,GFAP,CALR,HSPB1,PITHD1,MAP2,VIM,SNX3,YWHAZ,HSPA1B,NEFL,CSNK1D,PAFAH1B1,TPPP,SDCBP,CFL1,PIN1,MAP1B,RTN4
GO:BP,	cytoplasmic microtubule organization	GO:0031122	0.171808	0.764956	16	90	3	2456	MAPT,PAFAH1B1,TPPP
GO:BP,	negative regulation of axonogenesis	GO:0050771	0.171808	0.764956	16	90	3	2456	ARHGDIA,MAP2,RTN4
GO:BP,	oligodendrocyte development	GO:0014003	0.171808	0.764956	16	90	3	2456	CLU,GSN,TPPP
GO:BP,	regulation of macromolecule biosynthetic process	GO:0010556	0.171808	0.764956	432	90	24	2456	BRD2,UBB,CHMP1A,ENO1,CALR,HSPB1,PITHD1,CLU,MLF2,DNAJB6,VIM,G3BP2,EIF4H,HSPA1B,PRDX5,KARS1,RTRAF,NCL,PIN1,CRYAB,HSPA8,CAMK2D,SND1,PCBP1
GO:BP,	regulation of cell size	GO:0008361	0.172112	0.76419	43	90	5	2456	MAPT,MAP2,PAFAH1B1,MAP1B,RTN4
GO:CC,	growth cone	GO:0030426	0.177549	0.750681	76	90	7	2456	MAPT,MAP2,NEFL,PAFAH1B1,YWHAE,FSCN1,MAP1B
GO:BP,	positive regulation of proteolysis involved in cellular protein catabolic process	GO:1903052	0.178683	0.747918	29	90	4	2456	CSNK1A1,CLU,HSPA1B,CSNK1D
GO:BP,	regulation of microtubule polymerization or depolymerization	GO:0031110	0.178683	0.747918	29	90	4	2456	MAPT,MAP2,HSPA1B,MAP1B
GO:BP,	negative regulation of gene expression	GO:0010629	0.178683	0.747918	320	90	19	2456	MAPT,UBB,CHMP1A,ENO1,CALR,HSPB1,DNAJB6,VIM,YWHAZ,HSPA1B,PRDX5,SSB,PRKRA,NCL,SNX12,PIN1,CRYAB,HSPA8,SND1
GO:BP,	regulation of cell differentiation	GO:0045595	0.178966	0.747228	298	90	18	2456	MAPT,ARHGDIA,GFAP,UNC13D,CALR,PITHD1,MAP2,VIM,SNX3,HSPA1B,NEFL,CSNK1D,PAFAH1B1,SDCBP,CFL1,PIN1,MAP1B,RTN4
GO:BP,	nucleobase-containing compound metabolic process	GO:0006139	0.179229	0.746592	726	90	36	2456	MAPT,BRD2,PPIA,UBB,CHMP1A,ENO1,PGAM1,CALR,HSPB1,PITHD1,ENO2,CLU,HPCA,MLF2,DNAJB6,VIM,G3BP2,HSD17B10,AIMP1,YWHAZ,HSPA1B,TPI1,PRDX5,KARS1,SSB,PRKRA,RTRAF,AK1,NCL,PIN1,CRYAB,HSPA8,ME1,CAMK2D,SND1,PCBP1
GO:BP,	phosphorylation	GO:0016310	0.180925	0.742502	482	90	26	2456	MAPT,UBB,ENO1,CSNK1A1,TOLLIP,PEA15,PGAM1,HSPB1,ENO2,CLU,YWHAZ,CKB,TPI1,KARS1,NEFL,CSNK1D,PAFAH1B1,YWHAE,PRKRA,RTRAF,AK1,SDCBP,CFL1,PIN1,CRYAB,CAMK2D
GO:BP,	negative regulation of cellular metabolic process	GO:0031324	0.181323	0.741546	366	90	21	2456	MAPT,UBB,CHMP1A,ENO1,CALR,HSPB1,CLU,HPCA,DNAJB6,HSPA1B,PRDX5,PAFAH1B1,TPPP,YWHAE,RTRAF,NCL,SNX12,SDCBP,PIN1,CRYAB,HSPA8
GO:BP,	vesicle organization	GO:0016050	0.181888	0.740197	113	90	9	2456	CHMP1A,CALR,SNX3,VTI1B,CSNK1D,PAFAH1B1,SDCBP,VTA1,USO1
GO:BP,	positive regulation of biological process	GO:0048518	0.181888	0.740197	959	90	45	2456	MAPT,ARHGDIA,GFAP,PPIA,UBB,UNC13D,PPIB,ENO1,PHPT1,CSNK1A1,TOLLIP,PEA15,CALR,HSPB1,PITHD1,CLU,MAP2,HPCA,VIM,G3BP2,SNX3,AIMP1,YWHAZ,HSPA1B,GSN,PALM,KARS1,NEFL,CSNK1D,PAFAH1B1,TPPP,PDIA3,YWHAE,FSCN1,PRKRA,RTRAF,NCL,SDCBP,CFL1,PIN1,MAP1B,HSPA8,CAMK2D,PCBP1,RTN4
GO:BP,	stress-activated MAPK cascade	GO:0051403	0.182803	0.738017	44	90	5	2456	UBB,KARS1,PAFAH1B1,SDCBP,CRYAB
GO:BP,	regulation of cellular biosynthetic process	GO:0031326	0.185613	0.731391	460	90	25	2456	BRD2,UBB,CHMP1A,ENO1,CALR,HSPB1,PITHD1,CLU,HPCA,MLF2,DNAJB6,VIM,G3BP2,EIF4H,HSPA1B,PRDX5,KARS1,RTRAF,NCL,PIN1,CRYAB,HSPA8,CAMK2D,SND1,PCBP1
GO:BP,	endosomal transport	GO:0016197	0.186976	0.728215	78	90	7	2456	UBB,CHMP1A,SNX3,VTI1B,SNX12,VTA1,RAB6A
GO:BP,	cellular nitrogen compound metabolic process	GO:0034641	0.186976	0.728215	857	90	41	2456	MAPT,BRD2,PPIA,UBB,CHMP1A,ENO1,PGAM1,CALR,HSPB1,PITHD1,ENO2,CLU,HPCA,MLF2,DNAJB6,VIM,G3BP2,CNDP2,EIF4H,HSD17B10,AIMP1,YWHAZ,HSPA1B,EEF1B2,TPI1,PRDX5,KARS1,BLVRB,SSB,PRKRA,RTRAF,AK1,NCL,EIF3CL,PIN1,CRYAB,HSPA8,ME1,CAMK2D,SND1,PCBP1
GO:BP,	macromolecule deacylation	GO:0098732	0.186976	0.728215	17	90	3	2456	MAPT,TPPP,CAMK2D
GO:BP,	gluconeogenesis	GO:0006094	0.186976	0.728215	30	90	4	2456	ENO1,PGAM1,ENO2,TPI1
GO:BP,	heterocycle metabolic process	GO:0046483	0.186976	0.728215	756	90	37	2456	MAPT,BRD2,PPIA,UBB,CHMP1A,ENO1,PGAM1,CALR,HSPB1,PITHD1,ENO2,CLU,HPCA,MLF2,DNAJB6,VIM,G3BP2,HSD17B10,AIMP1,YWHAZ,HSPA1B,TPI1,PRDX5,KARS1,BLVRB,SSB,PRKRA,RTRAF,AK1,NCL,PIN1,CRYAB,HSPA8,ME1,CAMK2D,SND1,PCBP1
GO:BP,	astrocyte differentiation	GO:0048708	0.186976	0.728215	17	90	3	2456	MAPT,GFAP,VIM
GO:BP,	protein deacylation	GO:0035601	0.186976	0.728215	17	90	3	2456	MAPT,TPPP,CAMK2D
GO:BP,	regulation of localization	GO:0032879	0.186976	0.728215	582	90	30	2456	MAPT,ARHGDIA,GFAP,PPIA,UNC13D,PHPT1,PEA15,CALR,HSPB1,CLU,MAP2,HPCA,DNAJB6,SNX3,AIMP1,YWHAZ,GSN,VTI1B,KARS1,NEFL,YWHAE,SYN1,SNX12,SDCBP,PIN1,MAP1B,CRYAB,HSPA8,CAMK2D,RTN4
GO:BP,	positive regulation of cellular component biogenesis	GO:0044089	0.186976	0.728215	133	90	10	2456	MAPT,CLU,G3BP2,HSPA1B,GSN,PALM,TPPP,FSCN1,SDCBP,MAP1B
GO:BP,	positive regulation of microtubule polymerization or depolymerization	GO:0031112	0.186976	0.728215	17	90	3	2456	MAPT,HSPA1B,MAP1B
GO:BP,	regulation of cellular macromolecule biosynthetic process	GO:2000112	0.186976	0.728215	414	90	23	2456	BRD2,UBB,CHMP1A,ENO1,CALR,HSPB1,PITHD1,CLU,MLF2,DNAJB6,VIM,G3BP2,EIF4H,HSPA1B,PRDX5,KARS1,RTRAF,NCL,PIN1,CRYAB,HSPA8,CAMK2D,PCBP1
GO:BP,	regulation of supramolecular fiber organization	GO:1902903	0.186976	0.728215	114	90	9	2456	MAPT,CLU,MAP2,HSPA1B,GSN,CFL1,MAP1B,CRYAB,HSPA8
GO:BP,	positive regulation of axon extension	GO:0045773	0.186976	0.728215	17	90	3	2456	MAPT,PAFAH1B1,MAP1B
GO:BP,	positive regulation of microtubule polymerization	GO:0031116	0.186976	0.728215	17	90	3	2456	MAPT,HSPA1B,MAP1B
GO:BP,	positive regulation of protein-containing complex assembly	GO:0031334	0.186976	0.728215	78	90	7	2456	MAPT,CLU,HSPA1B,GSN,TPPP,FSCN1,MAP1B
GO:BP,	regulation of cellular metabolic process	GO:0031323	0.190532	0.720033	834	90	40	2456	MAPT,BRD2,GFAP,UBB,CHMP1A,ENO1,CSNK1A1,TOLLIP,PEA15,PGAM1,CALR,HSPB1,PITHD1,CLU,HPCA,MLF2,DNAJB6,VIM,G3BP2,EIF4H,YWHAZ,HSPA1B,PRDX5,GSN,KARS1,CSNK1D,PAFAH1B1,TPPP,YWHAE,RTRAF,NCL,SNX12,SDCBP,PIN1,ATP6V1E1,CRYAB,HSPA8,CAMK2D,SND1,PCBP1
GO:BP,	regulation of intracellular transport	GO:0032386	0.19507	0.709809	121	90	9	2456	UNC13D,MAP2,HPCA,SNX3,YWHAZ,YWHAE,SNX12,MAP1B,CRYAB
GO:BP,	membrane raft polarization	GO:0001766	0.19507	0.709809	1	90	1	2456	GSN
GO:BP,	response to acrylamide	GO:1903937	0.19507	0.709809	1	90	1	2456	NEFL
GO:BP,	nuclear histone mRNA catabolic process	GO:0071045	0.19507	0.709809	1	90	1	2456	SSB
GO:BP,	microglial cell activation	GO:0001774	0.19507	0.709809	7	90	2	2456	MAPT,CLU
GO:BP,	ATP generation from ADP	GO:0006757	0.19507	0.709809	31	90	4	2456	ENO1,PGAM1,ENO2,TPI1
GO:BP,	branching morphogenesis of a nerve	GO:0048755	0.19507	0.709809	1	90	1	2456	RTN4
GO:BP,	system development	GO:0048731	0.19507	0.709809	803	90	38	2456	MAPT,BRD2,ARHGDIA,GFAP,UBB,PPIB,CALR,HSPB1,PITHD1,CLU,HPCAL4,MAP2,HPCA,PAFAH1B3,DNAJB6,VIM,SNX3,AIMP1,YWHAZ,CKB,HSPA1B,GSN,PALM,NEFL,CSNK1D,PAFAH1B1,TPPP,YWHAE,SYN1,PRKRA,NCL,SDCBP,INA,CFL1,PIN1,MAP1B,CRYAB,RTN4
GO:BP,	negative regulation of apoptotic signaling pathway	GO:2001234	0.19507	0.709809	46	90	5	2456	ENO1,PEA15,HSPB1,CLU,HSPA1B
GO:BP,	negative regulation of guanylate cyclase activity	GO:0031283	0.19507	0.709809	1	90	1	2456	HPCA
GO:BP,	regulation of guanylate cyclase activity	GO:0031282	0.19507	0.709809	1	90	1	2456	HPCA
GO:BP,	generation of neurons	GO:0048699	0.19507	0.709809	314	90	18	2456	MAPT,ARHGDIA,GFAP,UBB,CALR,MAP2,VIM,SNX3,YWHAZ,NEFL,CSNK1D,PAFAH1B1,YWHAE,SYN1,CFL1,PIN1,MAP1B,RTN4
GO:BP,	cellular aromatic compound metabolic process	GO:0006725	0.19507	0.709809	766	90	37	2456	MAPT,BRD2,PPIA,UBB,CHMP1A,ENO1,PGAM1,CALR,HSPB1,PITHD1,ENO2,CLU,HPCA,MLF2,DNAJB6,VIM,G3BP2,HSD17B10,AIMP1,YWHAZ,HSPA1B,TPI1,PRDX5,KARS1,BLVRB,SSB,PRKRA,RTRAF,AK1,NCL,PIN1,CRYAB,HSPA8,ME1,CAMK2D,SND1,PCBP1
GO:BP,	anatomical structure formation involved in morphogenesis	GO:0048646	0.19507	0.709809	140	90	10	2456	BRD2,UNC13D,HSPB1,AIMP1,YWHAZ,PAFAH1B1,TPPP,NCL,CFL1,RTN4
GO:BP,	positive regulation of Schwann cell proliferation	GO:0010625	0.19507	0.709809	1	90	1	2456	GFAP
GO:BP,	positive regulation of dense core granule transport	GO:1904811	0.19507	0.709809	1	90	1	2456	MAP2
GO:BP,	regulation of multicellular organismal process	GO:0051239	0.19507	0.709809	513	90	27	2456	MAPT,ARHGDIA,GFAP,PPIB,ENO1,CALR,HSPB1,PITHD1,CLU,MAP2,VIM,SNX3,YWHAZ,HSPA1B,KARS1,NEFL,CSNK1D,PAFAH1B1,TPPP,YWHAE,SDCBP,ANXA5,CFL1,PIN1,MAP1B,CAMK2D,RTN4
GO:BP,	positive regulation of toll-like receptor 9 signaling pathway	GO:0034165	0.19507	0.709809	1	90	1	2456	RTN4
GO:BP,	positive regulation of endothelial cell chemotaxis	GO:2001028	0.19507	0.709809	1	90	1	2456	HSPB1
GO:BP,	protein localization to Golgi apparatus	GO:0034067	0.19507	0.709809	8	90	2	2456	CSNK1D,RAB6A
GO:BP,	negative regulation of microtubule binding	GO:1904527	0.19507	0.709809	1	90	1	2456	MAP2
GO:BP,	negative regulation of ATP citrate synthase activity	GO:2000984	0.19507	0.709809	1	90	1	2456	PHPT1
GO:BP,	regulation of ATP citrate synthase activity	GO:2000983	0.19507	0.709809	1	90	1	2456	PHPT1
GO:BP,	chaperone-mediated autophagy translocation complex disassembly	GO:1904764	0.19507	0.709809	1	90	1	2456	HSPA8
GO:BP,	membrane raft distribution	GO:0031580	0.19507	0.709809	1	90	1	2456	GSN
GO:BP,	regulation of endothelial cell chemotaxis	GO:2001026	0.19507	0.709809	1	90	1	2456	HSPB1
GO:BP,	tRNA 5'-leader removal	GO:0001682	0.19507	0.709809	1	90	1	2456	SSB
GO:BP,	response to Aroclor 1254	GO:1904010	0.19507	0.709809	1	90	1	2456	HPCA
GO:BP,	NADPH regeneration	GO:0006740	0.19507	0.709809	8	90	2	2456	PGAM1,TKT
GO:BP,	regulation of dense core granule transport	GO:1904809	0.19507	0.709809	1	90	1	2456	MAP2
GO:BP,	positive regulation of cellular component organization	GO:0051130	0.19507	0.709809	295	90	17	2456	MAPT,ARHGDIA,CLU,G3BP2,SNX3,YWHAZ,HSPA1B,GSN,PALM,NEFL,PAFAH1B1,TPPP,YWHAE,FSCN1,SDCBP,CFL1,MAP1B
GO:BP,	microtubule cytoskeleton organization	GO:0000226	0.19507	0.709809	135	90	10	2456	MAPT,CHMP1A,MAP2,HSPA1B,NEFL,CSNK1D,PAFAH1B1,TPPP,MAP1B,CRYAB
GO:BP,	positive regulation of neurogenesis	GO:0050769	0.19507	0.709809	105	90	8	2456	MAPT,ARHGDIA,GFAP,SNX3,NEFL,CSNK1D,PAFAH1B1,MAP1B
GO:BP,	cellular response to monosodium glutamate	GO:1904009	0.19507	0.709809	1	90	1	2456	HPCA
GO:BP,	cellular response to stress	GO:0033554	0.19507	0.709809	407	90	22	2456	MAPT,GFAP,UBB,ENO1,PEA15,CALR,HSPB1,CLU,DNAJB6,HSPA1B,PRDX5,KARS1,NEFL,PAFAH1B1,PDIA3,YWHAE,PRKRA,SDCBP,MAP1B,CRYAB,HSPA8,CAMK2D
GO:BP,	regulation of purine nucleotide metabolic process	GO:1900542	0.19507	0.709809	20	90	3	2456	ENO1,PGAM1,HPCA
GO:BP,	response to monosodium glutamate	GO:1904008	0.19507	0.709809	1	90	1	2456	HPCA
GO:BP,	RNA modification	GO:0009451	0.19507	0.709809	8	90	2	2456	HSD17B10,SSB
GO:BP,	regulation of cellular catabolic process	GO:0031329	0.19507	0.709809	225	90	14	2456	MAPT,GFAP,UBB,CSNK1A1,PGAM1,HSPB1,CLU,VIM,YWHAZ,HSPA1B,CSNK1D,SDCBP,ATP6V1E1,HSPA8
GO:BP,	positive regulation of chemotaxis	GO:0050921	0.19507	0.709809	18	90	3	2456	CALR,HSPB1,KARS1
GO:BP,	regulation of developmental process	GO:0050793	0.19507	0.709809	424	90	23	2456	MAPT,ARHGDIA,GFAP,UNC13D,PPIB,CALR,HSPB1,PITHD1,MAP2,VIM,SNX3,YWHAZ,HSPA1B,PALM,NEFL,CSNK1D,PAFAH1B1,TPPP,SDCBP,CFL1,PIN1,MAP1B,RTN4
GO:BP,	positive regulation of gene expression	GO:0010628	0.19507	0.709809	249	90	15	2456	UBB,ENO1,CALR,HSPB1,PITHD1,CLU,VIM,HSPA1B,GSN,KARS1,RTRAF,NCL,PIN1,HSPA8,PCBP1
GO:BP,	organic cyclic compound biosynthetic process	GO:1901362	0.19507	0.709809	470	90	25	2456	BRD2,PPIA,UBB,CHMP1A,ENO1,CALR,PITHD1,CLU,HPCA,MLF2,DNAJB6,G3BP2,HSPA1B,PRDX5,KARS1,RTRAF,AK1,NCL,PIN1,CRYAB,HSPA8,ME1,CAMK2D,SND1,PCBP1
GO:BP,	positive regulation by host of symbiont catalytic activity	GO:0043947	0.19507	0.709809	1	90	1	2456	SUGT1
GO:BP,	regulation of proteolysis involved in cellular protein catabolic process	GO:1903050	0.19507	0.709809	64	90	6	2456	UBB,CSNK1A1,CLU,HSPA1B,CSNK1D,SDCBP
GO:BP,	positive regulation of neurofibrillary tangle assembly	GO:1902998	0.19507	0.709809	1	90	1	2456	CLU
GO:BP,	negative regulation of amyloid precursor protein catabolic process	GO:1902992	0.19507	0.709809	8	90	2	2456	CLU,PIN1
GO:BP,	regulation of neuronal signal transduction	GO:1902847	0.19507	0.709809	1	90	1	2456	CLU
GO:BP,	positive regulation of synaptic vesicle transport	GO:1902805	0.19507	0.709809	1	90	1	2456	MAP2
GO:BP,	multi-organism membrane fusion	GO:0044800	0.19507	0.709809	1	90	1	2456	PPIA
GO:BP,	cell communication	GO:0007154	0.19507	0.709809	1003	90	46	2456	MAPT,ARHGDIA,GFAP,PPIA,UBB,ENO1,PHPT1,CSNK1A1,TOLLIP,PEA15,CALR,HSPB1,CNRIP1,PSD3,CLU,HPCAL4,HPCA,VIM,G3BP2,SNX3,AIMP1,YWHAZ,HSPA1B,GSN,PALM,KARS1,NEFL,CSNK1D,PAFAH1B1,PDIA3,YWHAE,FSCN1,SYN1,PRKRA,SDCBP,ANXA5,CFL1,PIN1,MAP1B,ATP6V1E1,CRYAB,HSPA8,CAMK2D,USO1,RAB6A,RTN4
GO:BP,	positive regulation of organelle assembly	GO:1902117	0.19507	0.709809	20	90	3	2456	G3BP2,FSCN1,SDCBP
GO:BP,	regulation of keratinocyte apoptotic process	GO:1902172	0.19507	0.709809	1	90	1	2456	GSN
GO:BP,	negative regulation of transcription, DNA-templated	GO:0045892	0.19507	0.709809	98	90	8	2456	UBB,CHMP1A,ENO1,CALR,DNAJB6,PRDX5,CRYAB,HSPA8
GO:BP,	positive regulation of keratinocyte apoptotic process	GO:1902174	0.19507	0.709809	1	90	1	2456	GSN
GO:BP,	positive regulation of catalytic activity in other organism involved in symbiotic interaction	GO:0043946	0.19507	0.709809	1	90	1	2456	SUGT1
GO:BP,	negative regulation of RNA biosynthetic process	GO:1902679	0.19507	0.709809	102	90	8	2456	UBB,CHMP1A,ENO1,CALR,DNAJB6,PRDX5,CRYAB,HSPA8
GO:BP,	plasma membrane raft distribution	GO:0044855	0.19507	0.709809	1	90	1	2456	GSN
GO:BP,	plasma membrane raft localization	GO:0044856	0.19507	0.709809	1	90	1	2456	GSN
GO:BP,	plasma membrane raft polarization	GO:0044858	0.19507	0.709809	1	90	1	2456	GSN
GO:BP,	vacuolar transport	GO:0007034	0.19507	0.709809	46	90	5	2456	CHMP1A,CLU,VTI1B,VTA1,HSPA8
GO:BP,	positive regulation of protein monoubiquitination	GO:1902527	0.19507	0.709809	1	90	1	2456	UBB
GO:BP,	positive regulation of viral genome replication	GO:0045070	0.19507	0.709809	18	90	3	2456	PPIA,PPIB,HSPA8
GO:BP,	regulation of peptidyl-serine dephosphorylation	GO:1902308	0.19507	0.709809	1	90	1	2456	YWHAE
GO:BP,	positive regulation of megakaryocyte differentiation	GO:0045654	0.19507	0.709809	1	90	1	2456	PITHD1
GO:BP,	intermediate filament polymerization or depolymerization	GO:0045105	0.19507	0.709809	1	90	1	2456	NEFL
GO:BP,	negative regulation of peptidyl-serine dephosphorylation	GO:1902309	0.19507	0.709809	1	90	1	2456	YWHAE
GO:BP,	negative regulation of cell differentiation	GO:0045596	0.19507	0.709809	80	90	7	2456	ARHGDIA,GFAP,CALR,MAP2,VIM,PAFAH1B1,RTN4
GO:BP,	basophil activation	GO:0045575	0.19507	0.709809	1	90	1	2456	KARS1
GO:BP,	female meiosis I	GO:0007144	0.19507	0.709809	1	90	1	2456	UBB
GO:BP,	regulation of plasma membrane raft polarization	GO:1903906	0.19507	0.709809	1	90	1	2456	GSN
GO:BP,	transforming growth factor beta receptor signaling pathway	GO:0007179	0.19507	0.709809	19	90	3	2456	UBB,SDCBP,PIN1
GO:BP,	platelet activating factor metabolic process	GO:0046469	0.19507	0.709809	1	90	1	2456	PAFAH1B1
GO:BP,	developmental growth	GO:0048589	0.19507	0.709809	121	90	9	2456	MAPT,PPIB,MAP2,EIF4H,GSN,PAFAH1B1,PIN1,MAP1B,RTN4
GO:BP,	tube formation	GO:0035148	0.19507	0.709809	18	90	3	2456	BRD2,YWHAZ,CFL1
GO:BP,	positive regulation of viral process	GO:0048524	0.19507	0.709809	34	90	4	2456	PPIA,PPIB,CFL1,HSPA8
GO:BP,	endothelial cell chemotaxis	GO:0035767	0.19507	0.709809	1	90	1	2456	HSPB1
GO:BP,	peptidyl-histidine dephosphorylation	GO:0035971	0.19507	0.709809	1	90	1	2456	PHPT1
GO:BP,	positive regulation of endothelial cell chemotaxis by VEGF-activated vascular endothelial growth factor receptor signaling pathway	GO:0038033	0.19507	0.709809	1	90	1	2456	HSPB1
GO:BP,	positive regulation of cell migration by vascular endothelial growth factor signaling pathway	GO:0038089	0.19507	0.709809	1	90	1	2456	HSPB1
GO:BP,	ERBB3 signaling pathway	GO:0038129	0.19507	0.709809	1	90	1	2456	RTN4
GO:BP,	negative regulation of retinoic acid receptor signaling pathway	GO:0048387	0.19507	0.709809	1	90	1	2456	CALR
GO:BP,	regulation of retinoic acid receptor signaling pathway	GO:0048385	0.19507	0.709809	1	90	1	2456	CALR
GO:BP,	cellular response to lithium ion	GO:0071285	0.19507	0.709809	1	90	1	2456	CALR
GO:BP,	membrane fusion involved in viral entry into host cell	GO:0039663	0.19507	0.709809	1	90	1	2456	PPIA
GO:BP,	response to ketamine	GO:1901986	0.19507	0.709809	1	90	1	2456	HPCA
GO:BP,	anterograde axonal transport	GO:0008089	0.19507	0.709809	18	90	3	2456	HSPB1,MAP2,NEFL
GO:BP,	negative regulation of cellular response to transforming growth factor beta stimulus	GO:1903845	0.19507	0.709809	8	90	2	2456	UBB,PIN1
GO:BP,	regulation of cellular protein localization	GO:1903827	0.19507	0.709809	159	90	11	2456	MAPT,MAP2,HPCA,SNX3,YWHAZ,GSN,VTI1B,YWHAE,SNX12,PIN1,RTN4
GO:BP,	retrograde transport, endosome to Golgi	GO:0042147	0.19507	0.709809	32	90	4	2456	SNX3,VTI1B,SNX12,RAB6A
GO:BP,	regulation of histone deacetylase activity	GO:1901725	0.19507	0.709809	1	90	1	2456	CAMK2D
GO:BP,	positive regulation of anterograde synaptic vesicle transport	GO:1903744	0.19507	0.709809	1	90	1	2456	MAP2
GO:BP,	negative regulation of nucleic acid-templated transcription	GO:1903507	0.19507	0.709809	102	90	8	2456	UBB,CHMP1A,ENO1,CALR,DNAJB6,PRDX5,CRYAB,HSPA8
GO:BP,	synaptic target recognition	GO:0008039	0.19507	0.709809	1	90	1	2456	YWHAZ
GO:BP,	regulation of anterograde dense core granule transport	GO:1901951	0.19507	0.709809	1	90	1	2456	MAP2
GO:BP,	regulation of pentose-phosphate shunt	GO:0043456	0.19507	0.709809	1	90	1	2456	PGAM1
GO:BP,	muscle adaptation	GO:0043500	0.19507	0.709809	20	90	3	2456	GSN,PIN1,CAMK2D
GO:BP,	positive regulation of anterograde dense core granule transport	GO:1901953	0.19507	0.709809	1	90	1	2456	MAP2
GO:BP,	cellular response to growth factor stimulus	GO:0071363	0.19507	0.709809	104	90	8	2456	MAPT,UBB,HSPB1,CSNK1D,NCL,SDCBP,PIN1,MAP1B
GO:BP,	extraembryonic membrane development	GO:1903867	0.19507	0.709809	1	90	1	2456	DNAJB6
GO:BP,	positive regulation of vesicle transport along microtubule	GO:1901610	0.19507	0.709809	1	90	1	2456	MAP2
GO:BP,	regulation of biosynthetic process	GO:0009889	0.19507	0.709809	478	90	25	2456	BRD2,UBB,CHMP1A,ENO1,CALR,HSPB1,PITHD1,CLU,HPCA,MLF2,DNAJB6,VIM,G3BP2,EIF4H,HSPA1B,PRDX5,KARS1,RTRAF,NCL,PIN1,CRYAB,HSPA8,CAMK2D,SND1,PCBP1
GO:BP,	protein polymerization	GO:0051258	0.19507	0.709809	104	90	8	2456	MAPT,MAP2,HSPA1B,GSN,NEFL,CSNK1D,TPPP,MAP1B
GO:BP,	chorion development	GO:0060717	0.19507	0.709809	1	90	1	2456	DNAJB6
GO:BP,	syncytiotrophoblast cell differentiation involved in labyrinthine layer development	GO:0060715	0.19507	0.709809	1	90	1	2456	DNAJB6
GO:BP,	labyrinthine layer morphogenesis	GO:0060713	0.19507	0.709809	1	90	1	2456	DNAJB6
GO:BP,	chorio-allantoic fusion	GO:0060710	0.19507	0.709809	1	90	1	2456	DNAJB6
GO:BP,	regulation of cellular response to tunicamycin	GO:1905894	0.19507	0.709809	1	90	1	2456	CLU
GO:BP,	negative regulation of transcription by RNA polymerase III	GO:0016480	0.19507	0.709809	1	90	1	2456	PRDX5
GO:BP,	regulation of heart rate by hormone	GO:0003064	0.19507	0.709809	1	90	1	2456	YWHAE
GO:BP,	renal protein absorption	GO:0097017	0.19507	0.709809	1	90	1	2456	GSN
GO:BP,	negative regulation of cellular response to thapsigargin	GO:1905892	0.19507	0.709809	1	90	1	2456	CLU
GO:BP,	regulation of cellular localization	GO:0060341	0.19507	0.709809	293	90	17	2456	MAPT,UNC13D,PHPT1,MAP2,HPCA,SNX3,YWHAZ,GSN,VTI1B,YWHAE,SYN1,SNX12,PIN1,MAP1B,CRYAB,CAMK2D,RTN4
GO:BP,	regulation of branching morphogenesis of a nerve	GO:2000172	0.19507	0.709809	1	90	1	2456	RTN4
GO:BP,	drug metabolic process	GO:0017144	0.19507	0.709809	1	90	1	2456	CBR1
GO:BP,	negative regulation of metabolic process	GO:0009892	0.19507	0.709809	519	90	27	2456	MAPT,UBB,CHMP1A,ENO1,CALR,HSPB1,CLU,HPCA,DNAJB6,VIM,SNX3,YWHAZ,HSPA1B,PRDX5,PAFAH1B1,SSB,TPPP,YWHAE,PRKRA,RTRAF,NCL,SNX12,SDCBP,PIN1,CRYAB,HSPA8,SND1
GO:BP,	regulation of diacylglycerol kinase activity	GO:1905687	0.19507	0.709809	1	90	1	2456	MAPT
GO:BP,	uncoating of virus	GO:0019061	0.19507	0.709809	1	90	1	2456	PPIA
GO:BP,	fusion of virus membrane with host plasma membrane	GO:0019064	0.19507	0.709809	1	90	1	2456	PPIA
GO:BP,	negative regulation of dopamine receptor signaling pathway	GO:0060160	0.19507	0.709809	1	90	1	2456	PALM
GO:BP,	positive regulation of ERBB3 signaling pathway	GO:1905580	0.19507	0.709809	1	90	1	2456	RTN4
GO:BP,	hexose biosynthetic process	GO:0019319	0.19507	0.709809	31	90	4	2456	ENO1,PGAM1,ENO2,TPI1
GO:BP,	regulation of ERBB3 signaling pathway	GO:1905578	0.19507	0.709809	1	90	1	2456	RTN4
GO:BP,	cytoplasmic pattern recognition receptor signaling pathway	GO:0002753	0.19507	0.709809	8	90	2	2456	UBB,HSPA1B
GO:BP,	corpus callosum morphogenesis	GO:0021540	0.19507	0.709809	1	90	1	2456	PAFAH1B1
GO:BP,	regulation of cellular response to thapsigargin	GO:1905891	0.19507	0.709809	1	90	1	2456	CLU
GO:BP,	pyruvate metabolic process	GO:0006090	0.19507	0.709809	49	90	5	2456	ENO1,PGAM1,ENO2,TPI1,ME1
GO:BP,	negative regulation of cellular response to tunicamycin	GO:1905895	0.19507	0.709809	1	90	1	2456	CLU
GO:BP,	glycolytic process	GO:0006096	0.19507	0.709809	31	90	4	2456	ENO1,PGAM1,ENO2,TPI1
GO:BP,	positive regulation of glucagon secretion	GO:0070094	0.19507	0.709809	1	90	1	2456	AIMP1
GO:BP,	lysyl-tRNA aminoacylation	GO:0006430	0.19507	0.709809	1	90	1	2456	KARS1
GO:BP,	positive regulation of cell communication	GO:0010647	0.19507	0.709809	329	90	19	2456	GFAP,UBB,PHPT1,PEA15,CALR,G3BP2,AIMP1,YWHAZ,HSPA1B,GSN,KARS1,CSNK1D,PAFAH1B1,PDIA3,YWHAE,PRKRA,SDCBP,PIN1,RTN4
GO:BP,	regulation of ubiquitin-dependent protein catabolic process	GO:2000058	0.19507	0.709809	48	90	5	2456	CSNK1A1,CLU,HSPA1B,CSNK1D,SDCBP
GO:BP,	protein-containing complex assembly	GO:0065003	0.19507	0.709809	431	90	23	2456	MAPT,BRD2,GFAP,UBB,CSNK1A1,CALR,CLU,MAP2,G3BP2,HSD17B10,HSPA1B,GSN,NEFL,CSNK1D,TPPP,FSCN1,EIF3CL,CLINT1,MAP1B,CRYAB,HSPA8,USO1,RTN4
GO:BP,	positive regulation of pattern recognition receptor signaling pathway	GO:0062208	0.19507	0.709809	8	90	2	2456	HSPA1B,RTN4
GO:BP,	regulation of plasminogen activation	GO:0010755	0.19507	0.709809	1	90	1	2456	ENO1
GO:BP,	positive regulation of plasminogen activation	GO:0010756	0.19507	0.709809	1	90	1	2456	ENO1
GO:BP,	glial cell activation	GO:0061900	0.19507	0.709809	7	90	2	2456	MAPT,CLU
GO:BP,	slow axonal transport	GO:1990832	0.19507	0.709809	1	90	1	2456	HSPA8
GO:BP,	regulation of Schwann cell proliferation	GO:0010624	0.19507	0.709809	1	90	1	2456	GFAP
GO:BP,	neuron projection extension	GO:1990138	0.19507	0.709809	48	90	5	2456	MAPT,MAP2,PAFAH1B1,MAP1B,RTN4
GO:BP,	negative regulation of calcium ion export across plasma membrane	GO:1905913	0.19507	0.709809	1	90	1	2456	YWHAE
GO:BP,	glial cell proliferation	GO:0014009	0.19507	0.709809	7	90	2	2456	GFAP,CLU
GO:BP,	negative regulation of mitochondrial fission	GO:0090258	0.19507	0.709809	1	90	1	2456	MAPT
GO:BP,	microglial cell proliferation	GO:0061518	0.19507	0.709809	1	90	1	2456	CLU
GO:BP,	macrophage proliferation	GO:0061517	0.19507	0.709809	1	90	1	2456	CLU
GO:BP,	miRNA catabolic process	GO:0010587	0.19507	0.709809	1	90	1	2456	SND1
GO:BP,	Schwann cell proliferation	GO:0014010	0.19507	0.709809	1	90	1	2456	GFAP
GO:BP,	regulation of calcium ion export across plasma membrane	GO:1905912	0.19507	0.709809	1	90	1	2456	YWHAE
GO:BP,	striated muscle atrophy	GO:0014891	0.19507	0.709809	1	90	1	2456	GSN
GO:BP,	regulation of nucleotide metabolic process	GO:0006140	0.19507	0.709809	20	90	3	2456	ENO1,PGAM1,HPCA
GO:BP,	nucleic acid metabolic process	GO:0090304	0.19507	0.709809	603	90	30	2456	MAPT,BRD2,PPIA,UBB,CHMP1A,ENO1,CALR,HSPB1,PITHD1,CLU,MLF2,DNAJB6,VIM,G3BP2,HSD17B10,AIMP1,YWHAZ,HSPA1B,PRDX5,KARS1,SSB,PRKRA,RTRAF,NCL,PIN1,CRYAB,HSPA8,CAMK2D,SND1,PCBP1
GO:BP,	regulation of peptidase activity	GO:0052547	0.19507	0.709809	86	90	7	2456	MAPT,DNAJB6,PRDX5,GSN,KARS1,YWHAE,CRYAB
GO:BP,	keratinocyte apoptotic process	GO:0097283	0.19507	0.709809	1	90	1	2456	GSN
GO:BP,	positive regulation of diacylglycerol kinase activity	GO:1905689	0.19507	0.709809	1	90	1	2456	MAPT
GO:BP,	MHC class I protein complex assembly	GO:0002397	0.19507	0.709809	1	90	1	2456	CALR
GO:BP,	cellular response to stimulus	GO:0051716	0.19507	0.709809	1106	90	50	2456	MAPT,ARHGDIA,GFAP,PPIA,UBB,ENO1,PHPT1,CSNK1A1,TOLLIP,PEA15,CALR,HSPB1,CNRIP1,PSD3,CLU,HPCAL4,MAP2,HPCA,DNAJB6,VIM,G3BP2,SNX3,AIMP1,YWHAZ,HSPA1B,PRDX5,GSN,PALM,KARS1,NEFL,CSNK1D,PAFAH1B1,PDIA3,YWHAE,FSCN1,PRKRA,NCL,SDCBP,ANXA5,INA,CFL1,PIN1,MAP1B,ATP6V1E1,CRYAB,HSPA8,CAMK2D,USO1,RAB6A,RTN4
GO:BP,	telencephalon glial cell migration	GO:0022030	0.19507	0.709809	7	90	2	2456	PAFAH1B1,RTN4
GO:BP,	membrane docking	GO:0022406	0.19507	0.709809	65	90	6	2456	SNX3,VTI1B,CSNK1D,PAFAH1B1,YWHAE,USO1
GO:BP,	immune complex clearance	GO:0002434	0.19507	0.709809	1	90	1	2456	CLU
GO:BP,	granuloma formation	GO:0002432	0.19507	0.709809	1	90	1	2456	UNC13D
GO:BP,	basophil activation involved in immune response	GO:0002276	0.19507	0.709809	1	90	1	2456	KARS1
GO:BP,	signaling	GO:0023052	0.19507	0.709809	1007	90	46	2456	MAPT,ARHGDIA,GFAP,PPIA,UBB,ENO1,PHPT1,CSNK1A1,TOLLIP,PEA15,CALR,HSPB1,CNRIP1,PSD3,CLU,HPCAL4,HPCA,VIM,G3BP2,SNX3,AIMP1,YWHAZ,HSPA1B,GSN,PALM,KARS1,NEFL,CSNK1D,PAFAH1B1,PDIA3,YWHAE,FSCN1,SYN1,PRKRA,SDCBP,ANXA5,CFL1,PIN1,MAP1B,ATP6V1E1,CRYAB,HSPA8,CAMK2D,USO1,RAB6A,RTN4
GO:BP,	positive regulation of signaling	GO:0023056	0.19507	0.709809	331	90	19	2456	GFAP,UBB,PHPT1,PEA15,CALR,G3BP2,AIMP1,YWHAZ,HSPA1B,GSN,KARS1,CSNK1D,PAFAH1B1,PDIA3,YWHAE,PRKRA,SDCBP,PIN1,RTN4
GO:BP,	parallel actin filament bundle assembly	GO:0030046	0.19507	0.709809	1	90	1	2456	FSCN1
GO:BP,	regulation of nuclear division	GO:0051783	0.19507	0.709809	34	90	4	2456	CHMP1A,CALR,HSPA1B,PIN1
GO:BP,	neuron differentiation	GO:0030182	0.19507	0.709809	293	90	17	2456	MAPT,ARHGDIA,GFAP,UBB,CALR,MAP2,VIM,SNX3,YWHAZ,NEFL,CSNK1D,PAFAH1B1,SYN1,CFL1,PIN1,MAP1B,RTN4
GO:BP,	negative regulation of transforming growth factor beta receptor signaling pathway	GO:0030512	0.19507	0.709809	8	90	2	2456	UBB,PIN1
GO:BP,	negative regulation of inclusion body assembly	GO:0090084	0.19507	0.709809	7	90	2	2456	DNAJB6,HSPA1B
GO:BP,	microtubule nucleation by microtubule organizing center	GO:0051418	0.19507	0.709809	1	90	1	2456	TPPP
GO:BP,	regulation of deacetylase activity	GO:0150065	0.19507	0.709809	1	90	1	2456	CAMK2D
GO:BP,	neuroinflammatory response	GO:0150076	0.19507	0.709809	8	90	2	2456	MAPT,CLU
GO:BP,	midbrain development	GO:0030901	0.19507	0.709809	31	90	4	2456	CKB,CSNK1D,YWHAE,INA
GO:BP,	regeneration	GO:0031099	0.19507	0.709809	33	90	4	2456	GFAP,GSN,NEFL,MAP1B
GO:BP,	neuron projection regeneration	GO:0031102	0.19507	0.709809	18	90	3	2456	GFAP,NEFL,MAP1B
GO:BP,	positive regulation of signal transduction	GO:0009967	0.19507	0.709809	269	90	16	2456	UBB,PEA15,CALR,G3BP2,YWHAZ,HSPA1B,GSN,KARS1,CSNK1D,PAFAH1B1,PDIA3,YWHAE,PRKRA,SDCBP,PIN1,RTN4
GO:BP,	lens development in camera-type eye	GO:0002088	0.19507	0.709809	7	90	2	2456	VIM,CRYAB
GO:BP,	negative regulation of microtubule motor activity	GO:2000575	0.19507	0.709809	1	90	1	2456	MAP2
GO:BP,	leukocyte activation involved in inflammatory response	GO:0002269	0.19507	0.709809	7	90	2	2456	MAPT,CLU
GO:BP,	cerebral cortex radial glia guided migration	GO:0021801	0.19507	0.709809	7	90	2	2456	PAFAH1B1,RTN4
GO:BP,	modulation of catalytic activity in other organism involved in symbiotic interaction	GO:0052203	0.19507	0.709809	1	90	1	2456	SUGT1
GO:BP,	movement in host environment	GO:0052126	0.19507	0.709809	33	90	4	2456	PPIA,SNX3,HSPA1B,GSN
GO:BP,	regulation of synaptic plasticity by chemical substance	GO:0051913	0.19507	0.709809	1	90	1	2456	MAP1B
GO:BP,	peptide antigen assembly with MHC class I protein complex	GO:0002502	0.19507	0.709809	1	90	1	2456	CALR
GO:BP,	cerebral cortex radially oriented cell migration	GO:0021799	0.19507	0.709809	7	90	2	2456	PAFAH1B1,RTN4
GO:BP,	modulation by host of symbiont catalytic activity	GO:0052422	0.19507	0.709809	1	90	1	2456	SUGT1
GO:BP,	germinal center formation	GO:0002467	0.19507	0.709809	1	90	1	2456	UNC13D
GO:BP,	modulation by symbiont of entry into host	GO:0052372	0.19507	0.709809	7	90	2	2456	SNX3,GSN
GO:BP,	cerebral cortex cell migration	GO:0021795	0.19507	0.709809	8	90	2	2456	PAFAH1B1,RTN4
GO:BP,	induction of synaptic plasticity by chemical substance	GO:0051915	0.19507	0.709809	1	90	1	2456	MAP1B
GO:BP,	positive regulation of synaptic plasticity by chemical substance	GO:0051914	0.19507	0.709809	1	90	1	2456	MAP1B
GO:BP,	gene expression	GO:0010467	0.19507	0.709809	723	90	35	2456	MAPT,BRD2,UBB,CHMP1A,ENO1,CALR,HSPB1,PITHD1,CLU,MLF2,DNAJB6,VIM,G3BP2,EIF4H,HSD17B10,AIMP1,YWHAZ,HSPA1B,EEF1B2,PRDX5,GSN,KARS1,CSNK1D,SSB,PRKRA,RTRAF,NCL,SNX12,EIF3CL,PIN1,CRYAB,HSPA8,CAMK2D,SND1,PCBP1
GO:BP,	stress-activated protein kinase signaling cascade	GO:0031098	0.195163	0.709602	51	90	5	2456	UBB,KARS1,PAFAH1B1,SDCBP,CRYAB
GO:BP,	carbohydrate biosynthetic process	GO:0016051	0.195163	0.709602	51	90	5	2456	ENO1,PGAM1,ENO2,TKT,TPI1
GO:MF,	MHC class II protein complex binding	GO:0023026	0.196185	0.707335	8	90	2	2456	YWHAE,HSPA8
GO:MF,	DNA topoisomerase binding	GO:0044547	0.196185	0.707335	1	90	1	2456	NCL
GO:MF,	triose-phosphate isomerase activity	GO:0004807	0.196185	0.707335	1	90	1	2456	TPI1
GO:MF,	Rho GDP-dissociation inhibitor activity	GO:0005094	0.196185	0.707335	1	90	1	2456	ARHGDIA
GO:MF,	alpha-1,3-glucosidase activity	GO:0090600	0.196185	0.707335	1	90	1	2456	GANAB
GO:MF,	alpha-glucosidase activity	GO:0090599	0.196185	0.707335	1	90	1	2456	GANAB
GO:MF,	RNA polymerase III transcription regulatory region sequence-specific DNA binding	GO:0001016	0.196185	0.707335	1	90	1	2456	PRDX5
GO:MF,	frizzled binding	GO:0005109	0.196185	0.707335	1	90	1	2456	SDCBP
GO:MF,	glucan 1,3-alpha-glucosidase activity	GO:0033919	0.196185	0.707335	1	90	1	2456	GANAB
GO:MF,	bisphosphoglycerate mutase activity	GO:0004082	0.196185	0.707335	1	90	1	2456	PGAM1
GO:MF,	cytoskeletal protein binding	GO:0008092	0.196185	0.707335	283	90	17	2456	MAPT,CLU,MAP2,HPCA,GSN,PAFAH1B1,NEFM,TPPP,FSCN1,SYN1,SDCBP,CFL1,PIN1,MAP1B,CRYAB,CAMK2D,RAB6A
GO:MF,	lysine-acetylated histone binding	GO:0070577	0.196185	0.707335	1	90	1	2456	BRD2
GO:MF,	interleukin-1 receptor binding	GO:0005149	0.196185	0.707335	1	90	1	2456	TOLLIP
GO:MF,	G protein-coupled receptor binding	GO:0001664	0.196185	0.707335	48	90	5	2456	CNRIP1,HSPA1B,PALM,SDCBP,HSPA8
GO:MF,	ATP adenylyltransferase activity	GO:0003877	0.196185	0.707335	1	90	1	2456	KARS1
GO:MF,	lysine-tRNA ligase activity	GO:0004824	0.196185	0.707335	1	90	1	2456	KARS1
GO:MF,	3-hydroxy-2-methylbutyryl-CoA dehydrogenase activity	GO:0047015	0.196185	0.707335	1	90	1	2456	HSD17B10
GO:MF,	interleukin-1, type I receptor binding	GO:0005150	0.196185	0.707335	1	90	1	2456	TOLLIP
GO:MF,	molecular adaptor activity	GO:0060090	0.196185	0.707335	82	90	7	2456	MAPT,G3BP2,VTI1B,NEFL,FSCN1,SDCBP,HSPA8
GO:MF,	interleukin-5 receptor binding	GO:0005137	0.196185	0.707335	1	90	1	2456	SDCBP
GO:MF,	transketolase activity	GO:0004802	0.196185	0.707335	1	90	1	2456	TKT
GO:MF,	type 1 cannabinoid receptor binding	GO:0031718	0.196185	0.707335	1	90	1	2456	CNRIP1
GO:MF,	cyclosporin A binding	GO:0016018	0.196185	0.707335	6	90	2	2456	PPIA,PPIB
GO:MF,	D3 dopamine receptor binding	GO:0031750	0.196185	0.707335	1	90	1	2456	PALM
GO:MF,	testosterone dehydrogenase [NAD(P)] activity	GO:0030283	0.196185	0.707335	1	90	1	2456	HSD17B10
GO:MF,	phosphatidylinositol-3-phosphate binding	GO:0032266	0.196185	0.707335	6	90	2	2456	SNX3,SNX12
GO:MF,	clathrin-uncoating ATPase activity	GO:1990833	0.196185	0.707335	1	90	1	2456	HSPA8
GO:MF,	drug binding	GO:0008144	0.196185	0.707335	28	90	4	2456	PPIA,FKBP2,PPIB,FSCN1
GO:MF,	dihydrotestosterone 17-beta-dehydrogenase activity	GO:0035410	0.196185	0.707335	1	90	1	2456	HSD17B10
GO:MF,	phosphatidylinositol phosphate binding	GO:1901981	0.196185	0.707335	34	90	4	2456	MAPT,SNX3,SNX12,SDCBP
GO:MF,	phosphoglycerate mutase activity	GO:0004619	0.196185	0.707335	1	90	1	2456	PGAM1
GO:MF,	cannabinoid receptor binding	GO:0031717	0.196185	0.707335	1	90	1	2456	CNRIP1
GO:MF,	cholate 7-alpha-dehydrogenase activity	GO:0008709	0.196185	0.707335	1	90	1	2456	HSD17B10
GO:MF,	methylglyoxal synthase activity	GO:0008929	0.196185	0.707335	1	90	1	2456	TPI1
GO:MF,	riboflavin reductase (NADPH) activity	GO:0042602	0.196185	0.707335	1	90	1	2456	BLVRB
GO:MF,	phosphothreonine residue binding	GO:0050816	0.196185	0.707335	1	90	1	2456	PIN1
GO:MF,	15-hydroxyprostaglandin dehydrogenase (NADP+) activity	GO:0047021	0.196185	0.707335	1	90	1	2456	CBR1
GO:MF,	protein C-terminus binding	GO:0008022	0.196185	0.707335	59	90	6	2456	CNRIP1,HPCAL4,NEFL,NCL,SDCBP,VTA1
GO:MF,	acetylation-dependent protein binding	GO:0140033	0.196185	0.707335	1	90	1	2456	BRD2
GO:MF,	histone-dependent DNA binding	GO:0099077	0.196185	0.707335	1	90	1	2456	MAPT
GO:MF,	phosphoprotein binding	GO:0051219	0.196185	0.707335	18	90	3	2456	PAFAH1B1,YWHAE,PIN1
GO:MF,	carbon-oxygen lyase activity	GO:0016835	0.196185	0.707335	18	90	3	2456	ENO1,ENO2,TPI1
GO:MF,	protein histidine phosphatase activity	GO:0101006	0.196185	0.707335	1	90	1	2456	PHPT1
GO:MF,	cytosolic dipeptidase activity	GO:0102008	0.196185	0.707335	1	90	1	2456	CNDP2
GO:MF,	microtubule lateral binding	GO:0099609	0.196185	0.707335	1	90	1	2456	MAPT
GO:MF,	prostaglandin-E2 9-reductase activity	GO:0050221	0.196185	0.707335	1	90	1	2456	CBR1
GO:MF,	carbon-oxygen lyase activity, acting on phosphates	GO:0016838	0.196185	0.707335	1	90	1	2456	TPI1
GO:MF,	alanylglutamate dipeptidase activity	GO:0103046	0.196185	0.707335	1	90	1	2456	CNDP2
GO:BP,	regulation of metabolic process	GO:0019222	0.196395	0.70687	964	90	44	2456	MAPT,BRD2,GFAP,UBB,CHMP1A,ENO1,CSNK1A1,TOLLIP,PEA15,PGAM1,CALR,HSPB1,PITHD1,CLU,HPCA,MLF2,DNAJB6,VIM,G3BP2,SNX3,EIF4H,YWHAZ,HSPA1B,PRDX5,GSN,KARS1,CSNK1D,PAFAH1B1,SSB,TPPP,YWHAE,PRKRA,RTRAF,NCL,SNX12,SDCBP,PIN1,ATP6V1E1,CRYAB,HSPA8,ME1,CAMK2D,SND1,PCBP1
GO:CC,	site of polarized growth	GO:0030427	0.197938	0.70347	78	90	7	2456	MAPT,MAP2,NEFL,PAFAH1B1,YWHAE,FSCN1,MAP1B
GO:BP,	regulation of catalytic activity	GO:0050790	0.198617	0.701984	436	90	23	2456	MAPT,ARHGDIA,UBB,PHPT1,PEA15,HSPB1,CLU,MAP2,HPCA,DNAJB6,PRDX5,GSN,PALM,KARS1,PAFAH1B1,YWHAE,PRKRA,RTRAF,ANXA5,PIN1,CRYAB,CAMK2D,SUGT1
GO:BP,	positive regulation of cell projection organization	GO:0031346	0.199498	0.700061	106	90	8	2456	MAPT,ARHGDIA,SNX3,PALM,NEFL,PAFAH1B1,FSCN1,MAP1B
GO:MF,	phospholipid binding	GO:0005543	0.200094	0.698766	106	90	8	2456	MAPT,PSD3,SNX3,SNX12,SDCBP,ANXA5,MAP1B,HSPA8
KEGG,	Antigen processing and presentation	KEGG:04612	0.200964	0.696882	15	90	4	2456	CALR,HSPA1B,PDIA3,HSPA8
REAC,	Chaperone Mediated Autophagy	REAC:R-HSA-9613829	0.201625	0.695456	12	90	4	2456	GFAP,UBB,VIM,HSPA8
GO:MF,	phospholipase binding	GO:0043274	0.204016	0.690336	9	90	2	2456	NEFL,PAFAH1B1
GO:MF,	MHC protein complex binding	GO:0023023	0.204016	0.690336	9	90	2	2456	YWHAE,HSPA8
GO:MF,	protein-containing complex binding	GO:0044877	0.204016	0.690336	322	90	18	2456	MAPT,GFAP,PPIB,CALR,CLU,PAFAH1B3,VIM,GSN,NEFL,PAFAH1B1,YWHAE,FSCN1,SDCBP,CFL1,MAP1B,CRYAB,HSPA8,SND1
GO:MF,	protein phosphorylated amino acid binding	GO:0045309	0.204016	0.690336	9	90	2	2456	YWHAE,PIN1
REAC,	HSF1-dependent transactivation	REAC:R-HSA-3371571	0.204342	0.689643	15	90	4	2456	HSPA1B,CRYAB,HSPA8,CAMK2D
REAC,	Caspase-mediated cleavage of cytoskeletal proteins	REAC:R-HSA-264870	0.204342	0.689643	7	90	3	2456	MAPT,VIM,GSN
REAC,	N-glycan trimming in the ER and Calnexin/Calreticulin cycle	REAC:R-HSA-532668	0.204342	0.689643	15	90	4	2456	UBB,CALR,GANAB,PDIA3
GO:BP,	regulation of biological process	GO:0050789	0.2049	0.688459	1634	90	68	2456	MAPT,BRD2,ARHGDIA,GFAP,PPIA,UBB,CHMP1A,UNC13D,PPIB,ENO1,PHPT1,CSNK1A1,TOLLIP,PEA15,PGAM1,CALR,HSPB1,CNRIP1,PSD3,PITHD1,CLU,HPCAL4,MAP2,HPCA,MLF2,DNAJB6,VIM,G3BP2,SNX3,EIF4H,AIMP1,YWHAZ,TKT,HSPA1B,PRDX5,GSN,VTI1B,PALM,KARS1,NEFL,CSNK1D,PAFAH1B1,SSB,TPPP,PDIA3,YWHAE,FSCN1,SYN1,PRKRA,RTRAF,AK1,NCL,SNX12,SDCBP,ANXA5,CFL1,PIN1,MAP1B,ATP6V1E1,CRYAB,HSPA8,ME1,CAMK2D,SND1,USO1,PCBP1,RAB6A,RTN4
GO:BP,	hippocampus development	GO:0021766	0.206242	0.685622	21	90	3	2456	NEFL,PAFAH1B1,YWHAE
GO:BP,	ncRNA processing	GO:0034470	0.20753	0.68292	52	90	5	2456	HSD17B10,KARS1,SSB,PRKRA,RTRAF
GO:BP,	response to growth factor	GO:0070848	0.207747	0.682465	107	90	8	2456	MAPT,UBB,HSPB1,CSNK1D,NCL,SDCBP,PIN1,MAP1B
GO:BP,	metabolic process	GO:0008152	0.208955	0.679946	1665	90	69	2456	MAPT,BRD2,UBE2QL1,GFAP,PPIA,UBB,CHMP1A,FKBP2,PPIB,ENO1,PHPT1,CSNK1A1,TOLLIP,PEA15,PGAM1,CALR,HSPB1,PITHD1,ENO2,CLU,CBR1,HPCA,PAFAH1B3,MLF2,DNAJB6,VIM,G3BP2,SCRN1,CNDP2,SNX3,EIF4H,GANAB,HSD17B10,AIMP1,YWHAZ,CKB,TKT,HSPA1B,EEF1B2,TPI1,PRDX5,GSN,KARS1,BLVRB,NEFL,CSNK1D,PAFAH1B1,SSB,TPPP,PDIA3,YWHAE,PRKRA,RTRAF,AK1,NCL,SNX12,SDCBP,EIF3CL,CFL1,PIN1,ATP6V1E1,VTA1,CRYAB,HSPA8,ME1,CAMK2D,SND1,PCBP1,RAB6A
GO:CC,	tubulin complex	GO:0045298	0.209328	0.679173	1	90	1	2456	MAPT
GO:CC,	leading edge membrane	GO:0031256	0.209328	0.679173	50	90	5	2456	MAPT,PSD3,HPCA,PALM,CFL1
GO:CC,	cytoplasmic vesicle lumen	GO:0060205	0.209328	0.679173	123	90	9	2456	PPIA,UNC13D,TOLLIP,PGAM1,CLU,GSN,VTI1B,SDCBP,HSPA8
GO:CC,	anchoring junction	GO:0070161	0.209328	0.679173	251	90	15	2456	PPIA,PPIB,CALR,HSPB1,VIM,YWHAZ,HSPA1B,GSN,PDIA3,YWHAE,FSCN1,SDCBP,ANXA5,CFL1,HSPA8
GO:CC,	vesicle	GO:0031982	0.209328	0.679173	1114	90	50	2456	ARHGDIA,PPIA,UBB,CHMP1A,UNC13D,PPIB,ENO1,PHPT1,TOLLIP,PGAM1,CALR,HSPB1,ENO2,CLU,CBR1,VIM,CNDP2,SNX3,GANAB,YWHAZ,CKB,TKT,HSPA1B,TPI1,PRDX5,GSN,VTI1B,PALM,BLVRB,PAFAH1B1,PDIA3,YWHAE,FSCN1,SYN1,AK1,NCL,SNX12,SDCBP,CLINT1,ANXA5,CFL1,ATP6V1E1,VTA1,CRYAB,HSPA8,CAMK2D,SND1,USO1,PCBP1,RAB6A
GO:CC,	endothelial microparticle	GO:0072563	0.209328	0.679173	1	90	1	2456	ANXA5
GO:CC,	secretory granule lumen	GO:0034774	0.209328	0.679173	123	90	9	2456	PPIA,UNC13D,TOLLIP,PGAM1,CLU,GSN,VTI1B,SDCBP,HSPA8
GO:CC,	cardiac myofibril	GO:0097512	0.209328	0.679173	1	90	1	2456	CRYAB
GO:CC,	vesicle lumen	GO:0031983	0.209328	0.679173	123	90	9	2456	PPIA,UNC13D,TOLLIP,PGAM1,CLU,GSN,VTI1B,SDCBP,HSPA8
GO:CC,	lumenal side of lysosomal membrane	GO:0098575	0.209328	0.679173	1	90	1	2456	HSPA8
GO:CC,	intermediate filament cytoskeleton	GO:0045111	0.209328	0.679173	62	90	6	2456	GFAP,CSNK1A1,VIM,NEFL,NEFM,INA
GO:CC,	neuronal cell body	GO:0043025	0.209328	0.679173	160	90	11	2456	MAPT,UBB,ENO2,MAP2,HPCA,CKB,VTI1B,PAFAH1B1,MAP1B,CRYAB,RTN4
GO:CC,	Weibel-Palade body	GO:0033093	0.209328	0.679173	1	90	1	2456	UNC13D
GO:CC,	neuron projection	GO:0043005	0.209328	0.679173	405	90	22	2456	MAPT,UBB,HSPB1,CLU,MAP2,HPCA,VIM,CKB,PALM,BLVRB,NEFL,CSNK1D,PAFAH1B1,NEFM,YWHAE,FSCN1,SYN1,PIN1,MAP1B,CRYAB,HSPA8,CAMK2D
GO:CC,	A band	GO:0031672	0.209328	0.679173	8	90	2	2456	ENO1,CRYAB
GO:CC,	cholinergic synapse	GO:0098981	0.209328	0.679173	1	90	1	2456	NEFL
GO:CC,	neuron projection membrane	GO:0032589	0.209328	0.679173	18	90	3	2456	MAPT,HPCA,PALM
GO:CC,	perinuclear endoplasmic reticulum lumen	GO:0099020	0.209328	0.679173	1	90	1	2456	CLU
GO:CC,	axon	GO:0030424	0.209328	0.679173	240	90	15	2456	MAPT,HSPB1,MAP2,HPCA,PALM,BLVRB,NEFL,PAFAH1B1,NEFM,YWHAE,FSCN1,SYN1,MAP1B,CRYAB,HSPA8
GO:CC,	presynaptic intermediate filament cytoskeleton	GO:0099182	0.209328	0.679173	1	90	1	2456	NEFL
GO:CC,	cell junction	GO:0030054	0.209328	0.679173	671	90	33	2456	MAPT,ARHGDIA,PPIA,PPIB,CALR,HSPB1,PSD3,CLU,MAP2,HPCA,VIM,YWHAZ,HSPA1B,GSN,VTI1B,PALM,BLVRB,NEFL,PAFAH1B1,TPPP,PDIA3,YWHAE,FSCN1,SYN1,SDCBP,ANXA5,INA,CFL1,PIN1,MAP1B,CRYAB,HSPA8,RTN4
GO:CC,	distal dendrite	GO:0150002	0.209328	0.679173	1	90	1	2456	MAP2
GO:CC,	apical distal dendrite	GO:0150014	0.209328	0.679173	1	90	1	2456	MAP2
GO:CC,	distal axon	GO:0150034	0.209328	0.679173	118	90	9	2456	MAPT,MAP2,BLVRB,NEFL,PAFAH1B1,YWHAE,FSCN1,MAP1B,HSPA8
GO:CC,	interleukin-5 receptor complex	GO:0005895	0.209328	0.679173	1	90	1	2456	SDCBP
GO:CC,	glycinergic synapse	GO:0098690	0.209328	0.679173	1	90	1	2456	HSPA8
GO:BP,	multivesicular body sorting pathway	GO:0071985	0.209677	0.678449	9	90	2	2456	CHMP1A,VTA1
GO:BP,	glucose 6-phosphate metabolic process	GO:0051156	0.209677	0.678449	9	90	2	2456	PGAM1,TKT
GO:BP,	endosome transport via multivesicular body sorting pathway	GO:0032509	0.209677	0.678449	9	90	2	2456	CHMP1A,VTA1
GO:BP,	regulation of adenylate cyclase activity	GO:0045761	0.209677	0.678449	9	90	2	2456	HPCA,PALM
GO:BP,	positive regulation of cellular protein catabolic process	GO:1903364	0.209715	0.678371	36	90	4	2456	CSNK1A1,CLU,HSPA1B,CSNK1D
GO:BP,	viral genome replication	GO:0019079	0.209715	0.678371	36	90	4	2456	PPIA,PPIB,HSPA8,PCBP1
GO:BP,	positive regulation of supramolecular fiber organization	GO:1902905	0.210813	0.676102	70	90	6	2456	MAPT,CLU,HSPA1B,GSN,CFL1,MAP1B
GO:CC,	polymeric cytoskeletal fiber	GO:0099513	0.213898	0.669792	209	90	13	2456	MAPT,GFAP,CSNK1A1,MAP2,VIM,NEFL,CSNK1D,PAFAH1B1,NEFM,TPPP,AK1,INA,MAP1B
GO:CC,	cell projection membrane	GO:0031253	0.213898	0.669792	69	90	6	2456	MAPT,PSD3,HPCA,PALM,FSCN1,CFL1
GO:BP,	positive regulation of cellular component movement	GO:0051272	0.216591	0.66436	89	90	7	2456	PHPT1,CALR,HSPB1,MAP2,KARS1,SDCBP,RTN4
GO:BP,	positive regulation of protein polymerization	GO:0032273	0.217863	0.661816	53	90	5	2456	MAPT,HSPA1B,GSN,TPPP,MAP1B
GO:BP,	developmental growth involved in morphogenesis	GO:0060560	0.217863	0.661816	53	90	5	2456	MAPT,MAP2,PAFAH1B1,MAP1B,RTN4
GO:CC,	lumenal side of membrane	GO:0098576	0.218959	0.659636	9	90	2	2456	CALR,HSPA8
GO:CC,	cell body	GO:0044297	0.218959	0.659636	189	90	12	2456	MAPT,GFAP,UBB,ENO2,MAP2,HPCA,CKB,VTI1B,PAFAH1B1,MAP1B,CRYAB,RTN4
GO:BP,	cellular metabolic process	GO:0044237	0.219036	0.659484	1581	90	66	2456	MAPT,BRD2,UBE2QL1,GFAP,PPIA,UBB,CHMP1A,FKBP2,PPIB,ENO1,PHPT1,CSNK1A1,TOLLIP,PEA15,PGAM1,CALR,HSPB1,PITHD1,ENO2,CLU,CBR1,HPCA,MLF2,DNAJB6,VIM,G3BP2,CNDP2,SNX3,EIF4H,GANAB,HSD17B10,AIMP1,YWHAZ,CKB,TKT,HSPA1B,EEF1B2,TPI1,PRDX5,GSN,KARS1,BLVRB,NEFL,CSNK1D,PAFAH1B1,SSB,TPPP,YWHAE,PRKRA,RTRAF,AK1,NCL,SNX12,SDCBP,EIF3CL,CFL1,PIN1,ATP6V1E1,VTA1,CRYAB,HSPA8,ME1,CAMK2D,SND1,PCBP1,RAB6A
GO:MF,	lyase activity	GO:0016829	0.220856	0.65589	37	90	4	2456	ENO1,ENO2,TPI1,ME1
GO:BP,	regulation of cellular protein catabolic process	GO:1903362	0.221264	0.655089	71	90	6	2456	UBB,CSNK1A1,CLU,HSPA1B,CSNK1D,SDCBP
GO:BP,	establishment or maintenance of cell polarity	GO:0007163	0.221264	0.655089	71	90	6	2456	MAP2,GSN,PAFAH1B1,FSCN1,CFL1,MAP1B
GO:BP,	cellular component disassembly	GO:0022411	0.222857	0.651974	129	90	9	2456	CHMP1A,CSNK1A1,GSN,PAFAH1B1,FSCN1,CFL1,MAP1B,VTA1,HSPA8
GO:BP,	regulation of cellular process	GO:0050794	0.223159	0.651385	1525	90	64	2456	MAPT,BRD2,ARHGDIA,GFAP,PPIA,UBB,CHMP1A,UNC13D,ENO1,PHPT1,CSNK1A1,TOLLIP,PEA15,PGAM1,CALR,HSPB1,CNRIP1,PSD3,PITHD1,CLU,HPCAL4,MAP2,HPCA,MLF2,DNAJB6,VIM,G3BP2,SNX3,EIF4H,AIMP1,YWHAZ,HSPA1B,PRDX5,GSN,VTI1B,PALM,KARS1,NEFL,CSNK1D,PAFAH1B1,TPPP,PDIA3,YWHAE,FSCN1,SYN1,PRKRA,RTRAF,AK1,NCL,SNX12,SDCBP,ANXA5,CFL1,PIN1,MAP1B,ATP6V1E1,CRYAB,HSPA8,CAMK2D,SND1,USO1,PCBP1,RAB6A,RTN4
GO:BP,	anatomical structure development	GO:0048856	0.223159	0.651385	921	90	42	2456	MAPT,BRD2,ARHGDIA,GFAP,UBB,UNC13D,PPIB,CSNK1A1,TOLLIP,CALR,HSPB1,PITHD1,CLU,CBR1,HPCAL4,MAP2,HPCA,PAFAH1B3,DNAJB6,VIM,SNX3,AIMP1,YWHAZ,CKB,HSPA1B,GSN,PALM,NEFL,CSNK1D,PAFAH1B1,TPPP,YWHAE,SYN1,PRKRA,NCL,SDCBP,INA,CFL1,PIN1,MAP1B,CRYAB,RTN4
GO:BP,	regulation of establishment of protein localization to mitochondrion	GO:1903747	0.223159	0.651385	22	90	3	2456	MAPT,YWHAZ,YWHAE
GO:BP,	negative regulation of intrinsic apoptotic signaling pathway	GO:2001243	0.223159	0.651385	22	90	3	2456	ENO1,HSPB1,CLU
GO:BP,	cellular response to metal ion	GO:0071248	0.223159	0.651385	37	90	4	2456	CALR,HPCA,GSN,CAMK2D
GO:BP,	positive regulation of neuron differentiation	GO:0045666	0.223159	0.651385	90	90	7	2456	MAPT,ARHGDIA,SNX3,NEFL,CSNK1D,PAFAH1B1,MAP1B
GO:CC,	cell leading edge	GO:0031252	0.224262	0.649245	128	90	9	2456	MAPT,PSD3,HPCA,VIM,GSN,PALM,PAFAH1B1,FSCN1,CFL1
GO:BP,	cell motility	GO:0048870	0.225186	0.647458	258	90	15	2456	ARHGDIA,PPIA,PHPT1,CALR,HSPB1,AIMP1,KARS1,PAFAH1B1,YWHAE,FSCN1,SDCBP,CFL1,PIN1,MAP1B,RTN4
GO:BP,	localization of cell	GO:0051674	0.225186	0.647458	258	90	15	2456	ARHGDIA,PPIA,PHPT1,CALR,HSPB1,AIMP1,KARS1,PAFAH1B1,YWHAE,FSCN1,SDCBP,CFL1,PIN1,MAP1B,RTN4
GO:BP,	male gamete generation	GO:0048232	0.227575	0.642876	54	90	5	2456	BRD2,UBB,CALR,PAFAH1B3,PAFAH1B1
GO:BP,	sensory organ development	GO:0007423	0.227575	0.642876	54	90	5	2456	HPCA,VIM,PAFAH1B1,PRKRA,CRYAB
GO:BP,	protein localization to organelle	GO:0033365	0.229034	0.640099	304	90	17	2456	MAPT,UBB,TOLLIP,TOMM34,CALR,CLU,HPCA,DNAJB6,YWHAZ,VTI1B,CSNK1D,SSB,YWHAE,PIN1,HSPA8,RAB6A,RTN4
GO:BP,	negative regulation of signal transduction	GO:0009968	0.229431	0.639348	193	90	12	2456	UBB,ENO1,PHPT1,CSNK1A1,PEA15,CALR,HSPB1,CLU,HSPA1B,PALM,PAFAH1B1,PIN1
GO:BP,	regulation of cellular component size	GO:0032535	0.237525	0.624291	111	90	8	2456	MAPT,MAP2,GSN,NEFL,PAFAH1B1,CFL1,MAP1B,RTN4
GO:BP,	positive regulation of cardiac muscle hypertrophy	GO:0010613	0.239626	0.620466	10	90	2	2456	PIN1,CAMK2D
GO:BP,	regulation of protein insertion into mitochondrial membrane involved in apoptotic signaling pathway	GO:1900739	0.239626	0.620466	10	90	2	2456	YWHAZ,YWHAE
GO:BP,	positive regulation of protein insertion into mitochondrial membrane involved in apoptotic signaling pathway	GO:1900740	0.239626	0.620466	10	90	2	2456	YWHAZ,YWHAE
GO:BP,	stress granule assembly	GO:0034063	0.239626	0.620466	10	90	2	2456	MAPT,G3BP2
GO:BP,	cellular component assembly	GO:0022607	0.239626	0.620466	669	90	32	2456	MAPT,BRD2,GFAP,UBB,CHMP1A,CSNK1A1,CALR,CLU,MAP2,DNAJB6,G3BP2,HSD17B10,YWHAZ,HSPA1B,GSN,PALM,NEFL,CSNK1D,PAFAH1B1,NEFM,TPPP,YWHAE,FSCN1,SDCBP,EIF3CL,CLINT1,MAP1B,VTA1,CRYAB,HSPA8,USO1,RTN4
GO:BP,	negative regulation of transmembrane receptor protein serine/threonine kinase signaling pathway	GO:0090101	0.239626	0.620466	10	90	2	2456	UBB,PIN1
GO:BP,	regulation of purine nucleotide biosynthetic process	GO:1900371	0.239626	0.620466	10	90	2	2456	ENO1,HPCA
GO:BP,	protein targeting to lysosome	GO:0006622	0.239626	0.620466	10	90	2	2456	CLU,HSPA8
GO:BP,	positive regulation of muscle hypertrophy	GO:0014742	0.239626	0.620466	10	90	2	2456	PIN1,CAMK2D
GO:BP,	retrograde axonal transport	GO:0008090	0.239626	0.620466	10	90	2	2456	NEFL,PAFAH1B1
GO:BP,	viral budding	GO:0046755	0.239626	0.620466	10	90	2	2456	CHMP1A,VTA1
GO:BP,	organic substance biosynthetic process	GO:1901576	0.239626	0.620466	823	90	38	2456	BRD2,PPIA,UBB,CHMP1A,ENO1,PGAM1,CALR,HSPB1,PITHD1,ENO2,CLU,CBR1,HPCA,MLF2,DNAJB6,VIM,G3BP2,CNDP2,EIF4H,AIMP1,CKB,TKT,HSPA1B,EEF1B2,TPI1,PRDX5,KARS1,RTRAF,AK1,NCL,EIF3CL,PIN1,CRYAB,HSPA8,ME1,CAMK2D,SND1,PCBP1
GO:BP,	regulation of nucleotide biosynthetic process	GO:0030808	0.239626	0.620466	10	90	2	2456	ENO1,HPCA
GO:BP,	regulation of early endosome to late endosome transport	GO:2000641	0.239626	0.620466	10	90	2	2456	SNX3,SNX12
GO:BP,	response to estradiol	GO:0032355	0.240038	0.61972	23	90	3	2456	CALR,MAP1B,CRYAB
GO:BP,	cell junction organization	GO:0034330	0.240038	0.61972	217	90	13	2456	MAPT,YWHAZ,PALM,NEFL,PAFAH1B1,FSCN1,SYN1,SDCBP,INA,CFL1,PIN1,MAP1B,HSPA8
GO:CC,	actin-based cell projection	GO:0098858	0.240164	0.619492	54	90	5	2456	MAP2,PALM,PAFAH1B1,FSCN1,ATP6V1E1
GO:BP,	macromolecule modification	GO:0043412	0.244555	0.611624	646	90	31	2456	MAPT,UBE2QL1,PPIA,UBB,FKBP2,PPIB,PHPT1,CSNK1A1,TOLLIP,PEA15,HSPB1,CLU,SNX3,HSD17B10,YWHAZ,HSPA1B,KARS1,NEFL,CSNK1D,PAFAH1B1,SSB,TPPP,YWHAE,PRKRA,RTRAF,SDCBP,CFL1,PIN1,CRYAB,CAMK2D,RAB6A
GO:BP,	cellular protein metabolic process	GO:0044267	0.244691	0.611383	903	90	41	2456	MAPT,UBE2QL1,PPIA,UBB,FKBP2,PPIB,ENO1,PHPT1,CSNK1A1,TOLLIP,PEA15,CALR,HSPB1,CLU,DNAJB6,VIM,SNX3,EIF4H,AIMP1,YWHAZ,HSPA1B,EEF1B2,PRDX5,GSN,KARS1,NEFL,CSNK1D,PAFAH1B1,TPPP,YWHAE,PRKRA,RTRAF,NCL,SNX12,SDCBP,EIF3CL,CFL1,PIN1,CRYAB,CAMK2D,RAB6A
GO:BP,	cell development	GO:0048468	0.248091	0.60539	402	90	21	2456	MAPT,ARHGDIA,GFAP,UBB,UNC13D,CALR,CLU,MAP2,VIM,SNX3,YWHAZ,GSN,NEFL,CSNK1D,PAFAH1B1,TPPP,SYN1,CFL1,PIN1,MAP1B,RTN4
GO:BP,	negative regulation of developmental process	GO:0051093	0.250359	0.601436	113	90	8	2456	MAPT,ARHGDIA,GFAP,CALR,MAP2,VIM,PAFAH1B1,RTN4
GO:BP,	transmembrane receptor protein serine/threonine kinase signaling pathway	GO:0007178	0.250359	0.601436	39	90	4	2456	UBB,VIM,SDCBP,PIN1
GO:BP,	organic cyclic compound metabolic process	GO:1901360	0.251918	0.598741	801	90	37	2456	MAPT,BRD2,PPIA,UBB,CHMP1A,ENO1,PGAM1,CALR,HSPB1,PITHD1,ENO2,CLU,HPCA,MLF2,DNAJB6,VIM,G3BP2,HSD17B10,AIMP1,YWHAZ,HSPA1B,TPI1,PRDX5,KARS1,BLVRB,SSB,PRKRA,RTRAF,AK1,NCL,PIN1,CRYAB,HSPA8,ME1,CAMK2D,SND1,PCBP1
GO:CC,	endoplasmic reticulum lumen	GO:0005788	0.253587	0.595873	55	90	5	2456	PPIB,CALR,CLU,GANAB,PDIA3
GO:MF,	tubulin binding	GO:0015631	0.253704	0.595672	93	90	7	2456	MAPT,MAP2,PAFAH1B1,NEFM,TPPP,MAP1B,CRYAB
GO:CC,	sarcoplasm	GO:0016528	0.2554	0.592779	23	90	3	2456	CALR,GSN,CAMK2D
GO:BP,	regulation of protein modification process	GO:0031399	0.256783	0.590434	310	90	17	2456	MAPT,UBB,TOLLIP,PEA15,HSPB1,CLU,YWHAZ,HSPA1B,KARS1,CSNK1D,PAFAH1B1,TPPP,YWHAE,RTRAF,SDCBP,PIN1,CAMK2D
GO:BP,	cell morphogenesis	GO:0000902	0.257604	0.589048	242	90	14	2456	MAPT,ARHGDIA,UBB,UNC13D,CSNK1A1,CALR,CLU,MAP2,PALM,NEFL,PAFAH1B1,CFL1,MAP1B,RTN4
GO:BP,	negative regulation of proteolysis	GO:0045861	0.258809	0.587021	75	90	6	2456	DNAJB6,PRDX5,YWHAE,SNX12,SDCBP,CRYAB
GO:BP,	negative regulation of transport	GO:0051051	0.258958	0.58677	114	90	8	2456	PEA15,SNX3,YWHAE,SNX12,SDCBP,MAP1B,CRYAB,CAMK2D
GO:BP,	response to abiotic stimulus	GO:0009628	0.259135	0.586474	267	90	15	2456	MAPT,ARHGDIA,UBB,ENO1,HPCA,DNAJB6,HSPA1B,PALM,KARS1,YWHAE,PIN1,MAP1B,CRYAB,HSPA8,CAMK2D
GO:BP,	negative regulation of microtubule polymerization or depolymerization	GO:0031111	0.259135	0.586474	12	90	2	2456	MAP2,MAP1B
GO:BP,	tRNA threonylcarbamoyladenosine metabolic process	GO:0070525	0.259135	0.586474	2	90	1	2456	HSD17B10
GO:BP,	pre-miRNA processing	GO:0031054	0.259135	0.586474	2	90	1	2456	PRKRA
GO:BP,	protein insertion into mitochondrial membrane involved in apoptotic signaling pathway	GO:0001844	0.259135	0.586474	11	90	2	2456	YWHAZ,YWHAE
GO:BP,	protein depolymerization	GO:0051261	0.259135	0.586474	42	90	4	2456	GSN,CFL1,MAP1B,HSPA8
GO:BP,	negative regulation of nucleotide biosynthetic process	GO:0030809	0.259135	0.586474	2	90	1	2456	HPCA
GO:BP,	nuclear pore complex assembly	GO:0051292	0.259135	0.586474	2	90	1	2456	RTN4
GO:BP,	cellular chloride ion homeostasis	GO:0030644	0.259135	0.586474	2	90	1	2456	CKB
GO:BP,	anatomical structure morphogenesis	GO:0009653	0.259135	0.586474	456	90	23	2456	MAPT,BRD2,ARHGDIA,UBB,UNC13D,CSNK1A1,CALR,HSPB1,CLU,MAP2,DNAJB6,AIMP1,YWHAZ,PALM,NEFL,PAFAH1B1,TPPP,PRKRA,NCL,CFL1,MAP1B,CRYAB,RTN4
GO:BP,	neural fold formation	GO:0001842	0.259135	0.586474	2	90	1	2456	CFL1
GO:BP,	negative regulation of cellular biosynthetic process	GO:0031327	0.259135	0.586474	160	90	10	2456	UBB,CHMP1A,ENO1,CALR,HPCA,DNAJB6,PRDX5,NCL,CRYAB,HSPA8
GO:BP,	regulation of axon diameter	GO:0031133	0.259135	0.586474	2	90	1	2456	NEFL
GO:BP,	response to muramyl dipeptide	GO:0032495	0.259135	0.586474	2	90	1	2456	VIM
GO:BP,	positive regulation of dopaminergic neuron differentiation	GO:1904340	0.259135	0.586474	2	90	1	2456	CSNK1D
GO:BP,	mitochondrial RNA modification	GO:1900864	0.259135	0.586474	2	90	1	2456	HSD17B10
GO:BP,	mitochondrial RNA 5'-end processing	GO:0000964	0.259135	0.586474	2	90	1	2456	HSD17B10
GO:BP,	protein processing in phagocytic vesicle	GO:1900756	0.259135	0.586474	2	90	1	2456	GSN
GO:BP,	response to tunicamycin	GO:1904576	0.259135	0.586474	2	90	1	2456	CLU
GO:BP,	regulation of chemotaxis	GO:0050920	0.259135	0.586474	24	90	3	2456	CALR,HSPB1,KARS1
GO:BP,	negative regulation of cell morphogenesis involved in differentiation	GO:0010771	0.259135	0.586474	24	90	3	2456	ARHGDIA,MAP2,RTN4
GO:BP,	central nervous system myelin maintenance	GO:0032286	0.259135	0.586474	2	90	1	2456	CLU
GO:BP,	histone mRNA catabolic process	GO:0071044	0.259135	0.586474	2	90	1	2456	SSB
GO:BP,	organelle assembly	GO:0070925	0.259135	0.586474	178	90	11	2456	MAPT,CHMP1A,G3BP2,HSPA1B,GSN,CSNK1D,PAFAH1B1,YWHAE,FSCN1,SDCBP,VTA1
GO:BP,	cellular response to tunicamycin	GO:1904577	0.259135	0.586474	2	90	1	2456	CLU
GO:BP,	mitochondrial tRNA methylation	GO:0070901	0.259135	0.586474	2	90	1	2456	HSD17B10
GO:BP,	microtubule sliding	GO:0051012	0.259135	0.586474	2	90	1	2456	PAFAH1B1
GO:BP,	vesicle fusion with endoplasmic reticulum-Golgi intermediate compartment (ERGIC) membrane	GO:1990668	0.259135	0.586474	2	90	1	2456	CALR
GO:BP,	mitochondrial tRNA modification	GO:0070900	0.259135	0.586474	2	90	1	2456	HSD17B10
GO:BP,	regulation of heart rate by cardiac conduction	GO:0086091	0.259135	0.586474	11	90	2	2456	YWHAE,CAMK2D
GO:BP,	actin cytoskeleton reorganization	GO:0031532	0.259135	0.586474	26	90	3	2456	ARHGDIA,PHPT1,GSN
GO:BP,	acrosome assembly	GO:0001675	0.259135	0.586474	2	90	1	2456	PAFAH1B1
GO:BP,	negative regulation of purine nucleotide metabolic process	GO:1900543	0.259135	0.586474	2	90	1	2456	HPCA
GO:BP,	positive regulation of pathway-restricted SMAD protein phosphorylation	GO:0010862	0.259135	0.586474	2	90	1	2456	SDCBP
GO:BP,	intralumenal vesicle formation	GO:0070676	0.259135	0.586474	2	90	1	2456	SNX3
GO:BP,	positive regulation of filopodium assembly	GO:0051491	0.259135	0.586474	12	90	2	2456	PALM,FSCN1
GO:BP,	regulation of phosphorus metabolic process	GO:0051174	0.259135	0.586474	296	90	16	2456	MAPT,UBB,ENO1,PEA15,PGAM1,HSPB1,CLU,HPCA,YWHAZ,KARS1,CSNK1D,PAFAH1B1,YWHAE,RTRAF,SDCBP,PIN1
GO:BP,	negative regulation of purine nucleotide biosynthetic process	GO:1900372	0.259135	0.586474	2	90	1	2456	HPCA
GO:BP,	regulation of transcription by RNA polymerase III	GO:0006359	0.259135	0.586474	2	90	1	2456	PRDX5
GO:BP,	positive regulation of non-canonical Wnt signaling pathway	GO:2000052	0.259135	0.586474	2	90	1	2456	CSNK1D
GO:BP,	late endosomal microautophagy	GO:0061738	0.259135	0.586474	2	90	1	2456	HSPA8
GO:BP,	positive regulation of macrophage chemotaxis	GO:0010759	0.259135	0.586474	2	90	1	2456	KARS1
GO:BP,	regulation of cyclase activity	GO:0031279	0.259135	0.586474	11	90	2	2456	HPCA,PALM
GO:BP,	regulation of non-canonical Wnt signaling pathway	GO:2000050	0.259135	0.586474	2	90	1	2456	CSNK1D
GO:BP,	regulation of stress granule assembly	GO:0062028	0.259135	0.586474	2	90	1	2456	G3BP2
GO:BP,	glucagon secretion	GO:0070091	0.259135	0.586474	2	90	1	2456	AIMP1
GO:BP,	plasma membrane bounded cell projection organization	GO:0120036	0.259135	0.586474	340	90	18	2456	MAPT,ARHGDIA,GFAP,UBB,MAP2,VIM,SNX3,GSN,PALM,NEFL,CSNK1D,PAFAH1B1,YWHAE,FSCN1,SDCBP,CFL1,MAP1B,RTN4
GO:BP,	renal absorption	GO:0070293	0.259135	0.586474	2	90	1	2456	GSN
GO:BP,	protein phosphorylation	GO:0006468	0.259135	0.586474	344	90	18	2456	UBB,CSNK1A1,PEA15,HSPB1,CLU,YWHAZ,KARS1,NEFL,CSNK1D,PAFAH1B1,YWHAE,PRKRA,RTRAF,SDCBP,CFL1,PIN1,CRYAB,CAMK2D
GO:BP,	lens fiber cell development	GO:0070307	0.259135	0.586474	2	90	1	2456	VIM
GO:BP,	substantia nigra development	GO:0021762	0.259135	0.586474	26	90	3	2456	CKB,YWHAE,INA
GO:BP,	hepatocyte apoptotic process	GO:0097284	0.259135	0.586474	2	90	1	2456	GSN
GO:BP,	pallium development	GO:0021543	0.259135	0.586474	40	90	4	2456	NEFL,PAFAH1B1,YWHAE,RTN4
GO:BP,	regulation of protein localization to membrane	GO:1905475	0.259135	0.586474	60	90	5	2456	HPCA,YWHAZ,GSN,VTI1B,YWHAE
GO:BP,	positive regulation of leukocyte chemotaxis	GO:0002690	0.259135	0.586474	12	90	2	2456	CALR,KARS1
GO:BP,	positive regulation of macrophage migration	GO:1905523	0.259135	0.586474	2	90	1	2456	KARS1
GO:BP,	regulation of protein localization to endoplasmic reticulum	GO:1905550	0.259135	0.586474	2	90	1	2456	RTN4
GO:BP,	regulation of actin cytoskeleton reorganization	GO:2000249	0.259135	0.586474	11	90	2	2456	ARHGDIA,PHPT1
GO:BP,	energy homeostasis	GO:0097009	0.259135	0.586474	2	90	1	2456	UBB
GO:BP,	positive regulation of protein localization to endoplasmic reticulum	GO:1905552	0.259135	0.586474	2	90	1	2456	RTN4
GO:BP,	chloride ion homeostasis	GO:0055064	0.259135	0.586474	2	90	1	2456	CKB
GO:BP,	nucleotide-binding oligomerization domain containing 2 signaling pathway	GO:0070431	0.259135	0.586474	2	90	1	2456	HSPA1B
GO:BP,	monovalent inorganic anion homeostasis	GO:0055083	0.259135	0.586474	2	90	1	2456	CKB
GO:BP,	methylglyoxal biosynthetic process	GO:0019242	0.259135	0.586474	2	90	1	2456	TPI1
GO:BP,	xylulose metabolic process	GO:0005997	0.259135	0.586474	2	90	1	2456	TKT
GO:BP,	regulation of transmembrane receptor protein serine/threonine kinase signaling pathway	GO:0090092	0.259135	0.586474	24	90	3	2456	UBB,SDCBP,PIN1
GO:BP,	apoptotic process involved in morphogenesis	GO:0060561	0.259135	0.586474	2	90	1	2456	CRYAB
GO:BP,	cytosolic transport	GO:0016482	0.259135	0.586474	60	90	5	2456	MAP2,SNX3,VTI1B,SNX12,RAB6A
GO:BP,	response to insecticide	GO:0017085	0.259135	0.586474	2	90	1	2456	MAP1B
GO:BP,	xylulose biosynthetic process	GO:0005999	0.259135	0.586474	2	90	1	2456	TKT
GO:BP,	positive regulation of Wnt-mediated midbrain dopaminergic neuron differentiation	GO:1905426	0.259135	0.586474	2	90	1	2456	CSNK1D
GO:BP,	negative regulation of cellular macromolecule biosynthetic process	GO:2000113	0.259135	0.586474	141	90	9	2456	UBB,CHMP1A,ENO1,CALR,DNAJB6,PRDX5,NCL,CRYAB,HSPA8
GO:BP,	cardiac epithelial to mesenchymal transition	GO:0060317	0.259135	0.586474	2	90	1	2456	RTN4
GO:BP,	positive regulation of nucleotide-binding oligomerization domain containing signaling pathway	GO:0070426	0.259135	0.586474	2	90	1	2456	HSPA1B
GO:BP,	regulation of dopamine receptor signaling pathway	GO:0060159	0.259135	0.586474	2	90	1	2456	PALM
GO:BP,	regulation of phosphate metabolic process	GO:0019220	0.259135	0.586474	295	90	16	2456	MAPT,UBB,ENO1,PEA15,PGAM1,HSPB1,CLU,HPCA,YWHAZ,KARS1,CSNK1D,PAFAH1B1,YWHAE,RTRAF,SDCBP,PIN1
GO:BP,	embryonic placenta morphogenesis	GO:0060669	0.259135	0.586474	2	90	1	2456	DNAJB6
GO:BP,	cell differentiation involved in embryonic placenta development	GO:0060706	0.259135	0.586474	2	90	1	2456	DNAJB6
GO:BP,	regulation of nucleotide-binding oligomerization domain containing signaling pathway	GO:0070424	0.259135	0.586474	2	90	1	2456	HSPA1B
GO:BP,	regulation of nucleotide-binding oligomerization domain containing 2 signaling pathway	GO:0070432	0.259135	0.586474	2	90	1	2456	HSPA1B
GO:BP,	forebrain cell migration	GO:0021885	0.259135	0.586474	11	90	2	2456	PAFAH1B1,RTN4
GO:BP,	hypothalamus gonadotrophin-releasing hormone neuron differentiation	GO:0021886	0.259135	0.586474	2	90	1	2456	UBB
GO:BP,	maintenance of centrosome location	GO:0051661	0.259135	0.586474	2	90	1	2456	PAFAH1B1
GO:BP,	negative regulation of signaling	GO:0023057	0.259135	0.586474	223	90	13	2456	MAPT,UBB,ENO1,PHPT1,CSNK1A1,PEA15,CALR,HSPB1,CLU,HSPA1B,PALM,PAFAH1B1,PIN1
GO:BP,	cellular anion homeostasis	GO:0030002	0.259135	0.586474	2	90	1	2456	CKB
GO:BP,	muscle atrophy	GO:0014889	0.259135	0.586474	2	90	1	2456	GSN
GO:BP,	fat pad development	GO:0060613	0.259135	0.586474	2	90	1	2456	UBB
GO:BP,	actin filament-based process	GO:0030029	0.259135	0.586474	199	90	12	2456	ARHGDIA,PHPT1,CALR,DNAJB6,VIM,GSN,PAFAH1B1,FSCN1,SDCBP,INA,CFL1,CAMK2D
GO:BP,	positive regulation of nucleotide-binding oligomerization domain containing 2 signaling pathway	GO:0070434	0.259135	0.586474	2	90	1	2456	HSPA1B
GO:BP,	cell projection organization	GO:0030030	0.259135	0.586474	343	90	18	2456	MAPT,ARHGDIA,GFAP,UBB,MAP2,VIM,SNX3,GSN,PALM,NEFL,CSNK1D,PAFAH1B1,YWHAE,FSCN1,SDCBP,CFL1,MAP1B,RTN4
GO:BP,	negative regulation of cell communication	GO:0010648	0.259135	0.586474	223	90	13	2456	MAPT,UBB,ENO1,PHPT1,CSNK1A1,PEA15,CALR,HSPB1,CLU,HSPA1B,PALM,PAFAH1B1,PIN1
GO:BP,	response to electrical stimulus	GO:0051602	0.259135	0.586474	12	90	2	2456	HPCA,PALM
GO:BP,	beta-catenin destruction complex assembly	GO:1904885	0.259135	0.586474	2	90	1	2456	CSNK1A1
GO:BP,	microtubule cytoskeleton organization involved in establishment of planar polarity	GO:0090176	0.259135	0.586474	2	90	1	2456	PAFAH1B1
GO:BP,	cellular monovalent inorganic anion homeostasis	GO:0030320	0.259135	0.586474	2	90	1	2456	CKB
GO:BP,	response to folic acid	GO:0051593	0.259135	0.586474	2	90	1	2456	GSN
GO:BP,	microspike assembly	GO:0030035	0.259135	0.586474	2	90	1	2456	FSCN1
GO:BP,	positive regulation of stress granule assembly	GO:0062029	0.259135	0.586474	2	90	1	2456	G3BP2
GO:BP,	regulation of glucagon secretion	GO:0070092	0.259135	0.586474	2	90	1	2456	AIMP1
GO:BP,	protein to membrane docking	GO:0022615	0.259135	0.586474	2	90	1	2456	SNX3
GO:BP,	peptide antigen assembly with MHC protein complex	GO:0002501	0.259135	0.586474	2	90	1	2456	CALR
GO:BP,	hypothalamus gonadotrophin-releasing hormone neuron development	GO:0021888	0.259135	0.586474	2	90	1	2456	UBB
GO:BP,	cerebral cortex neuron differentiation	GO:0021895	0.259135	0.586474	2	90	1	2456	PAFAH1B1
GO:BP,	regulation of Wnt-mediated midbrain dopaminergic neuron differentiation	GO:1905424	0.259135	0.586474	2	90	1	2456	CSNK1D
GO:BP,	mitochondrial tRNA 5'-end processing	GO:0097745	0.259135	0.586474	2	90	1	2456	HSD17B10
GO:BP,	hypothalamus cell differentiation	GO:0021979	0.259135	0.586474	2	90	1	2456	UBB
GO:BP,	positive regulation of dendritic cell chemotaxis	GO:2000510	0.259135	0.586474	2	90	1	2456	CALR
GO:BP,	regulation of dendritic cell chemotaxis	GO:2000508	0.259135	0.586474	2	90	1	2456	CALR
GO:BP,	telencephalon cell migration	GO:0022029	0.259135	0.586474	11	90	2	2456	PAFAH1B1,RTN4
GO:BP,	regulation of postsynaptic neurotransmitter receptor internalization	GO:0099149	0.259135	0.586474	2	90	1	2456	HPCA
GO:BP,	response to lithium ion	GO:0010226	0.259135	0.586474	2	90	1	2456	CALR
GO:BP,	membrane raft localization	GO:0051665	0.259135	0.586474	2	90	1	2456	GSN
GO:BP,	MHC protein complex assembly	GO:0002396	0.259135	0.586474	2	90	1	2456	CALR
GO:BP,	regulation of midbrain dopaminergic neuron differentiation	GO:1904956	0.259135	0.586474	2	90	1	2456	CSNK1D
GO:BP,	positive regulation of midbrain dopaminergic neuron differentiation	GO:1904958	0.259135	0.586474	2	90	1	2456	CSNK1D
GO:BP,	dendritic cell chemotaxis	GO:0002407	0.259135	0.586474	2	90	1	2456	CALR
GO:BP,	regulation of microvillus assembly	GO:0032534	0.259135	0.586474	2	90	1	2456	FSCN1
GO:BP,	late endosome to vacuole transport via multivesicular body sorting pathway	GO:0032511	0.259135	0.586474	2	90	1	2456	VTA1
GO:BP,	negative regulation of protein catabolic process	GO:0042177	0.259135	0.586474	42	90	4	2456	SNX3,SNX12,SDCBP,PIN1
GO:BP,	positive regulation of mRNA splicing, via spliceosome	GO:0048026	0.259135	0.586474	11	90	2	2456	NCL,HSPA8
GO:BP,	astrocyte activation	GO:0048143	0.259135	0.586474	2	90	1	2456	MAPT
GO:BP,	Golgi vesicle docking	GO:0048211	0.259135	0.586474	2	90	1	2456	USO1
GO:BP,	multi-organism cellular process	GO:0044764	0.259135	0.586474	2	90	1	2456	PPIA
GO:BP,	locomotion	GO:0040011	0.259135	0.586474	296	90	16	2456	ARHGDIA,PPIA,PHPT1,CALR,HSPB1,AIMP1,KARS1,NEFL,PAFAH1B1,YWHAE,FSCN1,SDCBP,CFL1,PIN1,MAP1B,RTN4
GO:BP,	negative regulation of viral life cycle	GO:1903901	0.259135	0.586474	11	90	2	2456	SNX3,GSN
GO:BP,	organelle fission	GO:0048285	0.259135	0.586474	78	90	6	2456	MAPT,UBB,CHMP1A,CALR,HSPA1B,PIN1
GO:BP,	regulation of mitotic spindle assembly	GO:1901673	0.259135	0.586474	12	90	2	2456	CHMP1A,HSPA1B
GO:BP,	regulation of synaptic vesicle transport	GO:1902803	0.259135	0.586474	2	90	1	2456	MAP2
GO:BP,	negative regulation of glucose import	GO:0046325	0.259135	0.586474	2	90	1	2456	PEA15
GO:BP,	regulation of vesicle transport along microtubule	GO:1901608	0.259135	0.586474	2	90	1	2456	MAP2
GO:BP,	minus-end-directed organelle transport along microtubule	GO:0072385	0.259135	0.586474	2	90	1	2456	RAB6A
GO:BP,	organic substance catabolic process	GO:1901575	0.259135	0.586474	502	90	25	2456	GFAP,UBB,ENO1,CSNK1A1,TOLLIP,PGAM1,HSPB1,ENO2,CLU,PAFAH1B3,VIM,SNX3,HSD17B10,YWHAZ,HSPA1B,TPI1,BLVRB,CSNK1D,PAFAH1B1,SSB,SNX12,SDCBP,PIN1,HSPA8,SND1
GO:BP,	multi-organism membrane organization	GO:0044803	0.259135	0.586474	2	90	1	2456	PPIA
GO:BP,	negative regulation of nucleobase-containing compound metabolic process	GO:0045934	0.259135	0.586474	141	90	9	2456	UBB,CHMP1A,ENO1,CALR,HPCA,DNAJB6,PRDX5,CRYAB,HSPA8
GO:BP,	apoptotic process involved in development	GO:1902742	0.259135	0.586474	2	90	1	2456	CRYAB
GO:BP,	plus-end-directed organelle transport along microtubule	GO:0072386	0.259135	0.586474	2	90	1	2456	MAPT
GO:BP,	regulation of protein processing in phagocytic vesicle	GO:1903921	0.259135	0.586474	2	90	1	2456	GSN
GO:BP,	establishment of planar polarity of embryonic epithelium	GO:0042249	0.259135	0.586474	2	90	1	2456	PAFAH1B1
GO:BP,	positive regulation of neuron death	GO:1901216	0.259135	0.586474	26	90	3	2456	MAPT,CLU,PIN1
GO:BP,	developmental process	GO:0032502	0.259135	0.586474	990	90	44	2456	MAPT,BRD2,ARHGDIA,GFAP,UBB,UNC13D,PPIB,CSNK1A1,TOLLIP,CALR,HSPB1,PITHD1,CLU,CBR1,HPCAL4,MAP2,HPCA,PAFAH1B3,DNAJB6,VIM,SNX3,EIF4H,AIMP1,YWHAZ,CKB,HSPA1B,GSN,PALM,NEFL,CSNK1D,PAFAH1B1,TPPP,YWHAE,SYN1,PRKRA,NCL,SDCBP,INA,CFL1,PIN1,MAP1B,CRYAB,SND1,RTN4
GO:BP,	positive regulation of cysteine-type endopeptidase activity involved in apoptotic signaling pathway	GO:2001269	0.259135	0.586474	2	90	1	2456	GSN
GO:BP,	ear development	GO:0043583	0.259135	0.586474	24	90	3	2456	HPCA,PAFAH1B1,PRKRA
GO:BP,	regulation of MAPK cascade	GO:0043408	0.259135	0.586474	100	90	7	2456	UBB,PEA15,YWHAZ,KARS1,PAFAH1B1,SDCBP,PIN1
GO:BP,	positive regulation of extrinsic apoptotic signaling pathway via death domain receptors	GO:1902043	0.259135	0.586474	2	90	1	2456	PEA15
GO:BP,	regulation of neurofibrillary tangle assembly	GO:1902996	0.259135	0.586474	2	90	1	2456	CLU
GO:BP,	positive regulation of tumor necrosis factor-mediated signaling pathway	GO:1903265	0.259135	0.586474	2	90	1	2456	HSPA1B
GO:BP,	negative regulation of nucleotide metabolic process	GO:0045980	0.259135	0.586474	2	90	1	2456	HPCA
GO:BP,	regulation of hypoxia-induced intrinsic apoptotic signaling pathway	GO:1903297	0.259135	0.586474	2	90	1	2456	ENO1
GO:BP,	negative regulation of hypoxia-induced intrinsic apoptotic signaling pathway	GO:1903298	0.259135	0.586474	2	90	1	2456	ENO1
GO:BP,	positive regulation of protein modification by small protein conjugation or removal	GO:1903322	0.259135	0.586474	26	90	3	2456	UBB,TOLLIP,PIN1
GO:BP,	positive regulation of extracellular exosome assembly	GO:1903553	0.259135	0.586474	2	90	1	2456	SDCBP
GO:BP,	positive regulation of tumor necrosis factor superfamily cytokine production	GO:1903557	0.259135	0.586474	11	90	2	2456	HSPB1,CLU
GO:BP,	positive regulation of macrophage activation	GO:0043032	0.259135	0.586474	2	90	1	2456	KARS1
GO:BP,	cellular response to redox state	GO:0071461	0.259135	0.586474	2	90	1	2456	ARHGDIA
GO:BP,	cytoplasmic sequestering of NF-kappaB	GO:0007253	0.259135	0.586474	2	90	1	2456	G3BP2
GO:BP,	regulation of anterograde synaptic vesicle transport	GO:1903742	0.259135	0.586474	2	90	1	2456	MAP2
GO:BP,	middle ear morphogenesis	GO:0042474	0.259135	0.586474	2	90	1	2456	PRKRA
GO:BP,	cellular response to salt	GO:1902075	0.259135	0.586474	2	90	1	2456	HPCA
GO:BP,	cellular modified amino acid biosynthetic process	GO:0042398	0.259135	0.586474	12	90	2	2456	CNDP2,CKB
GO:BP,	endoplasmic reticulum tubular network formation	GO:0071787	0.259135	0.586474	2	90	1	2456	RTN4
GO:BP,	vitamin K metabolic process	GO:0042373	0.259135	0.586474	2	90	1	2456	CBR1
GO:BP,	pentose-phosphate shunt, non-oxidative branch	GO:0009052	0.259135	0.586474	2	90	1	2456	TKT
GO:BP,	regulation of establishment of T cell polarity	GO:1903903	0.259135	0.586474	2	90	1	2456	GSN
GO:BP,	male meiosis I	GO:0007141	0.259135	0.586474	2	90	1	2456	UBB
GO:BP,	activation of MAPK activity	GO:0000187	0.259135	0.586474	26	90	3	2456	UBB,PEA15,KARS1
GO:BP,	MAPK cascade	GO:0000165	0.259135	0.586474	160	90	10	2456	UBB,PEA15,YWHAZ,KARS1,NEFL,PAFAH1B1,YWHAE,SDCBP,PIN1,CRYAB
GO:BP,	cellular response to muramyl dipeptide	GO:0071225	0.259135	0.586474	2	90	1	2456	VIM
GO:BP,	regulation of viral genome replication	GO:0045069	0.259135	0.586474	25	90	3	2456	PPIA,PPIB,HSPA8
GO:BP,	regulation of cellular amide metabolic process	GO:0034248	0.259135	0.586474	117	90	8	2456	PGAM1,CALR,HSPB1,CLU,VIM,EIF4H,NCL,PIN1
GO:BP,	phosphorus metabolic process	GO:0006793	0.259135	0.586474	638	90	30	2456	MAPT,UBB,ENO1,PHPT1,CSNK1A1,TOLLIP,PEA15,PGAM1,HSPB1,ENO2,CLU,HPCA,YWHAZ,CKB,TKT,TPI1,KARS1,NEFL,CSNK1D,PAFAH1B1,YWHAE,PRKRA,RTRAF,AK1,SDCBP,CFL1,PIN1,CRYAB,ME1,CAMK2D
GO:BP,	positive regulation of podosome assembly	GO:0071803	0.259135	0.586474	2	90	1	2456	FSCN1
GO:BP,	nuclear division	GO:0000280	0.259135	0.586474	60	90	5	2456	UBB,CHMP1A,CALR,HSPA1B,PIN1
GO:BP,	fat-soluble vitamin metabolic process	GO:0006775	0.259135	0.586474	2	90	1	2456	CBR1
GO:BP,	biosynthetic process	GO:0009058	0.259135	0.586474	838	90	38	2456	BRD2,PPIA,UBB,CHMP1A,ENO1,PGAM1,CALR,HSPB1,PITHD1,ENO2,CLU,CBR1,HPCA,MLF2,DNAJB6,VIM,G3BP2,CNDP2,EIF4H,AIMP1,CKB,TKT,HSPA1B,EEF1B2,TPI1,PRDX5,KARS1,RTRAF,AK1,NCL,EIF3CL,PIN1,CRYAB,HSPA8,ME1,CAMK2D,SND1,PCBP1
GO:BP,	phosphate-containing compound metabolic process	GO:0006796	0.259135	0.586474	634	90	30	2456	MAPT,UBB,ENO1,PHPT1,CSNK1A1,TOLLIP,PEA15,PGAM1,HSPB1,ENO2,CLU,HPCA,YWHAZ,CKB,TKT,TPI1,KARS1,NEFL,CSNK1D,PAFAH1B1,YWHAE,PRKRA,RTRAF,AK1,SDCBP,CFL1,PIN1,CRYAB,ME1,CAMK2D
GO:BP,	regulation of protein monoubiquitination	GO:1902525	0.259135	0.586474	2	90	1	2456	UBB
GO:BP,	response to vitamin	GO:0033273	0.259135	0.586474	12	90	2	2456	GSN,MAP1B
GO:BP,	response to sodium arsenite	GO:1903935	0.259135	0.586474	2	90	1	2456	NEFL
GO:BP,	positive regulation of tumor necrosis factor production	GO:0032760	0.259135	0.586474	11	90	2	2456	HSPB1,CLU
GO:BP,	positive regulation of myeloid cell differentiation	GO:0045639	0.259135	0.586474	11	90	2	2456	PITHD1,HSPA1B
GO:BP,	regulation of extrinsic apoptotic signaling pathway	GO:2001236	0.259135	0.586474	24	90	3	2456	PEA15,HSPA1B,PDIA3
GO:BP,	positive regulation of mRNA processing	GO:0050685	0.259135	0.586474	12	90	2	2456	NCL,HSPA8
GO:BP,	cellular sphingolipid homeostasis	GO:0090156	0.259135	0.586474	2	90	1	2456	RTN4
GO:BP,	positive regulation of mammary gland epithelial cell proliferation	GO:0033601	0.259135	0.586474	2	90	1	2456	RTN4
GO:BP,	positive regulation of ERBB signaling pathway	GO:1901186	0.259135	0.586474	2	90	1	2456	RTN4
GO:BP,	regulation of toll-like receptor 9 signaling pathway	GO:0034163	0.259135	0.586474	2	90	1	2456	RTN4
GO:BP,	mesenchymal cell differentiation	GO:0048762	0.259135	0.586474	25	90	3	2456	SDCBP,CFL1,RTN4
GO:BP,	positive regulation of protein processing in phagocytic vesicle	GO:1903923	0.259135	0.586474	2	90	1	2456	GSN
GO:BP,	negative regulation of trophoblast cell migration	GO:1901164	0.259135	0.586474	2	90	1	2456	CALR
GO:BP,	catabolic process	GO:0009056	0.259135	0.586474	612	90	29	2456	MAPT,GFAP,UBB,ENO1,CSNK1A1,TOLLIP,PGAM1,HSPB1,ENO2,CLU,PAFAH1B3,VIM,SNX3,HSD17B10,YWHAZ,HSPA1B,TPI1,PRDX5,BLVRB,CSNK1D,PAFAH1B1,SSB,SNX12,SDCBP,PIN1,ATP6V1E1,VTA1,HSPA8,SND1
GO:CC,	intracellular vesicle	GO:0097708	0.261033	0.583305	648	90	31	2456	PPIA,UBB,CHMP1A,UNC13D,PPIB,TOLLIP,PGAM1,CALR,CLU,VIM,SNX3,GANAB,YWHAZ,HSPA1B,PRDX5,GSN,VTI1B,PALM,PDIA3,YWHAE,SYN1,SNX12,SDCBP,CLINT1,ATP6V1E1,VTA1,HSPA8,CAMK2D,SND1,USO1,RAB6A
GO:CC,	cytoplasmic vesicle	GO:0031410	0.261033	0.583305	648	90	31	2456	PPIA,UBB,CHMP1A,UNC13D,PPIB,TOLLIP,PGAM1,CALR,CLU,VIM,SNX3,GANAB,YWHAZ,HSPA1B,PRDX5,GSN,VTI1B,PALM,PDIA3,YWHAE,SYN1,SNX12,SDCBP,CLINT1,ATP6V1E1,VTA1,HSPA8,CAMK2D,SND1,USO1,RAB6A
GO:CC,	endocytic vesicle	GO:0030139	0.261033	0.583305	93	90	7	2456	UBB,CALR,VIM,SNX3,GSN,PDIA3,CAMK2D
GO:BP,	spindle assembly	GO:0051225	0.26389	0.578577	27	90	3	2456	CHMP1A,HSPA1B,CSNK1D
GO:BP,	neural nucleus development	GO:0048857	0.26389	0.578577	27	90	3	2456	CKB,YWHAE,INA
GO:BP,	regulation of endopeptidase activity	GO:0052548	0.26389	0.578577	81	90	6	2456	MAPT,DNAJB6,PRDX5,GSN,YWHAE,CRYAB
GO:BP,	cellular response to transforming growth factor beta stimulus	GO:0071560	0.26389	0.578577	27	90	3	2456	UBB,SDCBP,PIN1
GO:BP,	signal transduction by protein phosphorylation	GO:0023014	0.26389	0.578577	164	90	10	2456	UBB,PEA15,YWHAZ,KARS1,NEFL,PAFAH1B1,YWHAE,SDCBP,PIN1,CRYAB
GO:BP,	positive regulation of neuron projection development	GO:0010976	0.26389	0.578577	81	90	6	2456	MAPT,ARHGDIA,SNX3,NEFL,PAFAH1B1,MAP1B
GO:BP,	organelle localization by membrane tethering	GO:0140056	0.265049	0.576674	62	90	5	2456	VTI1B,CSNK1D,PAFAH1B1,YWHAE,USO1
GO:BP,	cellular response to inorganic substance	GO:0071241	0.26644	0.5744	44	90	4	2456	CALR,HPCA,GSN,CAMK2D
GO:BP,	positive regulation of response to stimulus	GO:0048584	0.26644	0.5744	371	90	19	2456	UBB,PHPT1,PEA15,CALR,HSPB1,CLU,G3BP2,YWHAZ,HSPA1B,GSN,KARS1,CSNK1D,PAFAH1B1,PDIA3,YWHAE,PRKRA,SDCBP,PIN1,RTN4
GO:BP,	negative regulation of cellular amide metabolic process	GO:0034249	0.26644	0.5744	44	90	4	2456	CALR,CLU,NCL,PIN1
GO:BP,	multicellular organism development	GO:0007275	0.26644	0.5744	848	90	38	2456	MAPT,BRD2,ARHGDIA,GFAP,UBB,PPIB,CALR,HSPB1,PITHD1,CLU,HPCAL4,MAP2,HPCA,PAFAH1B3,DNAJB6,VIM,SNX3,AIMP1,YWHAZ,CKB,HSPA1B,GSN,PALM,NEFL,CSNK1D,PAFAH1B1,TPPP,YWHAE,SYN1,PRKRA,NCL,SDCBP,INA,CFL1,PIN1,MAP1B,CRYAB,RTN4
GO:BP,	macromolecule biosynthetic process	GO:0009059	0.26644	0.5744	592	90	28	2456	BRD2,PPIA,UBB,CHMP1A,ENO1,CALR,HSPB1,PITHD1,CLU,MLF2,DNAJB6,VIM,G3BP2,EIF4H,AIMP1,HSPA1B,EEF1B2,PRDX5,KARS1,RTRAF,NCL,EIF3CL,PIN1,CRYAB,HSPA8,CAMK2D,SND1,PCBP1
GO:BP,	myeloid leukocyte activation	GO:0002274	0.268226	0.571499	209	90	12	2456	MAPT,PPIA,UNC13D,TOLLIP,PGAM1,CLU,HSPA1B,GSN,KARS1,SDCBP,HSPA8,RAB6A
GO:MF,	structural constituent of cytoskeleton	GO:0005200	0.269901	0.568796	57	90	5	2456	GFAP,VIM,NEFL,NEFM,INA
GO:BP,	biological regulation	GO:0065007	0.270057	0.568545	1733	90	70	2456	MAPT,BRD2,ARHGDIA,GFAP,PPIA,UBB,CHMP1A,UNC13D,PPIB,ENO1,PHPT1,CSNK1A1,TOLLIP,PEA15,PGAM1,CALR,HSPB1,CNRIP1,PSD3,PITHD1,CLU,HPCAL4,MAP2,HPCA,MLF2,DNAJB6,VIM,G3BP2,SNX3,EIF4H,AIMP1,YWHAZ,CKB,TKT,HSPA1B,PRDX5,GSN,VTI1B,PALM,KARS1,NEFL,CSNK1D,PAFAH1B1,SSB,TPPP,PDIA3,YWHAE,FSCN1,SYN1,PRKRA,RTRAF,AK1,NCL,SNX12,SDCBP,ANXA5,CFL1,PIN1,MAP1B,ATP6V1E1,CRYAB,HSPA8,ME1,CAMK2D,SND1,SUGT1,USO1,PCBP1,RAB6A,RTN4
GO:CC,	dentate gyrus mossy fiber	GO:0044302	0.270342	0.568087	2	90	1	2456	MAP1B
GO:CC,	CA3 pyramidal cell dendrite	GO:0097442	0.270342	0.568087	2	90	1	2456	MAP2
GO:CC,	cytoplasmic ribonucleoprotein granule	GO:0036464	0.270342	0.568087	59	90	5	2456	MAPT,G3BP2,NCL,INA,PCBP1
GO:CC,	condensed nuclear chromosome	GO:0000794	0.270342	0.568087	12	90	2	2456	CHMP1A,SYN1
GO:CC,	endosome to plasma membrane transport vesicle	GO:0070381	0.270342	0.568087	2	90	1	2456	RAB6A
GO:CC,	aminoacyl-tRNA synthetase multienzyme complex	GO:0017101	0.270342	0.568087	11	90	2	2456	AIMP1,KARS1
GO:CC,	hippocampal mossy fiber	GO:0097457	0.270342	0.568087	2	90	1	2456	MAP1B
GO:CC,	podosome	GO:0002102	0.270342	0.568087	11	90	2	2456	GSN,FSCN1
GO:CC,	outer dense fiber	GO:0001520	0.270342	0.568087	2	90	1	2456	AK1
GO:CC,	RISC-loading complex	GO:0070578	0.270342	0.568087	2	90	1	2456	PRKRA
GO:CC,	axon hillock	GO:0043203	0.270342	0.568087	2	90	1	2456	MAP2
GO:CC,	proximal dendrite	GO:1990635	0.270342	0.568087	2	90	1	2456	MAP2
GO:CC,	kinesin complex	GO:0005871	0.270342	0.568087	11	90	2	2456	PAFAH1B1,YWHAE
GO:CC,	spherical high-density lipoprotein particle	GO:0034366	0.270342	0.568087	2	90	1	2456	CLU
GO:CC,	postsynaptic cytosol	GO:0099524	0.270342	0.568087	12	90	2	2456	PIN1,HSPA8
GO:CC,	mRNA cleavage factor complex	GO:0005849	0.270342	0.568087	2	90	1	2456	CSNK1A1
GO:CC,	mRNA cleavage and polyadenylation specificity factor complex	GO:0005847	0.270342	0.568087	2	90	1	2456	CSNK1A1
GO:CC,	primary dendrite	GO:0150001	0.270342	0.568087	2	90	1	2456	MAP2
GO:CC,	postsynaptic intermediate filament cytoskeleton	GO:0099160	0.270342	0.568087	2	90	1	2456	NEFL
GO:CC,	extrinsic component of synaptic vesicle membrane	GO:0098850	0.270342	0.568087	2	90	1	2456	SYN1
GO:CC,	varicosity	GO:0043196	0.270342	0.568087	2	90	1	2456	MAP1B
GO:CC,	proximal neuron projection	GO:1990769	0.270342	0.568087	2	90	1	2456	MAP2
GO:CC,	somatodendritic compartment	GO:0036477	0.270342	0.568087	269	90	15	2456	MAPT,UBB,ENO2,CLU,MAP2,HPCA,CKB,VTI1B,PALM,PAFAH1B1,SYN1,MAP1B,CRYAB,HSPA8,RTN4
GO:CC,	glucosidase II complex	GO:0017177	0.270342	0.568087	2	90	1	2456	GANAB
GO:CC,	retromer complex	GO:0030904	0.270342	0.568087	11	90	2	2456	SNX3,SNX12
GO:CC,	mitochondrial ribonuclease P complex	GO:0030678	0.270342	0.568087	2	90	1	2456	HSD17B10
GO:CC,	ribonuclease P complex	GO:0030677	0.270342	0.568087	2	90	1	2456	HSD17B10
GO:BP,	regulation of anatomical structure size	GO:0090066	0.275799	0.559407	123	90	8	2456	MAPT,MAP2,GSN,NEFL,PAFAH1B1,CFL1,MAP1B,RTN4
GO:CC,	ribonucleoprotein granule	GO:0035770	0.276495	0.558312	62	90	5	2456	MAPT,G3BP2,NCL,INA,PCBP1
GO:BP,	monosaccharide metabolic process	GO:0005996	0.276754	0.557906	63	90	5	2456	ENO1,PGAM1,ENO2,TKT,TPI1
GO:BP,	mesenchyme development	GO:0060485	0.277445	0.556823	28	90	3	2456	SDCBP,CFL1,RTN4
GO:BP,	oligodendrocyte differentiation	GO:0048709	0.277445	0.556823	28	90	3	2456	CLU,GSN,TPPP
GO:BP,	regulation of amyloid-beta formation	GO:1902003	0.277445	0.556823	13	90	2	2456	CLU,PIN1
GO:BP,	negative regulation of endopeptidase activity	GO:0010951	0.277445	0.556823	45	90	4	2456	DNAJB6,PRDX5,YWHAE,CRYAB
GO:BP,	regulation of pattern recognition receptor signaling pathway	GO:0062207	0.277445	0.556823	13	90	2	2456	HSPA1B,RTN4
GO:BP,	response to transforming growth factor beta	GO:0071559	0.277445	0.556823	28	90	3	2456	UBB,SDCBP,PIN1
GO:BP,	regulation of calcium ion transmembrane transporter activity	GO:1901019	0.277445	0.556823	28	90	3	2456	HPCA,YWHAE,CAMK2D
GO:BP,	negative regulation of cellular response to growth factor stimulus	GO:0090288	0.277445	0.556823	13	90	2	2456	UBB,PIN1
GO:BP,	endosome organization	GO:0007032	0.277445	0.556823	28	90	3	2456	CHMP1A,SNX3,VTA1
GO:BP,	multivesicular body assembly	GO:0036258	0.277445	0.556823	13	90	2	2456	CHMP1A,VTA1
GO:BP,	JNK cascade	GO:0007254	0.277445	0.556823	28	90	3	2456	UBB,PAFAH1B1,SDCBP
GO:BP,	ciliary basal body-plasma membrane docking	GO:0097711	0.277445	0.556823	28	90	3	2456	CSNK1D,PAFAH1B1,YWHAE
GO:BP,	multivesicular body organization	GO:0036257	0.277445	0.556823	13	90	2	2456	CHMP1A,VTA1
GO:BP,	positive regulation of epithelial cell migration	GO:0010634	0.277445	0.556823	28	90	3	2456	CALR,HSPB1,RTN4
GO:BP,	positive regulation of viral life cycle	GO:1903902	0.277445	0.556823	28	90	3	2456	PPIA,PPIB,HSPA8
GO:BP,	pattern recognition receptor signaling pathway	GO:0002221	0.277445	0.556823	28	90	3	2456	UBB,HSPA1B,RTN4
GO:BP,	glial cell migration	GO:0008347	0.277445	0.556823	13	90	2	2456	PAFAH1B1,RTN4
GO:BP,	regulation of receptor internalization	GO:0002090	0.277445	0.556823	13	90	2	2456	HPCA,SDCBP
GO:BP,	regulation of leukocyte chemotaxis	GO:0002688	0.277445	0.556823	13	90	2	2456	CALR,KARS1
GO:BP,	postsynaptic cytoskeleton organization	GO:0099188	0.277445	0.556823	13	90	2	2456	NEFL,INA
GO:BP,	response to external biotic stimulus	GO:0043207	0.277948	0.556037	234	90	13	2456	UNC13D,ENO1,TOLLIP,HSPB1,CLU,VIM,G3BP2,SNX3,AIMP1,GSN,PRKRA,CFL1,CAMK2D
GO:BP,	response to other organism	GO:0051707	0.277948	0.556037	234	90	13	2456	UNC13D,ENO1,TOLLIP,HSPB1,CLU,VIM,G3BP2,SNX3,AIMP1,GSN,PRKRA,CFL1,CAMK2D
GO:BP,	response to topologically incorrect protein	GO:0035966	0.28371	0.547125	64	90	5	2456	CALR,HSPB1,CLU,HSPA1B,HSPA8
GO:MF,	structural constituent of postsynapse	GO:0099186	0.284207	0.546366	11	90	2	2456	NEFL,INA
GO:MF,	keratin filament binding	GO:1990254	0.284604	0.545759	2	90	1	2456	VIM
GO:MF,	RISC complex binding	GO:1905172	0.284604	0.545759	2	90	1	2456	SND1
GO:MF,	transferase activity, transferring aldehyde or ketonic groups	GO:0016744	0.284604	0.545759	2	90	1	2456	TKT
GO:MF,	phosphatidylinositol bisphosphate binding	GO:1902936	0.284604	0.545759	26	90	3	2456	MAPT,SNX3,SDCBP
GO:MF,	carbonyl reductase (NADPH) activity	GO:0004090	0.284604	0.545759	2	90	1	2456	CBR1
GO:MF,	pre-miRNA binding	GO:0070883	0.284604	0.545759	2	90	1	2456	PRKRA
GO:MF,	1-alkyl-2-acetylglycerophosphocholine esterase activity	GO:0003847	0.284604	0.545759	2	90	1	2456	PAFAH1B3
GO:MF,	biliverdin reductase activity	GO:0004074	0.284604	0.545759	2	90	1	2456	BLVRB
GO:MF,	signaling receptor complex adaptor activity	GO:0030159	0.284604	0.545759	2	90	1	2456	G3BP2
GO:MF,	ubiquitin conjugating enzyme binding	GO:0031624	0.284604	0.545759	2	90	1	2456	TOLLIP
GO:MF,	platelet-activating factor acetyltransferase activity	GO:0047179	0.284604	0.545759	2	90	1	2456	PAFAH1B3
GO:MF,	tau protein binding	GO:0048156	0.284604	0.545759	26	90	3	2456	CLU,MAP2,PIN1
GO:MF,	intramolecular oxidoreductase activity, interconverting aldoses and ketoses	GO:0016861	0.284604	0.545759	2	90	1	2456	TPI1
GO:MF,	sodium channel inhibitor activity	GO:0019871	0.284604	0.545759	2	90	1	2456	CAMK2D
GO:MF,	cytokine receptor binding	GO:0005126	0.284604	0.545759	12	90	2	2456	TOLLIP,SDCBP
GO:MF,	AT DNA binding	GO:0003680	0.284604	0.545759	2	90	1	2456	MAPT
GO:MF,	neurexin family protein binding	GO:0042043	0.284604	0.545759	2	90	1	2456	SDCBP
GO:MF,	glucosidase activity	GO:0015926	0.284604	0.545759	2	90	1	2456	GANAB
GO:MF,	lipid binding	GO:0008289	0.284604	0.545759	161	90	10	2456	MAPT,ARHGDIA,PSD3,SNX3,SNX12,SDCBP,CLINT1,ANXA5,MAP1B,HSPA8
GO:MF,	protein tag	GO:0031386	0.284604	0.545759	2	90	1	2456	UBB
GO:BP,	brain development	GO:0007420	0.28675	0.542497	168	90	10	2456	UBB,HPCA,PAFAH1B3,CKB,NEFL,CSNK1D,PAFAH1B1,YWHAE,INA,RTN4
GO:BP,	cellular protein-containing complex assembly	GO:0034622	0.287427	0.541472	305	90	16	2456	MAPT,BRD2,UBB,CALR,CLU,MAP2,HSPA1B,GSN,NEFL,CSNK1D,TPPP,EIF3CL,CLINT1,MAP1B,CRYAB,RTN4
GO:BP,	positive regulation of protein metabolic process	GO:0051247	0.289967	0.537652	282	90	15	2456	MAPT,UBB,ENO1,CSNK1A1,TOLLIP,PEA15,HSPB1,CLU,VIM,HSPA1B,GSN,KARS1,CSNK1D,SDCBP,PIN1
GO:BP,	cellular macromolecule biosynthetic process	GO:0034645	0.290834	0.536355	574	90	27	2456	BRD2,PPIA,UBB,CHMP1A,ENO1,CALR,HSPB1,PITHD1,CLU,MLF2,DNAJB6,VIM,G3BP2,EIF4H,AIMP1,HSPA1B,EEF1B2,PRDX5,KARS1,RTRAF,NCL,EIF3CL,PIN1,CRYAB,HSPA8,CAMK2D,PCBP1
GO:BP,	negative regulation of protein-containing complex assembly	GO:0031333	0.290859	0.536317	46	90	4	2456	CLU,MAP2,GSN,CRYAB
GO:BP,	carbohydrate catabolic process	GO:0016052	0.290859	0.536317	46	90	4	2456	ENO1,PGAM1,ENO2,TPI1
GO:BP,	protein maturation	GO:0051604	0.290859	0.536317	46	90	4	2456	ENO1,CALR,GSN,SNX12
GO:BP,	negative regulation of biosynthetic process	GO:0009890	0.293286	0.532708	169	90	10	2456	UBB,CHMP1A,ENO1,CALR,HPCA,DNAJB6,PRDX5,NCL,CRYAB,HSPA8
GO:CC,	perikaryon	GO:0043204	0.293506	0.532383	45	90	4	2456	ENO2,HPCA,MAP1B,CRYAB
GO:CC,	dendrite membrane	GO:0032590	0.293506	0.532383	13	90	2	2456	HPCA,PALM
GO:CC,	nuclear body	GO:0016604	0.293764	0.532002	124	90	8	2456	MAPT,BRD2,CSNK1A1,TOLLIP,TKT,HSPA1B,PIN1,PCBP1
GO:BP,	cell cycle	GO:0007049	0.293969	0.531698	330	90	17	2456	UBB,CHMP1A,CSNK1A1,PEA15,CALR,HSPA1B,CSNK1D,PAFAH1B1,TPPP,YWHAE,AK1,SDCBP,CFL1,PIN1,HSPA8,SND1,SUGT1
REAC,	Gluconeogenesis	REAC:R-HSA-70263	0.294192	0.531369	18	90	4	2456	ENO1,PGAM1,ENO2,TPI1
REAC,	Assembly Of The HIV Virion	REAC:R-HSA-175474	0.294192	0.531369	3	90	2	2456	PPIA,UBB
REAC,	Cellular response to heat stress	REAC:R-HSA-3371556	0.294192	0.531369	41	90	6	2456	DNAJB6,HSPA1B,YWHAE,CRYAB,HSPA8,CAMK2D
GO:BP,	membrane organization	GO:0061024	0.294488	0.530933	283	90	15	2456	PPIA,UBB,CHMP1A,CALR,CLU,SNX3,YWHAZ,GSN,VTI1B,CSNK1D,PAFAH1B1,YWHAE,HSPA8,USO1,RTN4
GO:BP,	negative regulation of protein modification process	GO:0031400	0.294538	0.530859	126	90	8	2456	MAPT,HSPB1,HSPA1B,PAFAH1B1,TPPP,YWHAE,RTRAF,PIN1
GO:BP,	intrinsic apoptotic signaling pathway	GO:0097193	0.294538	0.530859	65	90	5	2456	UBB,ENO1,HSPB1,CLU,PRKRA
GO:BP,	negative regulation of transmembrane transport	GO:0034763	0.295784	0.529026	29	90	3	2456	PEA15,YWHAE,CAMK2D
GO:BP,	positive regulation of cell motility	GO:2000147	0.298346	0.52528	85	90	6	2456	PHPT1,CALR,HSPB1,KARS1,SDCBP,RTN4
GO:BP,	negative regulation of macromolecule biosynthetic process	GO:0010558	0.301503	0.520709	150	90	9	2456	UBB,CHMP1A,ENO1,CALR,DNAJB6,PRDX5,NCL,CRYAB,HSPA8
GO:BP,	regulation of mitotic nuclear division	GO:0007088	0.301503	0.520709	30	90	3	2456	CHMP1A,HSPA1B,PIN1
GO:BP,	seminiferous tubule development	GO:0072520	0.301503	0.520709	3	90	1	2456	UBB
GO:BP,	nucleotide metabolic process	GO:0009117	0.301503	0.520709	129	90	8	2456	ENO1,PGAM1,ENO2,HPCA,TPI1,KARS1,AK1,ME1
GO:BP,	extracellular exosome assembly	GO:0071971	0.301503	0.520709	3	90	1	2456	SDCBP
GO:BP,	negative regulation of peptidase activity	GO:0010466	0.301503	0.520709	47	90	4	2456	DNAJB6,PRDX5,YWHAE,CRYAB
GO:BP,	gamete generation	GO:0007276	0.301503	0.520709	67	90	5	2456	BRD2,UBB,CALR,PAFAH1B3,PAFAH1B1
GO:BP,	cellular heat acclimation	GO:0070370	0.301503	0.520709	3	90	1	2456	HSPA1B
GO:BP,	response to biotic stimulus	GO:0009607	0.301503	0.520709	240	90	13	2456	UNC13D,ENO1,TOLLIP,HSPB1,CLU,VIM,G3BP2,SNX3,AIMP1,GSN,PRKRA,CFL1,CAMK2D
GO:BP,	mitotic chromosome condensation	GO:0007076	0.301503	0.520709	3	90	1	2456	CHMP1A
GO:BP,	Golgi organization	GO:0007030	0.301503	0.520709	48	90	4	2456	CSNK1A1,YWHAZ,CSNK1D,USO1
GO:BP,	cellular response to interferon-gamma	GO:0071346	0.301503	0.520709	30	90	3	2456	VIM,GSN,CAMK2D
GO:BP,	lens fiber cell differentiation	GO:0070306	0.301503	0.520709	3	90	1	2456	VIM
GO:BP,	positive regulation of cardiac muscle cell differentiation	GO:2000727	0.301503	0.520709	3	90	1	2456	PIN1
GO:BP,	regulation of cysteine-type endopeptidase activity involved in apoptotic signaling pathway	GO:2001267	0.301503	0.520709	3	90	1	2456	GSN
GO:BP,	neuron recognition	GO:0008038	0.301503	0.520709	15	90	2	2456	YWHAZ,RTN4
GO:BP,	positive regulation of extracellular matrix disassembly	GO:0090091	0.301503	0.520709	3	90	1	2456	FSCN1
GO:BP,	positive regulation of collagen metabolic process	GO:0010714	0.301503	0.520709	3	90	1	2456	VIM
GO:BP,	histone mRNA metabolic process	GO:0008334	0.301503	0.520709	3	90	1	2456	SSB
GO:BP,	male meiotic nuclear division	GO:0007140	0.301503	0.520709	3	90	1	2456	UBB
GO:BP,	positive regulation of organelle organization	GO:0010638	0.301503	0.520709	172	90	10	2456	MAPT,G3BP2,YWHAZ,HSPA1B,GSN,YWHAE,FSCN1,SDCBP,CFL1,MAP1B
GO:BP,	heat acclimation	GO:0010286	0.301503	0.520709	3	90	1	2456	HSPA1B
GO:BP,	negative regulation of phosphorus metabolic process	GO:0010563	0.301503	0.520709	109	90	7	2456	MAPT,HSPB1,HPCA,PAFAH1B1,YWHAE,RTRAF,PIN1
GO:BP,	axon regeneration	GO:0031103	0.301503	0.520709	15	90	2	2456	NEFL,MAP1B
GO:BP,	Golgi reassembly	GO:0090168	0.301503	0.520709	3	90	1	2456	YWHAZ
GO:BP,	heme catabolic process	GO:0042167	0.301503	0.520709	3	90	1	2456	BLVRB
GO:BP,	positive regulation of locomotion	GO:0040017	0.301503	0.520709	88	90	6	2456	PHPT1,CALR,HSPB1,KARS1,SDCBP,RTN4
GO:BP,	vascular endothelial growth factor signaling pathway	GO:0038084	0.301503	0.520709	3	90	1	2456	HSPB1
GO:BP,	dendritic cell migration	GO:0036336	0.301503	0.520709	3	90	1	2456	CALR
GO:BP,	interstrand cross-link repair	GO:0036297	0.301503	0.520709	3	90	1	2456	UBB
GO:BP,	TRIF-dependent toll-like receptor signaling pathway	GO:0035666	0.301503	0.520709	3	90	1	2456	UBB
GO:BP,	negative regulation of viral process	GO:0048525	0.301503	0.520709	14	90	2	2456	SNX3,GSN
GO:BP,	establishment of apical/basal cell polarity	GO:0035089	0.301503	0.520709	3	90	1	2456	FSCN1
GO:BP,	negative regulation of developmental growth	GO:0048640	0.301503	0.520709	14	90	2	2456	MAP2,RTN4
GO:BP,	ncRNA catabolic process	GO:0034661	0.301503	0.520709	3	90	1	2456	SND1
GO:BP,	regulation of receptor clustering	GO:1903909	0.301503	0.520709	3	90	1	2456	GSN
GO:BP,	negative regulation of establishment of protein localization to mitochondrion	GO:1903748	0.301503	0.520709	3	90	1	2456	MAPT
GO:BP,	cellular response to oxidative stress	GO:0034599	0.301503	0.520709	69	90	5	2456	MAPT,HSPB1,HSPA1B,PRDX5,PRKRA
GO:BP,	amyloid-beta metabolic process	GO:0050435	0.301503	0.520709	15	90	2	2456	CLU,PIN1
GO:BP,	toll-like receptor 9 signaling pathway	GO:0034162	0.301503	0.520709	3	90	1	2456	RTN4
GO:BP,	positive regulation of protein sumoylation	GO:0033235	0.301503	0.520709	3	90	1	2456	TOLLIP
GO:BP,	response to vitamin A	GO:0033189	0.301503	0.520709	3	90	1	2456	MAP1B
GO:BP,	positive regulation of RNA splicing	GO:0033120	0.301503	0.520709	14	90	2	2456	NCL,HSPA8
GO:BP,	regulation of trophoblast cell migration	GO:1901163	0.301503	0.520709	3	90	1	2456	CALR
GO:BP,	tetrapyrrole catabolic process	GO:0033015	0.301503	0.520709	3	90	1	2456	BLVRB
GO:BP,	positive regulation of mitochondrial outer membrane permeabilization involved in apoptotic signaling pathway	GO:1901030	0.301503	0.520709	14	90	2	2456	YWHAZ,YWHAE
GO:BP,	positive regulation of collagen biosynthetic process	GO:0032967	0.301503	0.520709	3	90	1	2456	VIM
GO:BP,	positive regulation of epithelial cell apoptotic process	GO:1904037	0.301503	0.520709	3	90	1	2456	GSN
GO:BP,	regulation of dopaminergic neuron differentiation	GO:1904338	0.301503	0.520709	3	90	1	2456	CSNK1D
GO:BP,	amyloid-beta formation	GO:0034205	0.301503	0.520709	14	90	2	2456	CLU,PIN1
GO:BP,	error-prone translesion synthesis	GO:0042276	0.301503	0.520709	3	90	1	2456	UBB
GO:BP,	phosphagen biosynthetic process	GO:0042396	0.301503	0.520709	3	90	1	2456	CKB
GO:BP,	outer ear morphogenesis	GO:0042473	0.301503	0.520709	3	90	1	2456	PRKRA
GO:BP,	positive regulation of protein localization to synapse	GO:1902474	0.301503	0.520709	3	90	1	2456	MAPT
GO:BP,	positive regulation of intrinsic apoptotic signaling pathway by p53 class mediator	GO:1902255	0.301503	0.520709	3	90	1	2456	UBB
GO:BP,	early endosome to late endosome transport	GO:0045022	0.301503	0.520709	15	90	2	2456	SNX3,SNX12
GO:BP,	positive regulation of adenylate cyclase activity	GO:0045762	0.301503	0.520709	3	90	1	2456	HPCA
GO:BP,	negative regulation of phosphate metabolic process	GO:0045936	0.301503	0.520709	108	90	7	2456	MAPT,HSPB1,HPCA,PAFAH1B1,YWHAE,RTRAF,PIN1
GO:BP,	positive regulation of transcription by RNA polymerase I	GO:0045943	0.301503	0.520709	3	90	1	2456	NCL
GO:BP,	modulation of molecular function in other organism	GO:0044359	0.301503	0.520709	3	90	1	2456	SUGT1
GO:BP,	positive regulation of tau-protein kinase activity	GO:1902949	0.301503	0.520709	3	90	1	2456	CLU
GO:BP,	regulation of amyloid precursor protein catabolic process	GO:1902991	0.301503	0.520709	15	90	2	2456	CLU,PIN1
GO:BP,	pigment catabolic process	GO:0046149	0.301503	0.520709	3	90	1	2456	BLVRB
GO:BP,	cellular component biogenesis	GO:0044085	0.301503	0.520709	704	90	32	2456	MAPT,BRD2,GFAP,UBB,CHMP1A,CSNK1A1,CALR,CLU,MAP2,DNAJB6,G3BP2,HSD17B10,YWHAZ,HSPA1B,GSN,PALM,NEFL,CSNK1D,PAFAH1B1,NEFM,TPPP,YWHAE,FSCN1,SDCBP,EIF3CL,CLINT1,MAP1B,VTA1,CRYAB,HSPA8,USO1,RTN4
GO:BP,	phosphocreatine biosynthetic process	GO:0046314	0.301503	0.520709	3	90	1	2456	CKB
GO:BP,	negative regulation of multi-organism process	GO:0043901	0.301503	0.520709	3	90	1	2456	CALR
GO:BP,	reverse cholesterol transport	GO:0043691	0.301503	0.520709	3	90	1	2456	CLU
GO:BP,	cortical microtubule organization	GO:0043622	0.301503	0.520709	3	90	1	2456	PAFAH1B1
GO:BP,	positive regulation of extracellular matrix organization	GO:1903055	0.301503	0.520709	3	90	1	2456	FSCN1
GO:BP,	regulation of extracellular exosome assembly	GO:1903551	0.301503	0.520709	3	90	1	2456	SDCBP
GO:BP,	camera-type eye development	GO:0043010	0.301503	0.520709	30	90	3	2456	HPCA,VIM,CRYAB
GO:BP,	cytoplasmic sequestering of transcription factor	GO:0042994	0.301503	0.520709	3	90	1	2456	G3BP2
GO:BP,	intracellular transport	GO:0046907	0.301503	0.520709	559	90	26	2456	MAPT,UBB,CHMP1A,UNC13D,TOMM34,CALR,HSPB1,CLU,MAP2,HPCA,SNX3,YWHAZ,VTI1B,NEFL,CSNK1D,PAFAH1B1,SSB,YWHAE,SNX12,SDCBP,MAP1B,VTA1,CRYAB,HSPA8,USO1,RAB6A
GO:BP,	sequestering of actin monomers	GO:0042989	0.301503	0.520709	3	90	1	2456	GSN
GO:BP,	positive regulation of transcription of nucleolar large rRNA by RNA polymerase I	GO:1901838	0.301503	0.520709	3	90	1	2456	NCL
GO:BP,	positive regulation of hemopoiesis	GO:1903708	0.301503	0.520709	15	90	2	2456	PITHD1,HSPA1B
GO:BP,	inner ear auditory receptor cell differentiation	GO:0042491	0.301503	0.520709	3	90	1	2456	PAFAH1B1
GO:BP,	vesicle transport along microtubule	GO:0047496	0.301503	0.520709	14	90	2	2456	MAP2,PAFAH1B1
GO:BP,	positive regulation of interleukin-8 production	GO:0032757	0.301503	0.520709	3	90	1	2456	HSPA1B
GO:BP,	negative regulation of mitochondrion organization	GO:0010823	0.301503	0.520709	14	90	2	2456	MAPT,CLU
GO:BP,	regulation of protein polymerization	GO:0032271	0.301503	0.520709	88	90	6	2456	MAPT,MAP2,HSPA1B,GSN,TPPP,MAP1B
GO:BP,	response to thapsigargin	GO:1904578	0.301503	0.520709	3	90	1	2456	CLU
GO:BP,	positive regulation of glial cell proliferation	GO:0060252	0.301503	0.520709	3	90	1	2456	GFAP
GO:BP,	head development	GO:0060322	0.301503	0.520709	175	90	10	2456	UBB,HPCA,PAFAH1B3,CKB,NEFL,CSNK1D,PAFAH1B1,YWHAE,INA,RTN4
GO:BP,	peptidyl-cysteine methylation	GO:0018125	0.301503	0.520709	3	90	1	2456	RAB6A
GO:BP,	cell chemotaxis	GO:0060326	0.301503	0.520709	30	90	3	2456	CALR,HSPB1,KARS1
GO:BP,	cell migration	GO:0016477	0.301503	0.520709	242	90	13	2456	ARHGDIA,PPIA,CALR,HSPB1,AIMP1,KARS1,PAFAH1B1,YWHAE,FSCN1,SDCBP,CFL1,MAP1B,RTN4
GO:BP,	morphogenesis of an epithelial fold	GO:0060571	0.301503	0.520709	3	90	1	2456	CFL1
GO:BP,	positive regulation of cell growth involved in cardiac muscle cell development	GO:0061051	0.301503	0.520709	3	90	1	2456	PIN1
GO:BP,	mitochondrial tRNA processing	GO:0090646	0.301503	0.520709	3	90	1	2456	HSD17B10
GO:BP,	diadenosine tetraphosphate biosynthetic process	GO:0015966	0.301503	0.520709	3	90	1	2456	KARS1
GO:BP,	diadenosine tetraphosphate metabolic process	GO:0015965	0.301503	0.520709	3	90	1	2456	KARS1
GO:BP,	diadenosine polyphosphate biosynthetic process	GO:0015960	0.301503	0.520709	3	90	1	2456	KARS1
GO:BP,	auditory receptor cell development	GO:0060117	0.301503	0.520709	3	90	1	2456	PAFAH1B1
GO:BP,	actin filament reorganization	GO:0090527	0.301503	0.520709	3	90	1	2456	GSN
GO:BP,	regulation of cellular response to growth factor stimulus	GO:0090287	0.301503	0.520709	31	90	3	2456	UBB,SDCBP,PIN1
GO:BP,	positive regulation of amyloid fibril formation	GO:1905908	0.301503	0.520709	3	90	1	2456	CLU
GO:BP,	primary neural tube formation	GO:0014020	0.301503	0.520709	15	90	2	2456	BRD2,CFL1
GO:BP,	positive regulation of inclusion body assembly	GO:0090261	0.301503	0.520709	3	90	1	2456	CLU
GO:BP,	trophoblast cell migration	GO:0061450	0.301503	0.520709	3	90	1	2456	CALR
GO:BP,	regulation of protein complex stability	GO:0061635	0.301503	0.520709	3	90	1	2456	HSPA8
GO:BP,	regulation of spindle assembly	GO:0090169	0.301503	0.520709	14	90	2	2456	CHMP1A,HSPA1B
GO:BP,	anterograde neuronal dense core vesicle transport	GO:1990048	0.301503	0.520709	3	90	1	2456	MAP2
GO:BP,	intrinsic apoptotic signaling pathway in response to hypoxia	GO:1990144	0.301503	0.520709	3	90	1	2456	ENO1
GO:BP,	mitochondrial tRNA 3'-end processing	GO:1990180	0.301503	0.520709	3	90	1	2456	HSD17B10
GO:BP,	endoplasmic reticulum tubular network membrane organization	GO:1990809	0.301503	0.520709	3	90	1	2456	RTN4
GO:BP,	diadenosine polyphosphate metabolic process	GO:0015959	0.301503	0.520709	3	90	1	2456	KARS1
GO:BP,	extrinsic apoptotic signaling pathway	GO:0097191	0.301503	0.520709	30	90	3	2456	PEA15,HSPA1B,PDIA3
GO:BP,	alditol catabolic process	GO:0019405	0.301503	0.520709	3	90	1	2456	TPI1
GO:BP,	glycerol catabolic process	GO:0019563	0.301503	0.520709	3	90	1	2456	TPI1
GO:BP,	cellular response to thapsigargin	GO:1904579	0.301503	0.520709	3	90	1	2456	CLU
GO:BP,	corticosteroid receptor signaling pathway	GO:0031958	0.301503	0.520709	3	90	1	2456	CALR
GO:BP,	positive regulation of synaptic plasticity	GO:0031915	0.301503	0.520709	3	90	1	2456	MAP1B
GO:BP,	chaperone cofactor-dependent protein refolding	GO:0051085	0.301503	0.520709	15	90	2	2456	HSPA1B,HSPA8
GO:BP,	regulation of long-term synaptic depression	GO:1900452	0.301503	0.520709	3	90	1	2456	MAPT
GO:BP,	positive regulation of nitrogen compound metabolic process	GO:0051173	0.301503	0.520709	409	90	20	2456	MAPT,UBB,ENO1,CSNK1A1,TOLLIP,PEA15,HSPB1,PITHD1,CLU,VIM,HSPA1B,GSN,KARS1,CSNK1D,RTRAF,NCL,SDCBP,PIN1,HSPA8,PCBP1
GO:BP,	regulation of amyloid-beta clearance	GO:1900221	0.301503	0.520709	3	90	1	2456	CLU
GO:BP,	negative regulation of cellular response to hypoxia	GO:1900038	0.301503	0.520709	3	90	1	2456	ENO1
GO:BP,	positive regulation of cytokine production involved in inflammatory response	GO:1900017	0.301503	0.520709	3	90	1	2456	KARS1
GO:BP,	negative regulation of RNA metabolic process	GO:0051253	0.301503	0.520709	130	90	8	2456	UBB,CHMP1A,ENO1,CALR,DNAJB6,PRDX5,CRYAB,HSPA8
GO:BP,	regulation of histone deacetylation	GO:0031063	0.301503	0.520709	3	90	1	2456	CAMK2D
GO:BP,	intracellular receptor signaling pathway	GO:0030522	0.301503	0.520709	31	90	3	2456	UBB,CALR,HSPA1B
GO:BP,	tRNA methylation	GO:0030488	0.301503	0.520709	3	90	1	2456	HSD17B10
GO:BP,	production of siRNA involved in RNA interference	GO:0030422	0.301503	0.520709	3	90	1	2456	PRKRA
GO:BP,	protein catabolic process	GO:0030163	0.301503	0.520709	219	90	12	2456	GFAP,UBB,CSNK1A1,TOLLIP,CLU,SNX3,HSPA1B,CSNK1D,SNX12,SDCBP,PIN1,HSPA8
GO:BP,	midbrain dopaminergic neuron differentiation	GO:1904948	0.301503	0.520709	3	90	1	2456	CSNK1D
GO:BP,	maintenance of organelle location	GO:0051657	0.301503	0.520709	3	90	1	2456	PAFAH1B1
GO:BP,	establishment of centrosome localization	GO:0051660	0.301503	0.520709	3	90	1	2456	PAFAH1B1
GO:BP,	Wnt signaling pathway involved in midbrain dopaminergic neuron differentiation	GO:1904953	0.301503	0.520709	3	90	1	2456	CSNK1D
GO:BP,	neuronal signal transduction	GO:0023041	0.301503	0.520709	3	90	1	2456	CLU
GO:BP,	interaction with host	GO:0051701	0.301503	0.520709	47	90	4	2456	PPIA,SNX3,HSPA1B,GSN
GO:BP,	regulation of cardiac muscle cell action potential involved in regulation of contraction	GO:0098909	0.301503	0.520709	3	90	1	2456	CAMK2D
GO:BP,	positive regulation of cardiocyte differentiation	GO:1905209	0.301503	0.520709	3	90	1	2456	PIN1
GO:BP,	modulation of molecular function in other organism involved in symbiotic interaction	GO:0052205	0.301503	0.520709	3	90	1	2456	SUGT1
GO:BP,	modulation by host of symbiont molecular function	GO:0052428	0.301503	0.520709	3	90	1	2456	SUGT1
GO:BP,	positive regulation of cellular protein metabolic process	GO:0032270	0.301503	0.520709	265	90	14	2456	MAPT,UBB,ENO1,CSNK1A1,TOLLIP,PEA15,CLU,VIM,HSPA1B,GSN,KARS1,CSNK1D,SDCBP,PIN1
GO:BP,	retinoic acid receptor signaling pathway	GO:0048384	0.301503	0.520709	3	90	1	2456	CALR
GO:BP,	glucocorticoid receptor signaling pathway	GO:0042921	0.301503	0.520709	3	90	1	2456	CALR
GO:BP,	ameboidal-type cell migration	GO:0001667	0.301503	0.520709	69	90	5	2456	CALR,HSPB1,PAFAH1B1,CFL1,RTN4
GO:BP,	mitochondrial RNA 3'-end processing	GO:0000965	0.301503	0.520709	3	90	1	2456	HSD17B10
GO:BP,	phosphagen metabolic process	GO:0006599	0.301503	0.520709	3	90	1	2456	CKB
GO:BP,	regulation of heart rate by chemical signal	GO:0003062	0.301503	0.520709	3	90	1	2456	YWHAE
GO:BP,	nucleotide-excision repair, DNA gap filling	GO:0006297	0.301503	0.520709	3	90	1	2456	UBB
GO:BP,	mitochondrial RNA processing	GO:0000963	0.301503	0.520709	3	90	1	2456	HSD17B10
GO:BP,	creatine metabolic process	GO:0006600	0.301503	0.520709	3	90	1	2456	CKB
GO:BP,	phosphocreatine metabolic process	GO:0006603	0.301503	0.520709	3	90	1	2456	CKB
GO:BP,	nucleoside phosphate metabolic process	GO:0006753	0.301503	0.520709	129	90	8	2456	ENO1,PGAM1,ENO2,HPCA,TPI1,KARS1,AK1,ME1
GO:BP,	MyD88-dependent toll-like receptor signaling pathway	GO:0002755	0.301503	0.520709	3	90	1	2456	UBB
GO:BP,	porphyrin-containing compound catabolic process	GO:0006787	0.301503	0.520709	3	90	1	2456	BLVRB
GO:BP,	chronic inflammatory response	GO:0002544	0.301503	0.520709	3	90	1	2456	UNC13D
GO:BP,	transcription by RNA polymerase III	GO:0006383	0.301503	0.520709	3	90	1	2456	PRDX5
GO:BP,	establishment of T cell polarity	GO:0001768	0.301503	0.520709	3	90	1	2456	GSN
GO:BP,	neural tube formation	GO:0001841	0.301503	0.520709	15	90	2	2456	BRD2,CFL1
GO:BP,	N-glycan processing	GO:0006491	0.301503	0.520709	3	90	1	2456	GANAB
GO:BP,	response to stress	GO:0006950	0.301503	0.520709	685	90	31	2456	MAPT,GFAP,UBB,UNC13D,ENO1,TOLLIP,PEA15,CALR,HSPB1,CLU,DNAJB6,VIM,G3BP2,AIMP1,YWHAZ,HSPA1B,PRDX5,GSN,KARS1,NEFL,PAFAH1B1,PDIA3,YWHAE,PRKRA,SDCBP,ANXA5,PIN1,MAP1B,CRYAB,HSPA8,CAMK2D
GO:BP,	actin cytoskeleton organization	GO:0030036	0.301845	0.520216	176	90	10	2456	ARHGDIA,PHPT1,CALR,DNAJB6,GSN,PAFAH1B1,FSCN1,SDCBP,INA,CFL1
GO:BP,	negative regulation of multicellular organismal process	GO:0051241	0.304358	0.516615	154	90	9	2456	ARHGDIA,GFAP,CALR,MAP2,VIM,PAFAH1B1,ANXA5,PIN1,RTN4
GO:BP,	cellular protein modification process	GO:0006464	0.306178	0.514026	639	90	29	2456	MAPT,UBE2QL1,PPIA,UBB,FKBP2,PPIB,PHPT1,CSNK1A1,TOLLIP,PEA15,HSPB1,CLU,SNX3,YWHAZ,HSPA1B,KARS1,NEFL,CSNK1D,PAFAH1B1,TPPP,YWHAE,PRKRA,RTRAF,SDCBP,CFL1,PIN1,CRYAB,CAMK2D,RAB6A
GO:BP,	spindle organization	GO:0007051	0.306178	0.514026	50	90	4	2456	CHMP1A,HSPA1B,CSNK1D,TPPP
GO:BP,	positive regulation of protein catabolic process	GO:0045732	0.306178	0.514026	50	90	4	2456	CSNK1A1,CLU,HSPA1B,CSNK1D
GO:BP,	protein modification process	GO:0036211	0.306178	0.514026	639	90	29	2456	MAPT,UBE2QL1,PPIA,UBB,FKBP2,PPIB,PHPT1,CSNK1A1,TOLLIP,PEA15,HSPB1,CLU,SNX3,YWHAZ,HSPA1B,KARS1,NEFL,CSNK1D,PAFAH1B1,TPPP,YWHAE,PRKRA,RTRAF,SDCBP,CFL1,PIN1,CRYAB,CAMK2D,RAB6A
GO:BP,	cellular biosynthetic process	GO:0044249	0.309366	0.509527	795	90	35	2456	BRD2,PPIA,UBB,CHMP1A,ENO1,CALR,HSPB1,PITHD1,CLU,CBR1,HPCA,MLF2,DNAJB6,VIM,G3BP2,CNDP2,EIF4H,AIMP1,TKT,HSPA1B,EEF1B2,TPI1,PRDX5,KARS1,RTRAF,AK1,NCL,EIF3CL,PIN1,CRYAB,HSPA8,ME1,CAMK2D,SND1,PCBP1
GO:BP,	response to interferon-gamma	GO:0034341	0.309366	0.509527	32	90	3	2456	VIM,GSN,CAMK2D
GO:BP,	regulation of protein depolymerization	GO:1901879	0.309366	0.509527	32	90	3	2456	GSN,CFL1,MAP1B
GO:BP,	regulation of receptor-mediated endocytosis	GO:0048259	0.309366	0.509527	32	90	3	2456	CLU,HPCA,SDCBP
GO:BP,	positive regulation of NF-kappaB transcription factor activity	GO:0051092	0.309366	0.509527	32	90	3	2456	UBB,CLU,HSPA1B
GO:BP,	protein localization	GO:0008104	0.309366	0.509527	743	90	33	2456	MAPT,ARHGDIA,PPIA,UBB,CHMP1A,PHPT1,TOLLIP,TOMM34,CALR,HSPB1,CLU,MAP2,HPCA,DNAJB6,G3BP2,SNX3,YWHAZ,GSN,VTI1B,PALM,CSNK1D,PAFAH1B1,SSB,YWHAE,SNX12,SDCBP,PIN1,ATP6V1E1,VTA1,HSPA8,USO1,RAB6A,RTN4
GO:CC,	nuclear matrix	GO:0016363	0.309572	0.509238	29	90	3	2456	CHMP1A,VIM,CFL1
GO:CC,	postsynapse	GO:0098794	0.309572	0.509238	260	90	14	2456	MAPT,PSD3,MAP2,HPCA,PALM,NEFL,TPPP,SYN1,INA,PIN1,MAP1B,CRYAB,HSPA8,RTN4
GO:CC,	main axon	GO:0044304	0.309572	0.509238	29	90	3	2456	MAPT,MAP2,MAP1B
GO:MF,	Hsp90 protein binding	GO:0051879	0.30966	0.509115	13	90	2	2456	MAPT,ARHGDIA
GO:MF,	RNA polymerase binding	GO:0070063	0.30966	0.509115	13	90	2	2456	PPIB,RTRAF
GO:BP,	cell differentiation	GO:0030154	0.310514	0.507919	666	90	30	2456	MAPT,ARHGDIA,GFAP,UBB,UNC13D,TOLLIP,CALR,PITHD1,CLU,CBR1,MAP2,DNAJB6,VIM,SNX3,YWHAZ,HSPA1B,GSN,NEFL,CSNK1D,PAFAH1B1,TPPP,YWHAE,SYN1,SDCBP,INA,CFL1,PIN1,MAP1B,SND1,RTN4
GO:BP,	neuron development	GO:0048666	0.311039	0.507185	270	90	14	2456	MAPT,ARHGDIA,GFAP,UBB,MAP2,VIM,SNX3,YWHAZ,NEFL,PAFAH1B1,SYN1,CFL1,MAP1B,RTN4
GO:MF,	kinase binding	GO:0019900	0.312372	0.505328	167	90	10	2456	MAPT,ARHGDIA,GFAP,TOLLIP,PGAM1,HSPB1,HPCA,YWHAZ,SYN1,PIN1
GO:BP,	response to organic cyclic compound	GO:0014070	0.314526	0.502343	178	90	10	2456	ARHGDIA,PEA15,CALR,CLU,HPCA,GSN,PALM,NEFL,MAP1B,CRYAB
GO:BP,	regulation of cellular component movement	GO:0051270	0.314526	0.502343	178	90	10	2456	ARHGDIA,PHPT1,CALR,HSPB1,MAP2,KARS1,SDCBP,PIN1,CAMK2D,RTN4
GO:BP,	epithelial tube formation	GO:0072175	0.315153	0.501478	16	90	2	2456	BRD2,CFL1
GO:BP,	positive regulation of endothelial cell migration	GO:0010595	0.315153	0.501478	16	90	2	2456	CALR,HSPB1
GO:BP,	cellular carbohydrate catabolic process	GO:0044275	0.315153	0.501478	16	90	2	2456	PGAM1,TPI1
GO:BP,	regulation of tumor necrosis factor superfamily cytokine production	GO:1903555	0.315153	0.501478	16	90	2	2456	HSPB1,CLU
GO:BP,	regulation of cell cycle	GO:0051726	0.315153	0.501478	224	90	12	2456	CHMP1A,PEA15,CALR,HSPA1B,CSNK1D,PAFAH1B1,YWHAE,AK1,SDCBP,PIN1,HSPA8,SND1
GO:BP,	regulation of cardiac muscle hypertrophy	GO:0010611	0.315153	0.501478	16	90	2	2456	PIN1,CAMK2D
GO:BP,	amyloid precursor protein catabolic process	GO:0042987	0.315153	0.501478	16	90	2	2456	CLU,PIN1
GO:BP,	embryonic epithelial tube formation	GO:0001838	0.315153	0.501478	16	90	2	2456	BRD2,CFL1
GO:BP,	response to wounding	GO:0009611	0.315153	0.501478	134	90	8	2456	GFAP,HSPB1,AIMP1,YWHAZ,GSN,NEFL,ANXA5,MAP1B
GO:BP,	tumor necrosis factor production	GO:0032640	0.315153	0.501478	16	90	2	2456	HSPB1,CLU
GO:BP,	muscle system process	GO:0003012	0.315153	0.501478	91	90	6	2456	ENO1,VIM,GSN,PIN1,CRYAB,CAMK2D
GO:BP,	positive regulation of leukocyte migration	GO:0002687	0.315153	0.501478	16	90	2	2456	CALR,KARS1
GO:BP,	regulation of tumor necrosis factor production	GO:0032680	0.315153	0.501478	16	90	2	2456	HSPB1,CLU
GO:BP,	regulation of muscle hypertrophy	GO:0014743	0.315153	0.501478	16	90	2	2456	PIN1,CAMK2D
GO:BP,	establishment of protein localization to mitochondrion	GO:0072655	0.315153	0.501478	51	90	4	2456	MAPT,TOMM34,YWHAZ,YWHAE
GO:BP,	tumor necrosis factor superfamily cytokine production	GO:0071706	0.315153	0.501478	16	90	2	2456	HSPB1,CLU
GO:CC,	glial cell projection	GO:0097386	0.318317	0.49714	14	90	2	2456	MAPT,GFAP
GO:BP,	eye development	GO:0001654	0.324886	0.488269	33	90	3	2456	HPCA,VIM,CRYAB
GO:CC,	condensed chromosome	GO:0000793	0.326906	0.485577	30	90	3	2456	CHMP1A,CSNK1A1,SYN1
GO:CC,	kinetochore	GO:0000776	0.326906	0.485577	30	90	3	2456	CSNK1A1,PAFAH1B1,SUGT1
GO:CC,	intracellular non-membrane-bounded organelle	GO:0043232	0.327413	0.484904	818	90	36	2456	MAPT,ARHGDIA,GFAP,CHMP1A,ENO1,CSNK1A1,PEA15,HSPB1,CLU,MAP2,DNAJB6,VIM,G3BP2,HSPA1B,GSN,NEFL,CSNK1D,PAFAH1B1,NEFM,SSB,TPPP,YWHAE,FSCN1,SYN1,RTRAF,AK1,NCL,SDCBP,INA,CFL1,MAP1B,CRYAB,HSPA8,SUGT1,USO1,PCBP1
GO:CC,	dendritic branch	GO:0044307	0.327413	0.484904	3	90	1	2456	MAP2
GO:CC,	microspike	GO:0044393	0.327413	0.484904	3	90	1	2456	FSCN1
GO:CC,	microtubule cytoskeleton	GO:0015630	0.327413	0.484904	264	90	14	2456	MAPT,CHMP1A,CSNK1A1,PEA15,HSPB1,MAP2,HSPA1B,CSNK1D,PAFAH1B1,TPPP,YWHAE,RTRAF,MAP1B,CRYAB
GO:CC,	dendrite cytoplasm	GO:0032839	0.327413	0.484904	15	90	2	2456	MAP2,HPCA
GO:CC,	intrinsic component of the cytoplasmic side of the plasma membrane	GO:0031235	0.327413	0.484904	3	90	1	2456	PALM
GO:CC,	ficolin-1-rich granule	GO:0101002	0.327413	0.484904	69	90	5	2456	PPIA,PGAM1,HSPA1B,GSN,HSPA8
GO:CC,	dense body	GO:0097433	0.327413	0.484904	3	90	1	2456	SND1
GO:CC,	ficolin-1-rich granule lumen	GO:1904813	0.327413	0.484904	69	90	5	2456	PPIA,PGAM1,HSPA1B,GSN,HSPA8
GO:CC,	ribonucleoprotein complex	GO:1990904	0.327413	0.484904	218	90	12	2456	CSNK1A1,CALR,VIM,G3BP2,EIF4H,HSD17B10,HSPA1B,SSB,NCL,EIF3CL,HSPA8,SND1
GO:CC,	actin cap	GO:0030478	0.327413	0.484904	3	90	1	2456	GSN
GO:CC,	region of cytosol	GO:0099522	0.327413	0.484904	15	90	2	2456	PIN1,HSPA8
GO:CC,	cytoplasmic side of lysosomal membrane	GO:0098574	0.327413	0.484904	3	90	1	2456	GFAP
GO:CC,	sarcoplasmic reticulum lumen	GO:0033018	0.327413	0.484904	3	90	1	2456	CALR
GO:BP,	glucose metabolic process	GO:0006006	0.33168	0.479281	52	90	4	2456	ENO1,PGAM1,ENO2,TPI1
GO:BP,	postsynapse organization	GO:0099173	0.333382	0.477058	72	90	5	2456	NEFL,PAFAH1B1,INA,CFL1,HSPA8
GO:BP,	response to oxygen-containing compound	GO:1901700	0.335527	0.474273	324	90	16	2456	MAPT,PHPT1,CALR,CLU,HPCA,VIM,PRDX5,GSN,PALM,NEFL,CFL1,MAP1B,ATP6V1E1,CRYAB,ME1,USO1
GO:BP,	regulation of transcription of nucleolar large rRNA by RNA polymerase I	GO:1901836	0.335527	0.474273	4	90	1	2456	NCL
GO:BP,	osteoclast development	GO:0036035	0.335527	0.474273	4	90	1	2456	PAFAH1B1
GO:BP,	neuroepithelial cell differentiation	GO:0060563	0.335527	0.474273	4	90	1	2456	PAFAH1B1
GO:BP,	hair cell differentiation	GO:0035315	0.335527	0.474273	4	90	1	2456	PAFAH1B1
GO:BP,	regulation of relaxation of cardiac muscle	GO:1901897	0.335527	0.474273	4	90	1	2456	CAMK2D
GO:BP,	regulation of interleukin-8 production	GO:0032677	0.335527	0.474273	4	90	1	2456	HSPA1B
GO:BP,	nucleotide biosynthetic process	GO:0009165	0.335527	0.474273	75	90	5	2456	ENO1,HPCA,KARS1,AK1,ME1
GO:BP,	dense core granule transport	GO:1901950	0.335527	0.474273	4	90	1	2456	MAP2
GO:BP,	glutathione biosynthetic process	GO:0006750	0.335527	0.474273	4	90	1	2456	CNDP2
GO:BP,	process utilizing autophagic mechanism	GO:0061919	0.335527	0.474273	139	90	8	2456	MAPT,GFAP,TOLLIP,HSPB1,CLU,ATP6V1E1,VTA1,HSPA8
GO:BP,	positive regulation of interleukin-1 beta production	GO:0032731	0.335527	0.474273	4	90	1	2456	HSPB1
GO:BP,	macromolecule localization	GO:0033036	0.335527	0.474273	783	90	34	2456	MAPT,ARHGDIA,PPIA,UBB,CHMP1A,PHPT1,TOLLIP,TOMM34,CALR,HSPB1,CLU,MAP2,HPCA,DNAJB6,G3BP2,SNX3,YWHAZ,GSN,VTI1B,PALM,CSNK1D,PAFAH1B1,SSB,YWHAE,RTRAF,SNX12,SDCBP,PIN1,ATP6V1E1,VTA1,HSPA8,USO1,RAB6A,RTN4
GO:BP,	RNA splicing, via endonucleolytic cleavage and ligation	GO:0000394	0.335527	0.474273	4	90	1	2456	RTRAF
GO:BP,	positive regulation of cytoskeleton organization	GO:0051495	0.335527	0.474273	74	90	5	2456	MAPT,HSPA1B,GSN,CFL1,MAP1B
GO:BP,	positive regulation of toll-like receptor signaling pathway	GO:0034123	0.335527	0.474273	4	90	1	2456	RTN4
GO:BP,	membrane invagination	GO:0010324	0.335527	0.474273	17	90	2	2456	SNX3,GSN
GO:BP,	regulation of mammary gland epithelial cell proliferation	GO:0033599	0.335527	0.474273	4	90	1	2456	RTN4
GO:BP,	regulation of cell projection size	GO:0032536	0.335527	0.474273	4	90	1	2456	NEFL
GO:BP,	neuromuscular process controlling balance	GO:0050885	0.335527	0.474273	17	90	2	2456	NEFL,PAFAH1B1
GO:BP,	secretory granule organization	GO:0033363	0.335527	0.474273	4	90	1	2456	PAFAH1B1
GO:BP,	regulation of tau-protein kinase activity	GO:1902947	0.335527	0.474273	4	90	1	2456	CLU
GO:BP,	regulation of extracellular matrix organization	GO:1903053	0.335527	0.474273	4	90	1	2456	FSCN1
GO:BP,	response to ionizing radiation	GO:0010212	0.335527	0.474273	18	90	2	2456	KARS1,CRYAB
GO:BP,	response to inorganic substance	GO:0010035	0.335527	0.474273	139	90	8	2456	MAPT,CALR,HPCA,GSN,NEFL,MAP1B,CRYAB,CAMK2D
GO:BP,	negative regulation of intracellular steroid hormone receptor signaling pathway	GO:0033144	0.335527	0.474273	4	90	1	2456	CALR
GO:BP,	methylglyoxal metabolic process	GO:0009438	0.335527	0.474273	4	90	1	2456	TPI1
GO:BP,	regulation of microvillus organization	GO:0032530	0.335527	0.474273	4	90	1	2456	FSCN1
GO:BP,	response to endogenous stimulus	GO:0009719	0.335527	0.474273	276	90	14	2456	MAPT,UBB,CALR,VIM,PALM,NEFL,CSNK1D,NCL,SDCBP,PIN1,MAP1B,ATP6V1E1,ME1,USO1
GO:BP,	cell morphogenesis involved in differentiation	GO:0000904	0.335527	0.474273	185	90	10	2456	MAPT,ARHGDIA,UNC13D,CALR,MAP2,NEFL,PAFAH1B1,CFL1,MAP1B,RTN4
GO:BP,	positive regulation of nucleotide biosynthetic process	GO:0030810	0.335527	0.474273	4	90	1	2456	ENO1
GO:BP,	positive regulation of transforming growth factor beta receptor signaling pathway	GO:0030511	0.335527	0.474273	4	90	1	2456	SDCBP
GO:BP,	negative regulation of protein processing	GO:0010955	0.335527	0.474273	4	90	1	2456	SNX12
GO:BP,	response to leukemia inhibitory factor	GO:1990823	0.335527	0.474273	17	90	2	2456	NCL,INA
GO:BP,	cellular response to leukemia inhibitory factor	GO:1990830	0.335527	0.474273	17	90	2	2456	NCL,INA
GO:BP,	actin filament fragmentation	GO:0030043	0.335527	0.474273	4	90	1	2456	CFL1
GO:BP,	regulation of hydrolase activity	GO:0051336	0.335527	0.474273	255	90	13	2456	MAPT,ARHGDIA,MAP2,HPCA,DNAJB6,PRDX5,GSN,KARS1,PAFAH1B1,YWHAE,PIN1,CRYAB,CAMK2D
GO:BP,	protein maturation by protein folding	GO:0022417	0.335527	0.474273	4	90	1	2456	CALR
GO:BP,	protein insertion into mitochondrial membrane	GO:0051204	0.335527	0.474273	18	90	2	2456	YWHAZ,YWHAE
GO:BP,	ADP biosynthetic process	GO:0006172	0.335527	0.474273	4	90	1	2456	AK1
GO:BP,	layer formation in cerebral cortex	GO:0021819	0.335527	0.474273	4	90	1	2456	PAFAH1B1
GO:BP,	positive regulation of ATP biosynthetic process	GO:2001171	0.335527	0.474273	4	90	1	2456	ENO1
GO:BP,	negative regulation of extrinsic apoptotic signaling pathway	GO:2001237	0.335527	0.474273	18	90	2	2456	PEA15,HSPA1B
GO:BP,	positive regulation of intrinsic apoptotic signaling pathway	GO:2001244	0.335527	0.474273	17	90	2	2456	UBB,PRKRA
GO:BP,	regulation of mRNA catabolic process	GO:0061013	0.335527	0.474273	75	90	5	2456	UBB,HSPB1,VIM,YWHAZ,HSPA8
GO:BP,	cyclooxygenase pathway	GO:0019371	0.335527	0.474273	4	90	1	2456	CBR1
GO:BP,	pentose biosynthetic process	GO:0019322	0.335527	0.474273	4	90	1	2456	TKT
GO:BP,	pentose metabolic process	GO:0019321	0.335527	0.474273	4	90	1	2456	TKT
GO:BP,	MyD88-independent toll-like receptor signaling pathway	GO:0002756	0.335527	0.474273	4	90	1	2456	UBB
GO:BP,	hexose metabolic process	GO:0019318	0.335527	0.474273	54	90	4	2456	ENO1,PGAM1,ENO2,TPI1
GO:BP,	nonribosomal peptide biosynthetic process	GO:0019184	0.335527	0.474273	4	90	1	2456	CNDP2
GO:BP,	carbohydrate metabolic process	GO:0005975	0.335527	0.474273	118	90	7	2456	ENO1,PGAM1,ENO2,GANAB,TKT,TPI1,ME1
GO:BP,	establishment of viral latency	GO:0019043	0.335527	0.474273	4	90	1	2456	PPIA
GO:BP,	viral latency	GO:0019042	0.335527	0.474273	4	90	1	2456	PPIA
GO:BP,	morphogenesis of embryonic epithelium	GO:0016331	0.335527	0.474273	18	90	2	2456	BRD2,CFL1
GO:BP,	protein localization to presynapse	GO:1905383	0.335527	0.474273	4	90	1	2456	HSPB1
GO:BP,	negative regulation of protein maturation	GO:1903318	0.335527	0.474273	4	90	1	2456	SNX12
GO:BP,	forebrain development	GO:0030900	0.335527	0.474273	74	90	5	2456	UBB,NEFL,PAFAH1B1,YWHAE,RTN4
GO:BP,	negative regulation of transferase activity	GO:0051348	0.335527	0.474273	54	90	4	2456	MAPT,PHPT1,HSPB1,RTRAF
GO:BP,	regulation of transport	GO:0051049	0.335527	0.474273	450	90	21	2456	GFAP,PPIA,UNC13D,PHPT1,PEA15,CALR,CLU,MAP2,HPCA,SNX3,AIMP1,YWHAZ,NEFL,YWHAE,SYN1,SNX12,SDCBP,MAP1B,CRYAB,HSPA8,CAMK2D
GO:BP,	negative regulation of type I interferon production	GO:0032480	0.335527	0.474273	4	90	1	2456	PIN1
GO:BP,	protein localization to cytoplasmic stress granule	GO:1903608	0.335527	0.474273	4	90	1	2456	SSB
GO:BP,	dense core granule localization	GO:0032253	0.335527	0.474273	4	90	1	2456	MAP2
GO:BP,	positive regulation of establishment of protein localization to mitochondrion	GO:1903749	0.335527	0.474273	17	90	2	2456	YWHAZ,YWHAE
GO:BP,	positive regulation of myelination	GO:0031643	0.335527	0.474273	4	90	1	2456	TPPP
GO:BP,	positive regulation of cellular response to transforming growth factor beta stimulus	GO:1903846	0.335527	0.474273	4	90	1	2456	SDCBP
GO:BP,	activation of phospholipase D activity	GO:0031584	0.335527	0.474273	4	90	1	2456	HPCA
GO:BP,	positive regulation of striated muscle cell apoptotic process	GO:0010663	0.335527	0.474273	4	90	1	2456	CAMK2D
GO:BP,	positive regulation of cardiac muscle cell apoptotic process	GO:0010666	0.335527	0.474273	4	90	1	2456	CAMK2D
GO:BP,	neural crest cell migration	GO:0001755	0.335527	0.474273	4	90	1	2456	CFL1
GO:BP,	regulation of extracellular matrix disassembly	GO:0010715	0.335527	0.474273	4	90	1	2456	FSCN1
GO:BP,	establishment of lymphocyte polarity	GO:0001767	0.335527	0.474273	4	90	1	2456	GSN
GO:BP,	regulation of macrophage chemotaxis	GO:0010758	0.335527	0.474273	4	90	1	2456	KARS1
GO:BP,	positive regulation of cyclase activity	GO:0031281	0.335527	0.474273	4	90	1	2456	HPCA
GO:BP,	regulation of chaperone-mediated autophagy	GO:1904714	0.335527	0.474273	4	90	1	2456	GFAP
GO:BP,	regulation of morphogenesis of a branching structure	GO:0060688	0.335527	0.474273	4	90	1	2456	RTN4
GO:BP,	tRNA splicing, via endonucleolytic cleavage and ligation	GO:0006388	0.335527	0.474273	4	90	1	2456	RTRAF
GO:BP,	blastocyst formation	GO:0001825	0.335527	0.474273	4	90	1	2456	RTN4
GO:BP,	epithelial to mesenchymal transition	GO:0001837	0.335527	0.474273	18	90	2	2456	SDCBP,RTN4
GO:BP,	regulation of mitochondrion organization	GO:0010821	0.335527	0.474273	54	90	4	2456	MAPT,CLU,YWHAZ,YWHAE
GO:BP,	beta-catenin destruction complex disassembly	GO:1904886	0.335527	0.474273	4	90	1	2456	CSNK1A1
GO:BP,	negative regulation of establishment of protein localization	GO:1904950	0.335527	0.474273	35	90	3	2456	MAPT,SNX3,SNX12
GO:BP,	negative regulation of glucose transmembrane transport	GO:0010829	0.335527	0.474273	4	90	1	2456	PEA15
GO:BP,	positive regulation of lyase activity	GO:0051349	0.335527	0.474273	4	90	1	2456	HPCA
GO:BP,	positive regulation of metallopeptidase activity	GO:1905050	0.335527	0.474273	4	90	1	2456	KARS1
GO:BP,	ATF6-mediated unfolded protein response	GO:0036500	0.335527	0.474273	4	90	1	2456	CALR
GO:BP,	protein processing	GO:0016485	0.335527	0.474273	34	90	3	2456	ENO1,GSN,SNX12
GO:BP,	neuroblast proliferation	GO:0007405	0.335527	0.474273	4	90	1	2456	PAFAH1B1
GO:BP,	tumor necrosis factor biosynthetic process	GO:0042533	0.335527	0.474273	4	90	1	2456	HSPB1
GO:BP,	cellular response to environmental stimulus	GO:0104004	0.335527	0.474273	54	90	4	2456	ARHGDIA,HPCA,PALM,CRYAB
GO:BP,	regulation of spindle organization	GO:0090224	0.335527	0.474273	18	90	2	2456	CHMP1A,HSPA1B
GO:BP,	mitotic spindle assembly	GO:0090307	0.335527	0.474273	18	90	2	2456	CHMP1A,HSPA1B
GO:BP,	regulation of tumor necrosis factor biosynthetic process	GO:0042534	0.335527	0.474273	4	90	1	2456	HSPB1
GO:BP,	positive regulation of tumor necrosis factor biosynthetic process	GO:0042535	0.335527	0.474273	4	90	1	2456	HSPB1
GO:BP,	positive regulation of purine nucleotide biosynthetic process	GO:1900373	0.335527	0.474273	4	90	1	2456	ENO1
GO:BP,	intra-Golgi vesicle-mediated transport	GO:0006891	0.335527	0.474273	17	90	2	2456	VTI1B,RAB6A
GO:BP,	spermatogenesis	GO:0007283	0.335527	0.474273	53	90	4	2456	BRD2,CALR,PAFAH1B3,PAFAH1B1
GO:BP,	axonogenesis	GO:0007409	0.335527	0.474273	118	90	7	2456	MAPT,ARHGDIA,MAP2,NEFL,PAFAH1B1,MAP1B,RTN4
GO:BP,	regulation of cellular response to hypoxia	GO:1900037	0.335527	0.474273	4	90	1	2456	ENO1
GO:BP,	positive regulation of substrate adhesion-dependent cell spreading	GO:1900026	0.335527	0.474273	17	90	2	2456	UNC13D,CALR
GO:BP,	regulation of mitotic spindle organization	GO:0060236	0.335527	0.474273	18	90	2	2456	CHMP1A,HSPA1B
GO:BP,	regulation of glial cell proliferation	GO:0060251	0.335527	0.474273	4	90	1	2456	GFAP
GO:BP,	establishment of Golgi localization	GO:0051683	0.335527	0.474273	4	90	1	2456	YWHAZ
GO:BP,	cellular protein complex disassembly	GO:0043624	0.335527	0.474273	53	90	4	2456	GSN,CFL1,MAP1B,HSPA8
GO:BP,	nucleolar large rRNA transcription by RNA polymerase I	GO:0042790	0.335527	0.474273	4	90	1	2456	NCL
GO:BP,	vesicle-mediated transport between endosomal compartments	GO:0098927	0.335527	0.474273	17	90	2	2456	SNX3,SNX12
GO:BP,	cellular response to abiotic stimulus	GO:0071214	0.335527	0.474273	54	90	4	2456	ARHGDIA,HPCA,PALM,CRYAB
GO:BP,	protein localization to mitochondrion	GO:0070585	0.335527	0.474273	54	90	4	2456	MAPT,TOMM34,YWHAZ,YWHAE
GO:BP,	negative regulation of cell cycle arrest	GO:0071157	0.335527	0.474273	4	90	1	2456	CALR
GO:BP,	sensory system development	GO:0048880	0.335527	0.474273	34	90	3	2456	HPCA,VIM,CRYAB
GO:BP,	error-free translesion synthesis	GO:0070987	0.335527	0.474273	4	90	1	2456	UBB
GO:BP,	visual system development	GO:0150063	0.335527	0.474273	34	90	3	2456	HPCA,VIM,CRYAB
GO:BP,	regulation of mRNA stability	GO:0043488	0.335527	0.474273	74	90	5	2456	UBB,HSPB1,VIM,YWHAZ,HSPA8
GO:BP,	regulation of RNA stability	GO:0043487	0.335527	0.474273	75	90	5	2456	UBB,HSPB1,VIM,YWHAZ,HSPA8
GO:BP,	dense core granule cytoskeletal transport	GO:0099519	0.335527	0.474273	4	90	1	2456	MAP2
GO:BP,	regulation of secondary metabolic process	GO:0043455	0.335527	0.474273	4	90	1	2456	PGAM1
GO:BP,	anterograde axonal protein transport	GO:0099641	0.335527	0.474273	4	90	1	2456	HSPB1
GO:BP,	regulation of mitochondrial membrane potential	GO:0051881	0.335527	0.474273	18	90	2	2456	MAPT,UBB
GO:BP,	regulation of megakaryocyte differentiation	GO:0045652	0.335527	0.474273	4	90	1	2456	PITHD1
GO:BP,	negative regulation of release of cytochrome c from mitochondria	GO:0090201	0.335527	0.474273	4	90	1	2456	CLU
GO:BP,	autophagy	GO:0006914	0.335527	0.474273	139	90	8	2456	MAPT,GFAP,TOLLIP,HSPB1,CLU,ATP6V1E1,VTA1,HSPA8
GO:BP,	intracellular distribution of mitochondria	GO:0048312	0.335527	0.474273	4	90	1	2456	MAPT
GO:BP,	regulation of mononuclear cell migration	GO:0071675	0.335527	0.474273	4	90	1	2456	KARS1
GO:BP,	nuclear pore organization	GO:0006999	0.335527	0.474273	4	90	1	2456	RTN4
GO:BP,	pore complex assembly	GO:0046931	0.335527	0.474273	4	90	1	2456	RTN4
GO:BP,	positive regulation of multicellular organism growth	GO:0040018	0.335527	0.474273	4	90	1	2456	PPIB
GO:BP,	dopaminergic neuron differentiation	GO:0071542	0.335527	0.474273	4	90	1	2456	CSNK1D
GO:BP,	regulation of neuron death	GO:1901214	0.335527	0.474273	75	90	5	2456	MAPT,UBB,CLU,NEFL,PIN1
GO:BP,	cellular response to endogenous stimulus	GO:0071495	0.335527	0.474273	229	90	12	2456	MAPT,UBB,CALR,VIM,PALM,CSNK1D,NCL,SDCBP,PIN1,MAP1B,ATP6V1E1,USO1
GO:BP,	tubulin complex assembly	GO:0007021	0.335527	0.474273	4	90	1	2456	CRYAB
GO:BP,	establishment of integrated proviral latency	GO:0075713	0.335527	0.474273	4	90	1	2456	PPIA
GO:BP,	substrate-dependent cell migration, cell extension	GO:0006930	0.335527	0.474273	4	90	1	2456	SDCBP
GO:BP,	membrane repolarization during cardiac muscle cell action potential	GO:0086013	0.335527	0.474273	4	90	1	2456	YWHAE
GO:BP,	ATP metabolic process	GO:0046034	0.335527	0.474273	116	90	7	2456	ENO1,PGAM1,ENO2,HSPA1B,TPI1,AK1,HSPA8
GO:BP,	AMP metabolic process	GO:0046033	0.335527	0.474273	4	90	1	2456	AK1
GO:BP,	plasma membrane bounded cell projection assembly	GO:0120031	0.335527	0.474273	118	90	7	2456	GSN,PALM,CSNK1D,PAFAH1B1,YWHAE,FSCN1,SDCBP
GO:BP,	regulation of synapse maturation	GO:0090128	0.335527	0.474273	4	90	1	2456	YWHAZ
GO:BP,	macromolecule catabolic process	GO:0009057	0.335527	0.474273	352	90	17	2456	GFAP,UBB,CSNK1A1,TOLLIP,HSPB1,CLU,VIM,SNX3,YWHAZ,HSPA1B,CSNK1D,SSB,SNX12,SDCBP,PIN1,HSPA8,SND1
GO:BP,	female meiotic nuclear division	GO:0007143	0.335527	0.474273	4	90	1	2456	UBB
GO:BP,	positive regulation of p38MAPK cascade	GO:1900745	0.335527	0.474273	4	90	1	2456	KARS1
GO:BP,	positive regulation of transcription, DNA-templated	GO:0045893	0.335527	0.474273	116	90	7	2456	UBB,PITHD1,KARS1,RTRAF,NCL,PIN1,PCBP1
GO:BP,	regulation of mitochondrial outer membrane permeabilization involved in apoptotic signaling pathway	GO:1901028	0.335527	0.474273	18	90	2	2456	YWHAZ,YWHAE
GO:BP,	positive regulation of cytokine biosynthetic process	GO:0042108	0.335527	0.474273	4	90	1	2456	HSPB1
GO:MF,	protein kinase C inhibitor activity	GO:0008426	0.337194	0.472121	3	90	1	2456	HSPB1
GO:MF,	phenylalanine-tRNA ligase activity	GO:0004826	0.337194	0.472121	3	90	1	2456	LRRC47
GO:MF,	ion channel binding	GO:0044325	0.337194	0.472121	49	90	4	2456	PHPT1,YWHAZ,YWHAE,CAMK2D
GO:MF,	malate dehydrogenase (decarboxylating) (NADP+) activity	GO:0004473	0.337194	0.472121	3	90	1	2456	ME1
GO:MF,	syndecan binding	GO:0045545	0.337194	0.472121	3	90	1	2456	SDCBP
GO:MF,	phosphatidylinositol-5-phosphate binding	GO:0010314	0.337194	0.472121	3	90	1	2456	SNX3
GO:MF,	malate dehydrogenase (decarboxylating) (NAD+) activity	GO:0004471	0.337194	0.472121	3	90	1	2456	ME1
GO:MF,	virion binding	GO:0046790	0.337194	0.472121	3	90	1	2456	PPIA
GO:MF,	SUMO binding	GO:0032183	0.337194	0.472121	3	90	1	2456	TOLLIP
GO:MF,	complement component C1q complex binding	GO:0001849	0.337194	0.472121	3	90	1	2456	CALR
GO:MF,	mitogen-activated protein kinase kinase binding	GO:0031434	0.337194	0.472121	3	90	1	2456	PIN1
GO:MF,	creatine kinase activity	GO:0004111	0.337194	0.472121	3	90	1	2456	CKB
GO:MF,	apolipoprotein binding	GO:0034185	0.337194	0.472121	3	90	1	2456	MAPT
GO:MF,	oxaloacetate decarboxylase activity	GO:0008948	0.337194	0.472121	3	90	1	2456	ME1
GO:MF,	Toll-like receptor binding	GO:0035325	0.337194	0.472121	3	90	1	2456	TOLLIP
GO:MF,	cysteine-type endopeptidase inhibitor activity involved in apoptotic process	GO:0043027	0.337194	0.472121	3	90	1	2456	PRDX5
GO:MF,	heterocyclic compound binding	GO:1901363	0.337194	0.472121	997	90	43	2456	MAPT,UBE2QL1,PPIA,FKBP2,PPIB,ENO1,CSNK1A1,CALR,HSPB1,MLF2,DNAJB6,VIM,G3BP2,EIF4H,GANAB,HSD17B10,AIMP1,YWHAZ,CKB,HSPA1B,EEF1B2,PRDX5,KARS1,CSNK1D,SSB,PDIA3,YWHAE,FSCN1,SYN1,PRKRA,RTRAF,AK1,NCL,EIF3CL,HSPA8,ME1,CAMK2D,SND1,LRRC47,USO1,PCBP1,RAB6A,RTN4
GO:MF,	sequence-specific DNA binding	GO:0043565	0.337194	0.472121	66	90	5	2456	MAPT,ENO1,PRDX5,NCL,PCBP1
GO:MF,	hydro-lyase activity	GO:0016836	0.337194	0.472121	14	90	2	2456	ENO1,ENO2
GO:MF,	chloride channel inhibitor activity	GO:0019869	0.337194	0.472121	3	90	1	2456	VTI1B
GO:MF,	chloride channel regulator activity	GO:0017081	0.337194	0.472121	3	90	1	2456	VTI1B
GO:MF,	intramolecular transferase activity, phosphotransferases	GO:0016868	0.337194	0.472121	3	90	1	2456	PGAM1
GO:MF,	phosphotransferase activity, nitrogenous group as acceptor	GO:0016775	0.337194	0.472121	3	90	1	2456	CKB
GO:MF,	intramolecular oxidoreductase activity	GO:0016860	0.337194	0.472121	15	90	2	2456	TPI1,PDIA3
GO:BP,	telencephalon development	GO:0021537	0.337353	0.471916	55	90	4	2456	NEFL,PAFAH1B1,YWHAE,RTN4
GO:BP,	positive regulation of cytokine production	GO:0001819	0.337353	0.471916	55	90	4	2456	HSPB1,CLU,HSPA1B,KARS1
GO:BP,	developmental process involved in reproduction	GO:0003006	0.341271	0.466901	97	90	6	2456	BRD2,UBB,CALR,PAFAH1B3,DNAJB6,PAFAH1B1
GO:CC,	nucleoplasm	GO:0005654	0.342098	0.46585	590	90	27	2456	MAPT,BRD2,UBE2QL1,UBB,PPIB,CSNK1A1,TOLLIP,PEA15,DNAJB6,CNDP2,YWHAZ,TKT,HSPA1B,PALM,BLVRB,CSNK1D,PRKRA,RTRAF,NCL,SDCBP,CLINT1,PIN1,VTA1,CRYAB,HSPA8,CAMK2D,PCBP1
GO:BP,	response to ketone	GO:1901654	0.342594	0.46522	36	90	3	2456	CALR,HPCA,NEFL
GO:BP,	regulation of anatomical structure morphogenesis	GO:0022603	0.342594	0.46522	234	90	12	2456	MAPT,ARHGDIA,UNC13D,CALR,HSPB1,MAP2,PALM,NEFL,PAFAH1B1,CFL1,MAP1B,RTN4
GO:BP,	positive regulation of MAP kinase activity	GO:0043406	0.342594	0.46522	36	90	3	2456	UBB,PEA15,KARS1
GO:BP,	regulation of stress-activated MAPK cascade	GO:0032872	0.342594	0.46522	36	90	3	2456	KARS1,PAFAH1B1,SDCBP
GO:BP,	vesicle fusion	GO:0006906	0.342594	0.46522	36	90	3	2456	CALR,VTI1B,USO1
GO:BP,	nucleoside phosphate biosynthetic process	GO:1901293	0.343013	0.464689	76	90	5	2456	ENO1,HPCA,KARS1,AK1,ME1
GO:CC,	non-membrane-bounded organelle	GO:0043228	0.344024	0.463411	823	90	36	2456	MAPT,ARHGDIA,GFAP,CHMP1A,ENO1,CSNK1A1,PEA15,HSPB1,CLU,MAP2,DNAJB6,VIM,G3BP2,HSPA1B,GSN,NEFL,CSNK1D,PAFAH1B1,NEFM,SSB,TPPP,YWHAE,FSCN1,SYN1,RTRAF,AK1,NCL,SDCBP,INA,CFL1,MAP1B,CRYAB,HSPA8,SUGT1,USO1,PCBP1
GO:BP,	cellular developmental process	GO:0048869	0.34504	0.462131	684	90	30	2456	MAPT,ARHGDIA,GFAP,UBB,UNC13D,TOLLIP,CALR,PITHD1,CLU,CBR1,MAP2,DNAJB6,VIM,SNX3,YWHAZ,HSPA1B,GSN,NEFL,CSNK1D,PAFAH1B1,TPPP,YWHAE,SYN1,SDCBP,INA,CFL1,PIN1,MAP1B,SND1,RTN4
GO:BP,	organophosphate biosynthetic process	GO:0090407	0.347374	0.459203	142	90	8	2456	ENO1,HPCA,CKB,TKT,TPI1,KARS1,AK1,ME1
GO:BP,	regulation of phosphorylation	GO:0042325	0.349802	0.456177	259	90	13	2456	MAPT,UBB,PEA15,PGAM1,HSPB1,CLU,YWHAZ,KARS1,CSNK1D,PAFAH1B1,RTRAF,SDCBP,PIN1
GO:BP,	membrane fusion	GO:0061025	0.349802	0.456177	56	90	4	2456	PPIA,CALR,VTI1B,USO1
GO:BP,	tube morphogenesis	GO:0035239	0.349802	0.456177	98	90	6	2456	BRD2,HSPB1,AIMP1,YWHAZ,NCL,CFL1
GO:BP,	embryonic morphogenesis	GO:0048598	0.349802	0.456177	56	90	4	2456	BRD2,DNAJB6,PRKRA,CFL1
GO:BP,	cell projection assembly	GO:0030031	0.349994	0.455939	120	90	7	2456	GSN,PALM,CSNK1D,PAFAH1B1,YWHAE,FSCN1,SDCBP
GO:MF,	exopeptidase activity	GO:0008238	0.350981	0.454716	16	90	2	2456	SCRN1,CNDP2
GO:MF,	binding	GO:0005488	0.350981	0.454716	2217	90	85	2456	MAPT,BRD2,ARHGDIA,UBE2QL1,GFAP,PPIA,UBB,CHMP1A,UNC13D,FKBP2,PPIB,ENO1,PHPT1,CSNK1A1,TOLLIP,PEA15,PGAM1,TOMM34,CALR,HSPB1,CNRIP1,PSD3,ENO2,CLU,HPCAL4,MAP2,HPCA,PAFAH1B3,MLF2,DNAJB6,VIM,G3BP2,SCRN1,CNDP2,SNX3,EIF4H,GANAB,HSD17B10,AIMP1,YWHAZ,CKB,TKT,HSPA1B,EEF1B2,TPI1,PRDX5,GSN,VTI1B,PALM,KARS1,NEFL,CSNK1D,PAFAH1B1,NEFM,SSB,TPPP,PDIA3,YWHAE,FSCN1,SYN1,PRKRA,RTRAF,AK1,NCL,SNX12,SDCBP,EIF3CL,CLINT1,A…
GO:MF,	growth factor receptor binding	GO:0070851	0.350981	0.454716	16	90	2	2456	TOLLIP,SDCBP
GO:MF,	organic cyclic compound binding	GO:0097159	0.350981	0.454716	1009	90	43	2456	MAPT,UBE2QL1,PPIA,FKBP2,PPIB,ENO1,CSNK1A1,CALR,HSPB1,MLF2,DNAJB6,VIM,G3BP2,EIF4H,GANAB,HSD17B10,AIMP1,YWHAZ,CKB,HSPA1B,EEF1B2,PRDX5,KARS1,CSNK1D,SSB,PDIA3,YWHAE,FSCN1,SYN1,PRKRA,RTRAF,AK1,NCL,EIF3CL,HSPA8,ME1,CAMK2D,SND1,LRRC47,USO1,PCBP1,RAB6A,RTN4
GO:MF,	structural constituent of synapse	GO:0098918	0.350981	0.454716	16	90	2	2456	NEFL,INA
GO:MF,	peptide binding	GO:0042277	0.351543	0.454022	71	90	5	2456	PPIA,PPIB,CALR,CLU,CRYAB
GO:MF,	protein domain specific binding	GO:0019904	0.351543	0.454022	179	90	10	2456	MAPT,CHMP1A,HPCAL4,VIM,YWHAZ,HSPA1B,NEFL,YWHAE,HSPA8,RAB6A
GO:BP,	positive regulation of cellular biosynthetic process	GO:0031328	0.352201	0.45321	212	90	11	2456	UBB,ENO1,HSPB1,PITHD1,CLU,VIM,KARS1,RTRAF,NCL,PIN1,PCBP1
GO:CC,	cell surface	GO:0009986	0.353496	0.451616	113	90	7	2456	ENO1,CALR,CLU,AIMP1,PDIA3,ANXA5,CRYAB
GO:CC,	calcium- and calmodulin-dependent protein kinase complex	GO:0005954	0.353858	0.45117	4	90	1	2456	CAMK2D
GO:CC,	peroxisome	GO:0005777	0.353858	0.45117	35	90	3	2456	VIM,TKT,PRDX5
GO:CC,	microbody	GO:0042579	0.353858	0.45117	35	90	3	2456	VIM,TKT,PRDX5
GO:CC,	stereocilium	GO:0032420	0.353858	0.45117	4	90	1	2456	PAFAH1B1
GO:CC,	Z disc	GO:0030018	0.353858	0.45117	34	90	3	2456	HSPB1,DNAJB6,CRYAB
GO:CC,	dendritic filopodium	GO:1902737	0.353858	0.45117	4	90	1	2456	MAP2
GO:CC,	presynaptic cytoskeleton	GO:0099569	0.353858	0.45117	4	90	1	2456	NEFL
GO:CC,	stereocilium bundle	GO:0032421	0.353858	0.45117	4	90	1	2456	PAFAH1B1
GO:CC,	late endosome	GO:0005770	0.353858	0.45117	75	90	5	2456	CHMP1A,UNC13D,VTI1B,VTA1,HSPA8
GO:CC,	Prp19 complex	GO:0000974	0.353858	0.45117	4	90	1	2456	HSPA8
GO:CC,	astrocyte end-foot	GO:0097450	0.353858	0.45117	4	90	1	2456	GFAP
GO:CC,	ruffle	GO:0001726	0.353858	0.45117	52	90	4	2456	PSD3,GSN,FSCN1,CFL1
GO:CC,	sarcomere	GO:0030017	0.353858	0.45117	52	90	4	2456	ENO1,HSPB1,DNAJB6,CRYAB
GO:CC,	endoplasmic reticulum tubular network membrane	GO:0098826	0.353858	0.45117	4	90	1	2456	RTN4
GO:CC,	smooth endoplasmic reticulum	GO:0005790	0.353858	0.45117	17	90	2	2456	PPIB,CALR
GO:CC,	platelet alpha granule lumen	GO:0031093	0.353858	0.45117	18	90	2	2456	CLU,VTI1B
GO:CC,	microvillus	GO:0005902	0.353858	0.45117	17	90	2	2456	FSCN1,ATP6V1E1
GO:CC,	eukaryotic translation elongation factor 1 complex	GO:0005853	0.353858	0.45117	4	90	1	2456	EEF1B2
GO:CC,	astral microtubule	GO:0000235	0.353858	0.45117	4	90	1	2456	PAFAH1B1
GO:CC,	RNAi effector complex	GO:0031332	0.353858	0.45117	4	90	1	2456	SND1
GO:CC,	perinuclear endoplasmic reticulum	GO:0097038	0.353858	0.45117	4	90	1	2456	CLU
GO:CC,	aster	GO:0005818	0.353858	0.45117	4	90	1	2456	PAFAH1B1
GO:CC,	dendritic growth cone	GO:0044294	0.353858	0.45117	4	90	1	2456	MAP2
GO:CC,	RISC complex	GO:0016442	0.353858	0.45117	4	90	1	2456	SND1
GO:CC,	multivesicular body	GO:0005771	0.353858	0.45117	17	90	2	2456	CHMP1A,VTA1
GO:CC,	polysome	GO:0005844	0.353858	0.45117	35	90	3	2456	CALR,VIM,EIF4H
GO:BP,	nucleobase-containing small molecule metabolic process	GO:0055086	0.355246	0.449471	143	90	8	2456	ENO1,PGAM1,ENO2,HPCA,TPI1,KARS1,AK1,ME1
GO:BP,	regulation of biological quality	GO:0065008	0.356382	0.448084	844	90	36	2456	MAPT,ARHGDIA,GFAP,UBB,PPIB,PHPT1,CALR,HSPB1,CLU,MAP2,HPCA,VIM,G3BP2,AIMP1,YWHAZ,CKB,HSPA1B,PRDX5,GSN,PALM,NEFL,PAFAH1B1,PDIA3,YWHAE,SYN1,PRKRA,ANXA5,CFL1,PIN1,MAP1B,ATP6V1E1,CRYAB,HSPA8,CAMK2D,SUGT1,RTN4
GO:BP,	meiotic nuclear division	GO:0140013	0.356382	0.448084	19	90	2	2456	UBB,CALR
GO:BP,	positive regulation of stress-activated MAPK cascade	GO:0032874	0.356382	0.448084	19	90	2	2456	KARS1,SDCBP
GO:BP,	regulation of protein-containing complex disassembly	GO:0043244	0.356382	0.448084	37	90	3	2456	GSN,CFL1,MAP1B
GO:BP,	regulation of stress-activated protein kinase signaling cascade	GO:0070302	0.356382	0.448084	37	90	3	2456	KARS1,PAFAH1B1,SDCBP
GO:BP,	nucleus organization	GO:0006997	0.356382	0.448084	37	90	3	2456	CHMP1A,PAFAH1B1,RTN4
GO:BP,	protein targeting	GO:0006605	0.356382	0.448084	166	90	9	2456	UBB,TOMM34,CLU,HPCA,YWHAZ,VTI1B,YWHAE,SDCBP,HSPA8
GO:BP,	neuron migration	GO:0001764	0.356382	0.448084	37	90	3	2456	PAFAH1B1,YWHAE,MAP1B
GO:BP,	cellular response to calcium ion	GO:0071277	0.356382	0.448084	19	90	2	2456	HPCA,CAMK2D
GO:BP,	endocytic recycling	GO:0032456	0.356382	0.448084	19	90	2	2456	SNX3,SNX12
GO:BP,	neural tube development	GO:0021915	0.356382	0.448084	19	90	2	2456	BRD2,CFL1
GO:BP,	'de novo' posttranslational protein folding	GO:0051084	0.356382	0.448084	19	90	2	2456	HSPA1B,HSPA8
GO:BP,	regulation of substrate adhesion-dependent cell spreading	GO:1900024	0.356382	0.448084	19	90	2	2456	UNC13D,CALR
GO:BP,	regulation of muscle adaptation	GO:0043502	0.356382	0.448084	19	90	2	2456	PIN1,CAMK2D
GO:BP,	positive regulation of stress-activated protein kinase signaling cascade	GO:0070304	0.356382	0.448084	19	90	2	2456	KARS1,SDCBP
GO:BP,	organonitrogen compound catabolic process	GO:1901565	0.357481	0.446747	285	90	14	2456	GFAP,UBB,CSNK1A1,TOLLIP,CLU,SNX3,HSD17B10,HSPA1B,BLVRB,CSNK1D,SNX12,SDCBP,PIN1,HSPA8
GO:BP,	positive regulation of macromolecule metabolic process	GO:0010604	0.357586	0.446619	458	90	21	2456	MAPT,UBB,ENO1,CSNK1A1,TOLLIP,PEA15,CALR,HSPB1,PITHD1,CLU,VIM,HSPA1B,GSN,KARS1,CSNK1D,RTRAF,NCL,SDCBP,PIN1,HSPA8,PCBP1
GO:BP,	regulation of protein modification by small protein conjugation or removal	GO:1903320	0.359277	0.444571	57	90	4	2456	UBB,TOLLIP,HSPA1B,PIN1
GO:BP,	regulation of DNA-binding transcription factor activity	GO:0051090	0.359277	0.444571	57	90	4	2456	UBB,CLU,G3BP2,HSPA1B
GO:BP,	developmental maturation	GO:0021700	0.359277	0.444571	57	90	4	2456	YWHAZ,PALM,NEFL,MAP1B
GO:CC,	I band	GO:0031674	0.361582	0.441793	36	90	3	2456	HSPB1,DNAJB6,CRYAB
GO:BP,	tube development	GO:0035295	0.364917	0.437806	122	90	7	2456	BRD2,UBB,HSPB1,AIMP1,YWHAZ,NCL,CFL1
GO:BP,	sexual reproduction	GO:0019953	0.366521	0.435901	100	90	6	2456	BRD2,UBB,CALR,PAFAH1B3,EIF4H,PAFAH1B1
GO:BP,	plasminogen activation	GO:0031639	0.36828	0.433822	5	90	1	2456	ENO1
GO:BP,	platelet degranulation	GO:0002576	0.36828	0.433822	39	90	3	2456	CLU,VTI1B,ANXA5
GO:BP,	positive regulation of cytoplasmic transport	GO:1903651	0.36828	0.433822	5	90	1	2456	MAP2
GO:BP,	translesion synthesis	GO:0019985	0.36828	0.433822	5	90	1	2456	UBB
GO:BP,	regulation of cytokine biosynthetic process	GO:0042035	0.36828	0.433822	5	90	1	2456	HSPB1
GO:BP,	regulation of protein sumoylation	GO:0033233	0.36828	0.433822	5	90	1	2456	TOLLIP
GO:BP,	RNA methylation	GO:0001510	0.36828	0.433822	5	90	1	2456	HSD17B10
GO:BP,	negative regulation of extrinsic apoptotic signaling pathway in absence of ligand	GO:2001240	0.36828	0.433822	5	90	1	2456	HSPA1B
GO:BP,	IRES-dependent viral translational initiation	GO:0075522	0.36828	0.433822	5	90	1	2456	SSB
GO:BP,	regulation of mast cell activation involved in immune response	GO:0033006	0.36828	0.433822	5	90	1	2456	UNC13D
GO:BP,	regulation of collagen biosynthetic process	GO:0032965	0.36828	0.433822	5	90	1	2456	VIM
GO:BP,	maintenance of location	GO:0051235	0.36828	0.433822	80	90	5	2456	CALR,G3BP2,GSN,PAFAH1B1,CAMK2D
GO:BP,	inner ear development	GO:0048839	0.36828	0.433822	20	90	2	2456	HPCA,PAFAH1B1
GO:BP,	negative regulation of ion transmembrane transporter activity	GO:0032413	0.36828	0.433822	20	90	2	2456	YWHAE,CAMK2D
GO:BP,	negative regulation of intrinsic apoptotic signaling pathway in response to DNA damage	GO:1902230	0.36828	0.433822	5	90	1	2456	CLU
GO:BP,	positive regulation of mitochondrial membrane permeability	GO:0035794	0.36828	0.433822	20	90	2	2456	YWHAZ,YWHAE
GO:BP,	positive regulation of interleukin-1 production	GO:0032732	0.36828	0.433822	5	90	1	2456	HSPB1
GO:BP,	stem cell division	GO:0017145	0.36828	0.433822	5	90	1	2456	PAFAH1B1
GO:BP,	mitochondrion distribution	GO:0048311	0.36828	0.433822	5	90	1	2456	MAPT
GO:BP,	natural killer cell degranulation	GO:0043320	0.36828	0.433822	5	90	1	2456	UNC13D
GO:BP,	interleukin-8 production	GO:0032637	0.36828	0.433822	5	90	1	2456	HSPA1B
GO:BP,	nucleotide-excision repair, DNA duplex unwinding	GO:0000717	0.36828	0.433822	5	90	1	2456	UBB
GO:BP,	regulation of cellular carbohydrate catabolic process	GO:0043471	0.36828	0.433822	5	90	1	2456	PGAM1
GO:BP,	regulation of response to stress	GO:0080134	0.36828	0.433822	264	90	13	2456	MAPT,ENO1,HSPB1,CLU,DNAJB6,HSPA1B,KARS1,PAFAH1B1,YWHAE,SDCBP,CRYAB,HSPA8,CAMK2D
GO:BP,	actin filament severing	GO:0051014	0.36828	0.433822	5	90	1	2456	GSN
GO:BP,	mammary gland epithelium development	GO:0061180	0.36828	0.433822	5	90	1	2456	RTN4
GO:BP,	clathrin coat disassembly	GO:0072318	0.36828	0.433822	5	90	1	2456	HSPA8
GO:BP,	nucleoside monophosphate phosphorylation	GO:0046940	0.36828	0.433822	5	90	1	2456	AK1
GO:BP,	granulocyte activation	GO:0036230	0.36828	0.433822	193	90	10	2456	PPIA,UNC13D,TOLLIP,PGAM1,HSPA1B,GSN,KARS1,SDCBP,HSPA8,RAB6A
GO:BP,	regulation of meiotic nuclear division	GO:0040020	0.36828	0.433822	5	90	1	2456	CALR
GO:BP,	regulation of superoxide anion generation	GO:0032928	0.36828	0.433822	5	90	1	2456	MAPT
GO:BP,	positive regulation of superoxide anion generation	GO:0032930	0.36828	0.433822	5	90	1	2456	MAPT
GO:BP,	myelin maintenance	GO:0043217	0.36828	0.433822	5	90	1	2456	CLU
GO:BP,	amyloid precursor protein metabolic process	GO:0042982	0.36828	0.433822	20	90	2	2456	CLU,PIN1
GO:BP,	hypothalamus development	GO:0021854	0.36828	0.433822	5	90	1	2456	UBB
GO:BP,	membrane repolarization during action potential	GO:0086011	0.36828	0.433822	5	90	1	2456	YWHAE
GO:BP,	negative regulation of receptor internalization	GO:0002091	0.36828	0.433822	5	90	1	2456	SDCBP
GO:BP,	positive regulation of striated muscle cell differentiation	GO:0051155	0.36828	0.433822	5	90	1	2456	PIN1
GO:BP,	cellular response to cadmium ion	GO:0071276	0.36828	0.433822	5	90	1	2456	GSN
GO:BP,	mitochondrial outer membrane permeabilization involved in programmed cell death	GO:1902686	0.36828	0.433822	20	90	2	2456	YWHAZ,YWHAE
GO:BP,	positive regulation of mitochondrial membrane permeability involved in apoptotic process	GO:1902110	0.36828	0.433822	20	90	2	2456	YWHAZ,YWHAE
GO:BP,	regulation of organelle transport along microtubule	GO:1902513	0.36828	0.433822	5	90	1	2456	MAP2
GO:BP,	calcium ion export across plasma membrane	GO:1990034	0.36828	0.433822	5	90	1	2456	YWHAE
GO:BP,	positive regulation of membrane permeability	GO:1905710	0.36828	0.433822	20	90	2	2456	YWHAZ,YWHAE
GO:BP,	negative regulation of membrane potential	GO:0045837	0.36828	0.433822	5	90	1	2456	MAPT
GO:BP,	negative regulation of oxidative stress-induced intrinsic apoptotic signaling pathway	GO:1902176	0.36828	0.433822	5	90	1	2456	HSPB1
GO:BP,	cortical cytoskeleton organization	GO:0030865	0.36828	0.433822	20	90	2	2456	CALR,PAFAH1B1
GO:BP,	early endosome to Golgi transport	GO:0034498	0.36828	0.433822	5	90	1	2456	RAB6A
GO:BP,	establishment of protein localization to mitochondrial membrane	GO:0090151	0.36828	0.433822	20	90	2	2456	YWHAZ,YWHAE
GO:BP,	negative regulation of sodium ion transmembrane transport	GO:1902306	0.36828	0.433822	5	90	1	2456	CAMK2D
GO:BP,	global genome nucleotide-excision repair	GO:0070911	0.36828	0.433822	5	90	1	2456	UBB
GO:BP,	RNA phosphodiester bond hydrolysis, endonucleolytic	GO:0090502	0.36828	0.433822	5	90	1	2456	SND1
GO:BP,	negative regulation of T cell receptor signaling pathway	GO:0050860	0.36828	0.433822	5	90	1	2456	PHPT1
GO:BP,	regulation of relaxation of muscle	GO:1901077	0.36828	0.433822	5	90	1	2456	CAMK2D
GO:BP,	positive regulation of cellular metabolic process	GO:0031325	0.36828	0.433822	436	90	20	2456	MAPT,UBB,ENO1,CSNK1A1,TOLLIP,PEA15,HSPB1,PITHD1,CLU,VIM,HSPA1B,GSN,KARS1,CSNK1D,RTRAF,NCL,SDCBP,PIN1,HSPA8,PCBP1
GO:BP,	negative regulation of signal transduction in absence of ligand	GO:1901099	0.36828	0.433822	5	90	1	2456	HSPA1B
GO:BP,	cytokine biosynthetic process	GO:0042089	0.36828	0.433822	5	90	1	2456	HSPB1
GO:BP,	corpus callosum development	GO:0022038	0.36828	0.433822	5	90	1	2456	PAFAH1B1
GO:BP,	negative regulation of sodium ion transmembrane transporter activity	GO:2000650	0.36828	0.433822	5	90	1	2456	CAMK2D
GO:BP,	cytokine metabolic process	GO:0042107	0.36828	0.433822	5	90	1	2456	HSPB1
GO:BP,	positive regulation of protein ubiquitination	GO:0031398	0.36828	0.433822	20	90	2	2456	UBB,PIN1
GO:BP,	natural killer cell activation involved in immune response	GO:0002323	0.36828	0.433822	5	90	1	2456	UNC13D
GO:BP,	positive regulation of erythrocyte differentiation	GO:0045648	0.36828	0.433822	5	90	1	2456	HSPA1B
GO:BP,	response to testosterone	GO:0033574	0.36828	0.433822	5	90	1	2456	CALR
GO:BP,	regulation of GTP binding	GO:1904424	0.36828	0.433822	5	90	1	2456	CSNK1A1
GO:BP,	positive regulation of reactive oxygen species metabolic process	GO:2000379	0.36828	0.433822	20	90	2	2456	MAPT,CLU
GO:BP,	negative regulation of reproductive process	GO:2000242	0.36828	0.433822	5	90	1	2456	CALR
GO:BP,	regulation of microtubule binding	GO:1904526	0.36828	0.433822	5	90	1	2456	MAP2
GO:BP,	mammary gland epithelial cell proliferation	GO:0033598	0.36828	0.433822	5	90	1	2456	RTN4
GO:BP,	positive regulation of microtubule nucleation	GO:0090063	0.36828	0.433822	5	90	1	2456	HSPA1B
GO:BP,	superoxide anion generation	GO:0042554	0.36828	0.433822	5	90	1	2456	MAPT
GO:BP,	mitochondrial outer membrane permeabilization	GO:0097345	0.36828	0.433822	20	90	2	2456	YWHAZ,YWHAE
GO:BP,	regulation of mast cell degranulation	GO:0043304	0.36828	0.433822	5	90	1	2456	UNC13D
GO:BP,	cardiac muscle cell differentiation	GO:0055007	0.36828	0.433822	20	90	2	2456	CALR,PIN1
GO:BP,	positive regulation of cardiac muscle tissue development	GO:0055025	0.36828	0.433822	5	90	1	2456	PIN1
GO:BP,	negative regulation of hydrolase activity	GO:0051346	0.36828	0.433822	80	90	5	2456	MAP2,DNAJB6,PRDX5,YWHAE,CRYAB
GO:BP,	bone development	GO:0060348	0.36828	0.433822	20	90	2	2456	PPIB,PAFAH1B1
GO:BP,	response to unfolded protein	GO:0006986	0.36828	0.433822	59	90	4	2456	CALR,HSPB1,HSPA1B,HSPA8
GO:BP,	positive regulation of biosynthetic process	GO:0009891	0.36828	0.433822	216	90	11	2456	UBB,ENO1,HSPB1,PITHD1,CLU,VIM,KARS1,RTRAF,NCL,PIN1,PCBP1
GO:BP,	regulation of transcription by RNA polymerase I	GO:0006356	0.36828	0.433822	5	90	1	2456	NCL
GO:BP,	regulation of microtubule nucleation	GO:0010968	0.36828	0.433822	5	90	1	2456	HSPA1B
GO:BP,	substrate-dependent cell migration	GO:0006929	0.36828	0.433822	5	90	1	2456	SDCBP
GO:BP,	response to redox state	GO:0051775	0.36828	0.433822	5	90	1	2456	ARHGDIA
GO:BP,	glycerol metabolic process	GO:0006071	0.36828	0.433822	5	90	1	2456	TPI1
GO:BP,	negative regulation of sodium ion transport	GO:0010766	0.36828	0.433822	5	90	1	2456	CAMK2D
GO:BP,	purine ribonucleoside diphosphate biosynthetic process	GO:0009180	0.36828	0.433822	5	90	1	2456	AK1
GO:BP,	positive regulation of cardiac muscle tissue growth	GO:0055023	0.36828	0.433822	5	90	1	2456	PIN1
GO:BP,	purine nucleoside diphosphate biosynthetic process	GO:0009136	0.36828	0.433822	5	90	1	2456	AK1
GO:BP,	nucleoside diphosphate biosynthetic process	GO:0009133	0.36828	0.433822	5	90	1	2456	AK1
GO:BP,	apoptotic mitochondrial changes	GO:0008637	0.36828	0.433822	39	90	3	2456	CLU,YWHAZ,YWHAE
GO:BP,	negative regulation of microtubule depolymerization	GO:0007026	0.36828	0.433822	5	90	1	2456	MAP1B
GO:BP,	labyrinthine layer development	GO:0060711	0.36828	0.433822	5	90	1	2456	DNAJB6
GO:BP,	negative regulation of adenylate cyclase activity	GO:0007194	0.36828	0.433822	5	90	1	2456	PALM
GO:BP,	ribonucleoside diphosphate biosynthetic process	GO:0009188	0.36828	0.433822	5	90	1	2456	AK1
GO:BP,	negative regulation of mitochondrial membrane potential	GO:0010917	0.36828	0.433822	5	90	1	2456	MAPT
GO:BP,	positive regulation of intracellular signal transduction	GO:1902533	0.37011	0.43167	148	90	8	2456	UBB,PEA15,CALR,HSPA1B,KARS1,PRKRA,SDCBP,RTN4
KEGG,	Biosynthesis of amino acids	KEGG:01230	0.370484	0.43123	33	90	5	2456	ENO1,PGAM1,ENO2,TKT,TPI1
GO:CC,	actin filament bundle	GO:0032432	0.372043	0.429407	20	90	2	2456	FSCN1,CRYAB
GO:CC,	filopodium	GO:0030175	0.372043	0.429407	37	90	3	2456	MAP2,PALM,FSCN1
GO:CC,	tRNA-splicing ligase complex	GO:0072669	0.372043	0.429407	5	90	1	2456	RTRAF
GO:CC,	beta-catenin destruction complex	GO:0030877	0.372043	0.429407	5	90	1	2456	CSNK1A1
GO:CC,	spindle	GO:0005819	0.372043	0.429407	79	90	5	2456	HSPB1,CSNK1D,PAFAH1B1,TPPP,RTRAF
GO:CC,	filopodium membrane	GO:0031527	0.372043	0.429407	5	90	1	2456	PALM
GO:CC,	lamellipodium membrane	GO:0031258	0.372043	0.429407	5	90	1	2456	CFL1
GO:CC,	early phagosome	GO:0032009	0.372043	0.429407	5	90	1	2456	SNX3
GO:CC,	dendritic spine membrane	GO:0032591	0.372043	0.429407	5	90	1	2456	PALM
GO:CC,	high-density lipoprotein particle	GO:0034364	0.372043	0.429407	5	90	1	2456	CLU
GO:CC,	dendrite terminus	GO:0044292	0.372043	0.429407	5	90	1	2456	MAP2
GO:CC,	spindle microtubule	GO:0005876	0.372043	0.429407	19	90	2	2456	CSNK1D,PAFAH1B1
GO:CC,	synaptonemal complex	GO:0000795	0.372043	0.429407	5	90	1	2456	SYN1
GO:CC,	synaptonemal structure	GO:0099086	0.372043	0.429407	5	90	1	2456	SYN1
GO:CC,	postsynaptic Golgi apparatus	GO:0150051	0.372043	0.429407	5	90	1	2456	TPPP
GO:CC,	neuronal cell body membrane	GO:0032809	0.372043	0.429407	5	90	1	2456	HPCA
GO:CC,	neuron spine	GO:0044309	0.372043	0.429407	80	90	5	2456	MAPT,HPCA,PALM,MAP1B,CRYAB
GO:CC,	vacuolar lumen	GO:0005775	0.372043	0.429407	59	90	4	2456	UNC13D,TOLLIP,SDCBP,HSPA8
GO:CC,	invadopodium	GO:0071437	0.372043	0.429407	5	90	1	2456	FSCN1
GO:CC,	microtubule bundle	GO:0097427	0.372043	0.429407	5	90	1	2456	TPPP
GO:CC,	dendritic spine	GO:0043197	0.372043	0.429407	78	90	5	2456	MAPT,HPCA,PALM,MAP1B,CRYAB
GO:CC,	terminal bouton	GO:0043195	0.372043	0.429407	20	90	2	2456	BLVRB,HSPA8
GO:CC,	chromaffin granule	GO:0042583	0.372043	0.429407	5	90	1	2456	CLU
GO:CC,	apicolateral plasma membrane	GO:0016327	0.372043	0.429407	5	90	1	2456	PALM
GO:CC,	sarcoplasmic reticulum	GO:0016529	0.372043	0.429407	19	90	2	2456	CALR,CAMK2D
GO:CC,	chromosome, centromeric region	GO:0000775	0.372043	0.429407	39	90	3	2456	CSNK1A1,PAFAH1B1,SUGT1
GO:BP,	negative regulation of response to stimulus	GO:0048585	0.373633	0.427555	243	90	12	2456	UBB,ENO1,PHPT1,CSNK1A1,PEA15,CALR,HSPB1,CLU,HSPA1B,PALM,PAFAH1B1,PIN1
GO:BP,	organophosphate metabolic process	GO:0019637	0.373633	0.427555	219	90	11	2456	ENO1,PGAM1,ENO2,HPCA,CKB,TKT,TPI1,KARS1,PAFAH1B1,AK1,ME1
GO:BP,	neuron projection morphogenesis	GO:0048812	0.376309	0.424455	172	90	9	2456	MAPT,ARHGDIA,UBB,MAP2,NEFL,PAFAH1B1,CFL1,MAP1B,RTN4
GO:BP,	axon development	GO:0061564	0.378295	0.42217	126	90	7	2456	MAPT,ARHGDIA,MAP2,NEFL,PAFAH1B1,MAP1B,RTN4
GO:CC,	myofibril	GO:0030016	0.380786	0.419319	60	90	4	2456	ENO1,HSPB1,DNAJB6,CRYAB
GO:BP,	negative regulation of cation transmembrane transport	GO:1904063	0.381207	0.418839	21	90	2	2456	YWHAE,CAMK2D
GO:BP,	regulation of cytokine-mediated signaling pathway	GO:0001959	0.381207	0.418839	21	90	2	2456	HSPA1B,PAFAH1B1
GO:BP,	positive regulation of mRNA metabolic process	GO:1903313	0.381207	0.418839	21	90	2	2456	NCL,HSPA8
GO:BP,	muscle hypertrophy	GO:0014896	0.381207	0.418839	21	90	2	2456	PIN1,CAMK2D
GO:BP,	'de novo' protein folding	GO:0006458	0.381207	0.418839	21	90	2	2456	HSPA1B,HSPA8
GO:BP,	regulation of mitochondrial membrane permeability involved in apoptotic process	GO:1902108	0.381207	0.418839	21	90	2	2456	YWHAZ,YWHAE
GO:BP,	striated muscle hypertrophy	GO:0014897	0.381207	0.418839	21	90	2	2456	PIN1,CAMK2D
GO:BP,	cardiac muscle hypertrophy	GO:0003300	0.381207	0.418839	21	90	2	2456	PIN1,CAMK2D
GO:BP,	cellular aldehyde metabolic process	GO:0006081	0.381207	0.418839	21	90	2	2456	TKT,TPI1
GO:BP,	cellular response to chemical stress	GO:0062197	0.381519	0.418484	82	90	5	2456	MAPT,HSPB1,HSPA1B,PRDX5,PRKRA
GO:BP,	regulation of intracellular protein transport	GO:0033157	0.381519	0.418484	82	90	5	2456	HPCA,SNX3,YWHAZ,YWHAE,SNX12
GO:BP,	regulation of cytokine production	GO:0001817	0.381519	0.418484	82	90	5	2456	HSPB1,CLU,HSPA1B,KARS1,PIN1
GO:BP,	organelle membrane fusion	GO:0090174	0.381519	0.418484	40	90	3	2456	CALR,VTI1B,USO1
GO:BP,	positive regulation of transcription by RNA polymerase II	GO:0045944	0.381519	0.418484	82	90	5	2456	UBB,RTRAF,NCL,PIN1,PCBP1
GO:BP,	Ras protein signal transduction	GO:0007265	0.381519	0.418484	104	90	6	2456	ARHGDIA,PSD3,G3BP2,SDCBP,CFL1,RAB6A
GO:BP,	regulation of reactive oxygen species metabolic process	GO:2000377	0.381519	0.418484	40	90	3	2456	MAPT,CLU,CRYAB
GO:MF,	phosphatidylinositol binding	GO:0035091	0.381838	0.418121	53	90	4	2456	MAPT,SNX3,SNX12,SDCBP
GO:BP,	positive regulation of RNA metabolic process	GO:0051254	0.383583	0.41614	150	90	8	2456	UBB,PITHD1,KARS1,RTRAF,NCL,PIN1,HSPA8,PCBP1
REAC,	p75 NTR receptor-mediated signalling	REAC:R-HSA-193704	0.38374	0.415962	21	90	4	2456	ARHGDIA,UBB,YWHAE,RTN4
REAC,	Interleukin-4 and Interleukin-13 signaling	REAC:R-HSA-6785807	0.38374	0.415962	11	90	3	2456	VIM,FSCN1,HSPA8
GO:MF,	thioredoxin peroxidase activity	GO:0008379	0.384242	0.415395	4	90	1	2456	PRDX5
GO:MF,	steroid dehydrogenase activity, acting on the CH-OH group of donors, NAD or NADP as acceptor	GO:0033764	0.384242	0.415395	4	90	1	2456	HSD17B10
GO:MF,	malic enzyme activity	GO:0004470	0.384242	0.415395	4	90	1	2456	ME1
GO:MF,	DNA-binding transcription factor activity, RNA polymerase II-specific	GO:0000981	0.384242	0.415395	18	90	2	2456	ENO1,PCBP1
GO:MF,	myosin II binding	GO:0045159	0.384242	0.415395	4	90	1	2456	GSN
GO:MF,	adenylate kinase activity	GO:0004017	0.384242	0.415395	4	90	1	2456	AK1
GO:MF,	dystroglycan binding	GO:0002162	0.384242	0.415395	4	90	1	2456	MAP2
GO:MF,	adenylyltransferase activity	GO:0070566	0.384242	0.415395	4	90	1	2456	KARS1
GO:MF,	phospholipase inhibitor activity	GO:0004859	0.384242	0.415395	4	90	1	2456	ANXA5
GO:MF,	structural constituent of postsynaptic actin cytoskeleton	GO:0098973	0.384242	0.415395	4	90	1	2456	INA
GO:MF,	phospholipase C activity	GO:0004629	0.384242	0.415395	4	90	1	2456	PDIA3
GO:MF,	histone deacetylase binding	GO:0042826	0.384242	0.415395	18	90	2	2456	HSPA1B,YWHAE
GO:MF,	steroid dehydrogenase activity	GO:0016229	0.384242	0.415395	4	90	1	2456	HSD17B10
GO:CC,	obsolete cell	GO:0005623	0.389832	0.409123	245	90	12	2456	MAPT,CHMP1A,CALR,YWHAZ,CKB,PRDX5,GSN,PAFAH1B1,PDIA3,YWHAE,ATP6V1E1,RTN4
GO:BP,	peptide metabolic process	GO:0006518	0.390887	0.407949	246	90	12	2456	CALR,HSPB1,CLU,VIM,CNDP2,EIF4H,AIMP1,EEF1B2,KARS1,NCL,EIF3CL,PIN1
GO:BP,	myeloid cell activation involved in immune response	GO:0002275	0.391389	0.407391	198	90	10	2456	PPIA,UNC13D,TOLLIP,PGAM1,HSPA1B,GSN,KARS1,SDCBP,HSPA8,RAB6A
GO:CC,	contractile fiber	GO:0043292	0.392714	0.405923	61	90	4	2456	ENO1,HSPB1,DNAJB6,CRYAB
GO:BP,	negative regulation of intracellular signal transduction	GO:1902532	0.393465	0.405094	83	90	5	2456	ENO1,HSPB1,CLU,PAFAH1B1,PIN1
GO:BP,	negative regulation of organelle organization	GO:0010639	0.393465	0.405094	83	90	5	2456	MAPT,CLU,MAP2,GSN,MAP1B
GO:CC,	endoplasmic reticulum chaperone complex	GO:0034663	0.393948	0.404561	6	90	1	2456	PPIB
GO:CC,	azurophil granule lumen	GO:0035578	0.393948	0.404561	41	90	3	2456	UNC13D,TOLLIP,SDCBP
GO:CC,	lipoprotein particle	GO:1990777	0.393948	0.404561	6	90	1	2456	CLU
GO:CC,	ESCRT III complex	GO:0000815	0.393948	0.404561	6	90	1	2456	CHMP1A
GO:CC,	cell body membrane	GO:0044298	0.393948	0.404561	6	90	1	2456	HPCA
GO:CC,	plasma lipoprotein particle	GO:0034358	0.393948	0.404561	6	90	1	2456	CLU
GO:CC,	endoplasmic reticulum quality control compartment	GO:0044322	0.393948	0.404561	6	90	1	2456	CALR
GO:CC,	intrinsic component of endoplasmic reticulum membrane	GO:0031227	0.393948	0.404561	42	90	3	2456	CALR,PDIA3,RTN4
GO:CC,	endosome membrane	GO:0010008	0.393948	0.404561	131	90	7	2456	UBB,CHMP1A,SNX3,VTI1B,PDIA3,SNX12,VTA1
GO:CC,	photoreceptor ribbon synapse	GO:0098684	0.393948	0.404561	6	90	1	2456	HSPA8
GO:CC,	eukaryotic translation initiation factor 4F complex	GO:0016281	0.393948	0.404561	6	90	1	2456	EIF4H
GO:CC,	Schaffer collateral - CA1 synapse	GO:0098685	0.393948	0.404561	42	90	3	2456	NEFL,SYN1,INA
GO:CC,	chromosomal region	GO:0098687	0.393948	0.404561	62	90	4	2456	CSNK1A1,PAFAH1B1,SSB,SUGT1
GO:CC,	lumenal side of endoplasmic reticulum membrane	GO:0098553	0.393948	0.404561	6	90	1	2456	CALR
GO:CC,	dendritic tree	GO:0097447	0.393948	0.404561	202	90	10	2456	MAPT,CLU,MAP2,HPCA,CKB,PALM,SYN1,MAP1B,CRYAB,HSPA8
GO:CC,	integral component of endoplasmic reticulum membrane	GO:0030176	0.393948	0.404561	41	90	3	2456	CALR,PDIA3,RTN4
GO:CC,	axolemma	GO:0030673	0.393948	0.404561	6	90	1	2456	MAPT
GO:CC,	integral component of lumenal side of endoplasmic reticulum membrane	GO:0071556	0.393948	0.404561	6	90	1	2456	CALR
GO:CC,	dendrite	GO:0030425	0.393948	0.404561	202	90	10	2456	MAPT,CLU,MAP2,HPCA,CKB,PALM,SYN1,MAP1B,CRYAB,HSPA8
GO:BP,	positive regulation of phosphate metabolic process	GO:0045937	0.395284	0.403091	176	90	9	2456	MAPT,UBB,ENO1,PEA15,CLU,KARS1,CSNK1D,SDCBP,PIN1
GO:BP,	regulation of filopodium assembly	GO:0051489	0.395284	0.403091	22	90	2	2456	PALM,FSCN1
GO:BP,	positive regulation of protein localization to membrane	GO:1905477	0.395284	0.403091	41	90	3	2456	HPCA,YWHAZ,YWHAE
GO:BP,	regulation of peptide transport	GO:0090087	0.395284	0.403091	175	90	9	2456	PPIA,PHPT1,HPCA,SNX3,AIMP1,YWHAZ,YWHAE,SNX12,HSPA8
GO:BP,	regulation of cardiocyte differentiation	GO:1905207	0.395284	0.403091	6	90	1	2456	PIN1
GO:BP,	posttranscriptional regulation of gene expression	GO:0010608	0.395284	0.403091	175	90	9	2456	UBB,CALR,HSPB1,VIM,EIF4H,YWHAZ,PRKRA,NCL,HSPA8
GO:BP,	positive regulation of phosphorus metabolic process	GO:0010562	0.395284	0.403091	176	90	9	2456	MAPT,UBB,ENO1,PEA15,CLU,KARS1,CSNK1D,SDCBP,PIN1
GO:BP,	positive regulation of actin filament depolymerization	GO:0030836	0.395284	0.403091	6	90	1	2456	CFL1
GO:BP,	regulation of cardiac muscle cell apoptotic process	GO:0010665	0.395284	0.403091	6	90	1	2456	CAMK2D
GO:BP,	regulation of microtubule-based movement	GO:0060632	0.395284	0.403091	6	90	1	2456	MAP2
GO:BP,	negative regulation of transporter activity	GO:0032410	0.395284	0.403091	22	90	2	2456	YWHAE,CAMK2D
GO:BP,	regulation of metallopeptidase activity	GO:1905048	0.395284	0.403091	6	90	1	2456	KARS1
GO:BP,	protein transmembrane transport	GO:0071806	0.395284	0.403091	22	90	2	2456	CLU,HSPA8
GO:BP,	nuclear envelope disassembly	GO:0051081	0.395284	0.403091	6	90	1	2456	PAFAH1B1
GO:BP,	regulation of microtubule depolymerization	GO:0031114	0.395284	0.403091	6	90	1	2456	MAP1B
GO:BP,	regulation of epithelial cell migration	GO:0010632	0.395284	0.403091	42	90	3	2456	CALR,HSPB1,RTN4
GO:BP,	neuron projection development	GO:0031175	0.395284	0.403091	247	90	12	2456	MAPT,ARHGDIA,GFAP,UBB,MAP2,VIM,SNX3,NEFL,PAFAH1B1,CFL1,MAP1B,RTN4
GO:BP,	RNA catabolic process	GO:0006401	0.395284	0.403091	154	90	8	2456	UBB,HSPB1,VIM,YWHAZ,HSPA1B,SSB,HSPA8,SND1
GO:BP,	regulation of plasma membrane organization	GO:1903729	0.395284	0.403091	6	90	1	2456	GSN
GO:BP,	cell activation	GO:0001775	0.395284	0.403091	296	90	14	2456	MAPT,PPIA,UNC13D,TOLLIP,PGAM1,HSPB1,CLU,YWHAZ,HSPA1B,GSN,KARS1,SDCBP,HSPA8,RAB6A
GO:BP,	response to corticosterone	GO:0051412	0.395284	0.403091	6	90	1	2456	NEFL
GO:BP,	regulation of collagen metabolic process	GO:0010712	0.395284	0.403091	6	90	1	2456	VIM
GO:BP,	positive regulation of muscle contraction	GO:0045933	0.395284	0.403091	6	90	1	2456	ENO1
GO:BP,	RNA interference	GO:0016246	0.395284	0.403091	6	90	1	2456	PRKRA
GO:BP,	regulation of mast cell activation	GO:0033003	0.395284	0.403091	6	90	1	2456	UNC13D
GO:BP,	small GTPase mediated signal transduction	GO:0007264	0.395284	0.403091	130	90	7	2456	ARHGDIA,PSD3,G3BP2,SDCBP,CFL1,USO1,RAB6A
GO:BP,	synaptic vesicle transport along microtubule	GO:0099517	0.395284	0.403091	6	90	1	2456	MAP2
GO:BP,	hippo signaling	GO:0035329	0.395284	0.403091	6	90	1	2456	YWHAE
GO:BP,	regulation of cell communication by electrical coupling involved in cardiac conduction	GO:1901844	0.395284	0.403091	6	90	1	2456	CAMK2D
GO:BP,	positive regulation of signal transduction by p53 class mediator	GO:1901798	0.395284	0.403091	6	90	1	2456	UBB
GO:BP,	regulation of establishment of protein localization	GO:0070201	0.395284	0.403091	178	90	9	2456	MAPT,PPIA,PHPT1,HPCA,SNX3,YWHAZ,YWHAE,SNX12,HSPA8
GO:BP,	cellular response to vascular endothelial growth factor stimulus	GO:0035924	0.395284	0.403091	6	90	1	2456	HSPB1
GO:BP,	Golgi localization	GO:0051645	0.395284	0.403091	6	90	1	2456	YWHAZ
GO:BP,	p38MAPK cascade	GO:0038066	0.395284	0.403091	6	90	1	2456	KARS1
GO:BP,	vesicle localization	GO:0051648	0.395284	0.403091	85	90	5	2456	MAP2,CSNK1D,PAFAH1B1,SYN1,USO1
GO:BP,	synaptic vesicle cytoskeletal transport	GO:0099514	0.395284	0.403091	6	90	1	2456	MAP2
GO:BP,	mast cell degranulation	GO:0043303	0.395284	0.403091	6	90	1	2456	UNC13D
GO:BP,	heme metabolic process	GO:0042168	0.395284	0.403091	6	90	1	2456	BLVRB
GO:BP,	postsynaptic endocytosis	GO:0140239	0.395284	0.403091	6	90	1	2456	HPCA
GO:BP,	regulation of p38MAPK cascade	GO:1900744	0.395284	0.403091	6	90	1	2456	KARS1
GO:BP,	negative regulation of phosphorylation	GO:0042326	0.395284	0.403091	85	90	5	2456	MAPT,HSPB1,PAFAH1B1,RTRAF,PIN1
GO:BP,	positive regulation of purine nucleotide metabolic process	GO:1900544	0.395284	0.403091	6	90	1	2456	ENO1
GO:BP,	regulation of ERK1 and ERK2 cascade	GO:0070372	0.395284	0.403091	41	90	3	2456	YWHAZ,KARS1,PIN1
GO:BP,	extracellular structure organization	GO:0043062	0.395284	0.403091	42	90	3	2456	GFAP,DNAJB6,FSCN1
GO:BP,	cilium assembly	GO:0060271	0.395284	0.403091	62	90	4	2456	GSN,CSNK1D,PAFAH1B1,YWHAE
GO:BP,	regulation of macrophage activation	GO:0043030	0.395284	0.403091	6	90	1	2456	KARS1
GO:BP,	plasma membrane bounded cell projection morphogenesis	GO:0120039	0.395284	0.403091	178	90	9	2456	MAPT,ARHGDIA,UBB,MAP2,NEFL,PAFAH1B1,CFL1,MAP1B,RTN4
GO:BP,	positive regulation of protein depolymerization	GO:1901881	0.395284	0.403091	6	90	1	2456	CFL1
GO:BP,	rRNA transcription	GO:0009303	0.395284	0.403091	6	90	1	2456	NCL
GO:BP,	respiratory system process	GO:0003016	0.395284	0.403091	6	90	1	2456	YWHAZ
GO:BP,	multicellular organism aging	GO:0010259	0.395284	0.403091	6	90	1	2456	CRYAB
GO:BP,	regulation of neurotransmitter uptake	GO:0051580	0.395284	0.403091	6	90	1	2456	GFAP
GO:BP,	response to X-ray	GO:0010165	0.395284	0.403091	6	90	1	2456	KARS1
GO:BP,	response to metal ion	GO:0010038	0.395284	0.403091	85	90	5	2456	MAPT,CALR,HPCA,GSN,CAMK2D
GO:BP,	positive regulation of nucleotide metabolic process	GO:0045981	0.395284	0.403091	6	90	1	2456	ENO1
GO:BP,	positive regulation of heart growth	GO:0060421	0.395284	0.403091	6	90	1	2456	PIN1
GO:BP,	macrophage chemotaxis	GO:0048246	0.395284	0.403091	6	90	1	2456	KARS1
GO:BP,	microtubule cytoskeleton organization involved in mitosis	GO:1902850	0.395284	0.403091	42	90	3	2456	CHMP1A,HSPA1B,PAFAH1B1
GO:BP,	brain morphogenesis	GO:0048854	0.395284	0.403091	6	90	1	2456	PAFAH1B1
GO:BP,	nucleotide-excision repair, DNA incision	GO:0033683	0.395284	0.403091	6	90	1	2456	UBB
GO:BP,	negative regulation of antigen receptor-mediated signaling pathway	GO:0050858	0.395284	0.403091	6	90	1	2456	PHPT1
GO:BP,	positive regulation of RNA biosynthetic process	GO:1902680	0.395284	0.403091	129	90	7	2456	UBB,PITHD1,KARS1,RTRAF,NCL,PIN1,PCBP1
GO:BP,	regulation of calcium ion transmembrane transport via high voltage-gated calcium channel	GO:1902514	0.395284	0.403091	6	90	1	2456	CAMK2D
GO:BP,	regulation of cell growth involved in cardiac muscle cell development	GO:0061050	0.395284	0.403091	6	90	1	2456	PIN1
GO:BP,	postsynaptic neurotransmitter receptor internalization	GO:0098884	0.395284	0.403091	6	90	1	2456	HPCA
GO:BP,	regulation of intrinsic apoptotic signaling pathway by p53 class mediator	GO:1902253	0.395284	0.403091	6	90	1	2456	UBB
GO:BP,	gene silencing	GO:0016458	0.395284	0.403091	41	90	3	2456	CHMP1A,PRKRA,SND1
GO:BP,	anterograde synaptic vesicle transport	GO:0048490	0.395284	0.403091	6	90	1	2456	MAP2
GO:BP,	response to L-glutamate	GO:1902065	0.395284	0.403091	6	90	1	2456	HPCA
GO:BP,	positive regulation of blood vessel endothelial cell migration	GO:0043536	0.395284	0.403091	6	90	1	2456	HSPB1
GO:BP,	cardiocyte differentiation	GO:0035051	0.395284	0.403091	22	90	2	2456	CALR,PIN1
GO:BP,	cilium organization	GO:0044782	0.395284	0.403091	62	90	4	2456	GSN,CSNK1D,PAFAH1B1,YWHAE
GO:BP,	positive regulation of peptidase activity	GO:0010952	0.395284	0.403091	42	90	3	2456	MAPT,GSN,KARS1
GO:BP,	positive regulation of nucleic acid-templated transcription	GO:1903508	0.395284	0.403091	129	90	7	2456	UBB,PITHD1,KARS1,RTRAF,NCL,PIN1,PCBP1
GO:BP,	calcium ion transmembrane transport via high voltage-gated calcium channel	GO:0061577	0.395284	0.403091	6	90	1	2456	CAMK2D
GO:BP,	malate metabolic process	GO:0006108	0.395284	0.403091	6	90	1	2456	ME1
GO:BP,	postreplication repair	GO:0006301	0.395284	0.403091	6	90	1	2456	UBB
GO:BP,	nucleotide-excision repair, DNA incision, 5'-to lesion	GO:0006296	0.395284	0.403091	6	90	1	2456	UBB
GO:BP,	negative regulation of JNK cascade	GO:0046329	0.395284	0.403091	6	90	1	2456	PAFAH1B1
GO:BP,	toll-like receptor signaling pathway	GO:0002224	0.395284	0.403091	22	90	2	2456	UBB,RTN4
GO:BP,	nucleotide-excision repair, preincision complex assembly	GO:0006294	0.395284	0.403091	6	90	1	2456	UBB
GO:BP,	microvillus assembly	GO:0030033	0.395284	0.403091	6	90	1	2456	FSCN1
GO:BP,	regulation of mitochondrial membrane permeability	GO:0046902	0.395284	0.403091	22	90	2	2456	YWHAZ,YWHAE
GO:BP,	regulation of transferase activity	GO:0051338	0.395284	0.403091	178	90	9	2456	MAPT,UBB,PHPT1,PEA15,HSPB1,CLU,KARS1,RTRAF,PIN1
GO:BP,	mast cell activation involved in immune response	GO:0002279	0.395284	0.403091	6	90	1	2456	UNC13D
GO:BP,	regulation of JNK cascade	GO:0046328	0.395284	0.403091	22	90	2	2456	PAFAH1B1,SDCBP
GO:BP,	alditol metabolic process	GO:0019400	0.395284	0.403091	6	90	1	2456	TPI1
GO:BP,	cellular response to gamma radiation	GO:0071480	0.395284	0.403091	6	90	1	2456	CRYAB
GO:BP,	regulation of cardiac muscle cell differentiation	GO:2000725	0.395284	0.403091	6	90	1	2456	PIN1
GO:BP,	semaphorin-plexin signaling pathway	GO:0071526	0.395284	0.403091	6	90	1	2456	ARHGDIA
GO:BP,	mast cell mediated immunity	GO:0002448	0.395284	0.403091	6	90	1	2456	UNC13D
GO:BP,	protein insertion into membrane	GO:0051205	0.395284	0.403091	22	90	2	2456	YWHAZ,YWHAE
GO:BP,	reactive oxygen species metabolic process	GO:0072593	0.395284	0.403091	62	90	4	2456	MAPT,CLU,PRDX5,CRYAB
GO:BP,	vesicle uncoating	GO:0072319	0.395284	0.403091	6	90	1	2456	HSPA8
GO:BP,	central nervous system projection neuron axonogenesis	GO:0021952	0.395284	0.403091	6	90	1	2456	PAFAH1B1
GO:BP,	regulation of response to cytokine stimulus	GO:0060759	0.395284	0.403091	22	90	2	2456	HSPA1B,PAFAH1B1
GO:BP,	regulation of ATP biosynthetic process	GO:2001169	0.395284	0.403091	6	90	1	2456	ENO1
GO:BP,	positive regulation of organ growth	GO:0046622	0.395284	0.403091	6	90	1	2456	PIN1
GO:BP,	extracellular matrix organization	GO:0030198	0.395284	0.403091	42	90	3	2456	GFAP,DNAJB6,FSCN1
GO:BP,	negative regulation of signaling receptor activity	GO:2000272	0.395284	0.403091	6	90	1	2456	CNRIP1
GO:BP,	membrane disassembly	GO:0030397	0.395284	0.403091	6	90	1	2456	PAFAH1B1
GO:BP,	positive regulation of cell migration	GO:0030335	0.395284	0.403091	84	90	5	2456	CALR,HSPB1,KARS1,SDCBP,RTN4
GO:BP,	cellular macromolecule localization	GO:0070727	0.395542	0.402807	579	90	25	2456	MAPT,UBB,TOLLIP,TOMM34,CALR,HSPB1,CLU,MAP2,HPCA,DNAJB6,SNX3,YWHAZ,GSN,VTI1B,PALM,CSNK1D,SSB,YWHAE,SNX12,SDCBP,PIN1,HSPA8,USO1,RAB6A,RTN4
GO:BP,	cellular protein localization	GO:0034613	0.395542	0.402807	579	90	25	2456	MAPT,UBB,TOLLIP,TOMM34,CALR,HSPB1,CLU,MAP2,HPCA,DNAJB6,SNX3,YWHAZ,GSN,VTI1B,PALM,CSNK1D,SSB,YWHAE,SNX12,SDCBP,PIN1,HSPA8,USO1,RAB6A,RTN4
GO:CC,	postsynaptic specialization	GO:0099572	0.397809	0.400326	155	90	8	2456	PSD3,MAP2,PALM,SYN1,MAP1B,CRYAB,HSPA8,RTN4
GO:BP,	defense response to virus	GO:0051607	0.399779	0.39818	23	90	2	2456	UNC13D,AIMP1
GO:BP,	neuron death	GO:0070997	0.399779	0.39818	86	90	5	2456	MAPT,UBB,CLU,NEFL,PIN1
GO:BP,	positive regulation of nucleobase-containing compound metabolic process	GO:0045935	0.399779	0.39818	179	90	9	2456	UBB,ENO1,PITHD1,KARS1,RTRAF,NCL,PIN1,HSPA8,PCBP1
GO:BP,	cell projection morphogenesis	GO:0048858	0.399779	0.39818	179	90	9	2456	MAPT,ARHGDIA,UBB,MAP2,NEFL,PAFAH1B1,CFL1,MAP1B,RTN4
GO:BP,	negative regulation of protein binding	GO:0032091	0.399779	0.39818	23	90	2	2456	MAP2,PIN1
GO:BP,	regulation of phagocytosis	GO:0050764	0.399779	0.39818	23	90	2	2456	CALR,SNX3
GO:BP,	angiogenesis	GO:0001525	0.399779	0.39818	64	90	4	2456	HSPB1,AIMP1,YWHAZ,NCL
GO:BP,	RNA 3'-end processing	GO:0031123	0.399779	0.39818	23	90	2	2456	HSD17B10,SSB
GO:BP,	cardiac muscle cell action potential	GO:0086001	0.399779	0.39818	23	90	2	2456	YWHAE,CAMK2D
GO:BP,	vesicle cytoskeletal trafficking	GO:0099518	0.399779	0.39818	23	90	2	2456	MAP2,PAFAH1B1
GO:BP,	mitotic cytokinesis	GO:0000281	0.399779	0.39818	23	90	2	2456	CHMP1A,CFL1
GO:BP,	meiotic cell cycle process	GO:1903046	0.399779	0.39818	23	90	2	2456	UBB,CALR
GO:BP,	regulation of cell motility	GO:2000145	0.399779	0.39818	155	90	8	2456	ARHGDIA,PHPT1,CALR,HSPB1,KARS1,SDCBP,PIN1,RTN4
GO:BP,	negative regulation of MAPK cascade	GO:0043409	0.399779	0.39818	23	90	2	2456	PAFAH1B1,PIN1
REAC,	Downregulation of ERBB4 signaling	REAC:R-HSA-1253288	0.400659	0.397225	1	90	1	2456	UBB
REAC,	Glucose metabolism	REAC:R-HSA-70326	0.400659	0.397225	35	90	4	2456	ENO1,PGAM1,ENO2,TPI1
REAC,	Plus-strand DNA synthesis	REAC:R-HSA-164525	0.400659	0.397225	1	90	1	2456	PPIA
REAC,	Binding and entry of HIV virion	REAC:R-HSA-173107	0.400659	0.397225	1	90	1	2456	PPIA
REAC,	Constitutive Signaling by NOTCH1 HD Domain Mutants	REAC:R-HSA-2691232	0.400659	0.397225	1	90	1	2456	UBB
REAC,	Platelet degranulation	REAC:R-HSA-114608	0.400659	0.397225	43	90	5	2456	PPIA,CLU,VTI1B,ANXA5,CFL1
REAC,	Interleukin-3, Interleukin-5 and GM-CSF signaling	REAC:R-HSA-512988	0.400659	0.397225	7	90	2	2456	UBB,YWHAZ
REAC,	DDX58/IFIH1-mediated induction of interferon-alpha/beta	REAC:R-HSA-168928	0.400659	0.397225	7	90	2	2456	UBB,PIN1
REAC,	Regulation of FZD by ubiquitination	REAC:R-HSA-4641263	0.400659	0.397225	1	90	1	2456	UBB
REAC,	PTK6 Regulates RTKs and Their Effectors AKT1 and DOK1	REAC:R-HSA-8849469	0.400659	0.397225	1	90	1	2456	UBB
REAC,	Signaling by Interleukins	REAC:R-HSA-449147	0.400659	0.397225	99	90	8	2456	PPIA,UBB,TOLLIP,VIM,YWHAZ,FSCN1,CFL1,HSPA8
REAC,	Uncoating of the HIV Virion	REAC:R-HSA-162585	0.400659	0.397225	1	90	1	2456	PPIA
REAC,	Metabolism of carbohydrates	REAC:R-HSA-71387	0.400659	0.397225	58	90	6	2456	UBB,ENO1,PGAM1,ENO2,TKT,TPI1
REAC,	CHL1 interactions	REAC:R-HSA-447041	0.400659	0.397225	1	90	1	2456	HSPA8
REAC,	TICAM1-dependent activation of IRF3/IRF7	REAC:R-HSA-9013973	0.400659	0.397225	1	90	1	2456	UBB
REAC,	Negative regulators of DDX58/IFIH1 signaling	REAC:R-HSA-936440	0.400659	0.397225	6	90	2	2456	UBB,PIN1
REAC,	Apoptotic execution phase	REAC:R-HSA-75153	0.400659	0.397225	18	90	3	2456	MAPT,VIM,GSN
REAC,	Cytokine Signaling in Immune system	REAC:R-HSA-1280215	0.400659	0.397225	177	90	12	2456	PPIA,UBB,TOLLIP,PEA15,VIM,YWHAZ,NEFL,FSCN1,CFL1,PIN1,HSPA8,CAMK2D
REAC,	SMAD2/SMAD3:SMAD4 heterotrimer regulates transcription	REAC:R-HSA-2173796	0.400659	0.397225	1	90	1	2456	UBB
REAC,	Signaling by NOTCH1 HD Domain Mutants in Cancer	REAC:R-HSA-2691230	0.400659	0.397225	1	90	1	2456	UBB
REAC,	Regulation of HSF1-mediated heat shock response	REAC:R-HSA-3371453	0.400659	0.397225	29	90	4	2456	DNAJB6,HSPA1B,YWHAE,HSPA8
REAC,	Apoptotic cleavage of cellular proteins	REAC:R-HSA-111465	0.400659	0.397225	14	90	3	2456	MAPT,VIM,GSN
REAC,	Late endosomal microautophagy	REAC:R-HSA-9615710	0.400659	0.397225	13	90	3	2456	UBB,VIM,HSPA8
REAC,	Apoptosis	REAC:R-HSA-109581	0.400659	0.397225	68	90	6	2456	MAPT,UBB,VIM,YWHAZ,GSN,YWHAE
REAC,	Downregulation of ERBB2:ERBB3 signaling	REAC:R-HSA-1358803	0.400659	0.397225	1	90	1	2456	UBB
REAC,	Budding and maturation of HIV virion	REAC:R-HSA-162588	0.400659	0.397225	12	90	3	2456	PPIA,UBB,VTA1
REAC,	Reverse Transcription of HIV RNA	REAC:R-HSA-162589	0.400659	0.397225	1	90	1	2456	PPIA
REAC,	Nucleotide-binding domain, leucine rich repeat containing receptor (NLR) signaling pathways	REAC:R-HSA-168643	0.400659	0.397225	8	90	2	2456	UBB,SUGT1
REAC,	p75NTR regulates axonogenesis	REAC:R-HSA-193697	0.400659	0.397225	6	90	2	2456	ARHGDIA,RTN4
REAC,	Regulation of TP53 Activity through Methylation	REAC:R-HSA-6804760	0.400659	0.397225	1	90	1	2456	UBB
REAC,	Regulation of PLK1 Activity at G2/M Transition	REAC:R-HSA-2565942	0.400659	0.397225	31	90	4	2456	UBB,CSNK1D,PAFAH1B1,YWHAE
REAC,	Death Receptor Signalling	REAC:R-HSA-73887	0.400659	0.397225	25	90	4	2456	ARHGDIA,UBB,YWHAE,RTN4
REAC,	Myoclonic epilepsy of Lafora	REAC:R-HSA-3785653	0.400659	0.397225	1	90	1	2456	UBB
REAC,	Deactivation of the beta-catenin transactivating complex	REAC:R-HSA-3769402	0.400659	0.397225	5	90	2	2456	UBB,YWHAZ
REAC,	Modulation by Mtb of host immune system	REAC:R-HSA-9637628	0.400659	0.397225	1	90	1	2456	UBB
REAC,	Glycogen storage diseases	REAC:R-HSA-3229121	0.400659	0.397225	1	90	1	2456	UBB
REAC,	Response to elevated platelet cytosolic Ca2+	REAC:R-HSA-76005	0.400659	0.397225	46	90	5	2456	PPIA,CLU,VTI1B,ANXA5,CFL1
REAC,	Regulation of innate immune responses to cytosolic DNA	REAC:R-HSA-3134975	0.400659	0.397225	1	90	1	2456	UBB
REAC,	NADE modulates death signalling	REAC:R-HSA-205025	0.400659	0.397225	1	90	1	2456	YWHAE
REAC,	Regulation of necroptotic cell death	REAC:R-HSA-5675482	0.400659	0.397225	1	90	1	2456	UBB
REAC,	Axonal growth inhibition (RHOA activation)	REAC:R-HSA-193634	0.400659	0.397225	6	90	2	2456	ARHGDIA,RTN4
REAC,	Activation of BAD and translocation to mitochondria	REAC:R-HSA-111447	0.400659	0.397225	8	90	2	2456	YWHAZ,YWHAE
REAC,	Minus-strand DNA synthesis	REAC:R-HSA-164516	0.400659	0.397225	1	90	1	2456	PPIA
REAC,	Chk1/Chk2(Cds1) mediated inactivation of Cyclin B:Cdk1 complex	REAC:R-HSA-75035	0.400659	0.397225	8	90	2	2456	YWHAZ,YWHAE
REAC,	Glycolysis	REAC:R-HSA-70171	0.400659	0.397225	27	90	4	2456	ENO1,PGAM1,ENO2,TPI1
REAC,	Terminal pathway of complement	REAC:R-HSA-166665	0.400659	0.397225	1	90	1	2456	CLU
GO:BP,	positive regulation of DNA-binding transcription factor activity	GO:0051091	0.4019	0.395882	43	90	3	2456	UBB,CLU,HSPA1B
GO:BP,	regulation of postsynapse organization	GO:0099175	0.4019	0.395882	43	90	3	2456	PAFAH1B1,CFL1,HSPA8
GO:BP,	cellular response to unfolded protein	GO:0034620	0.4019	0.395882	43	90	3	2456	CALR,HSPA1B,HSPA8
GO:BP,	regulation of actin filament-based process	GO:0032970	0.4019	0.395882	109	90	6	2456	ARHGDIA,PHPT1,GSN,FSCN1,CFL1,CAMK2D
GO:BP,	regulation of calcium ion transmembrane transport	GO:1903169	0.4019	0.395882	43	90	3	2456	HPCA,YWHAE,CAMK2D
GO:MF,	actin binding	GO:0003779	0.403761	0.393876	120	90	7	2456	MAPT,HPCA,GSN,FSCN1,SYN1,CFL1,MAP1B
GO:BP,	cellular process	GO:0009987	0.406768	0.390653	2311	90	87	2456	MAPT,BRD2,ARHGDIA,UBE2QL1,GFAP,PPIA,UBB,CHMP1A,UNC13D,FKBP2,PPIB,ENO1,PHPT1,CSNK1A1,TOLLIP,PEA15,PGAM1,TOMM34,CALR,HSPB1,CNRIP1,PSD3,PITHD1,ENO2,CLU,CBR1,HPCAL4,MAP2,HPCA,MLF2,DNAJB6,VIM,G3BP2,SCRN1,CNDP2,SNX3,EIF4H,GANAB,HSD17B10,AIMP1,YWHAZ,CKB,TKT,HSPA1B,EEF1B2,TPI1,PRDX5,GSN,VTI1B,PALM,KARS1,BLVRB,NEFL,CSNK1D,PAFAH1B1,NEFM,SSB,TPPP,PDIA3,YWHAE,FSCN1,SYN1,PRKRA,RTRAF,AK1,NCL,SNX12,SDCBP,EIF3CL…
REAC,	Signaling by ERBB4	REAC:R-HSA-1236394	0.407683	0.389678	9	90	2	2456	GFAP,UBB
REAC,	Attenuation phase	REAC:R-HSA-3371568	0.407683	0.389678	9	90	2	2456	HSPA1B,HSPA8
REAC,	Programmed Cell Death	REAC:R-HSA-5357801	0.407683	0.389678	69	90	6	2456	MAPT,UBB,VIM,YWHAZ,GSN,YWHAE
REAC,	Circadian Clock	REAC:R-HSA-400253	0.407683	0.389678	9	90	2	2456	UBB,CSNK1D
GO:MF,	endoribonuclease activity	GO:0004521	0.411039	0.386117	5	90	1	2456	SND1
GO:MF,	macrolide binding	GO:0005527	0.411039	0.386117	5	90	1	2456	FKBP2
GO:MF,	sequence-specific single stranded DNA binding	GO:0098847	0.411039	0.386117	5	90	1	2456	PCBP1
GO:MF,	molecular function regulator	GO:0098772	0.411039	0.386117	288	90	14	2456	ARHGDIA,PHPT1,HSPB1,PSD3,HPCAL4,DNAJB6,AIMP1,EEF1B2,PRDX5,VTI1B,YWHAE,PRKRA,ANXA5,CAMK2D
GO:MF,	cytokine activity	GO:0005125	0.411039	0.386117	5	90	1	2456	AIMP1
GO:MF,	phosphatidylinositol-3,5-bisphosphate binding	GO:0080025	0.411039	0.386117	5	90	1	2456	SNX3
GO:MF,	signaling receptor binding	GO:0005102	0.411039	0.386117	217	90	11	2456	GFAP,TOLLIP,CALR,CNRIP1,CLU,AIMP1,HSPA1B,PALM,SDCBP,CFL1,HSPA8
GO:MF,	collagen binding	GO:0005518	0.411039	0.386117	5	90	1	2456	PPIB
GO:MF,	intermediate filament binding	GO:0019215	0.411039	0.386117	5	90	1	2456	VIM
GO:MF,	GTPase activating protein binding	GO:0032794	0.411039	0.386117	5	90	1	2456	PIN1
GO:MF,	FK506 binding	GO:0005528	0.411039	0.386117	5	90	1	2456	FKBP2
GO:MF,	ubiquitin binding	GO:0043130	0.411039	0.386117	19	90	2	2456	TOLLIP,HSPB1
GO:MF,	ubiquitin-like protein conjugating enzyme binding	GO:0044390	0.411039	0.386117	5	90	1	2456	TOLLIP
GO:MF,	intramolecular transferase activity	GO:0016866	0.411039	0.386117	5	90	1	2456	PGAM1
GO:MF,	carboxypeptidase activity	GO:0004180	0.411039	0.386117	5	90	1	2456	CNDP2
GO:MF,	titin binding	GO:0031432	0.411039	0.386117	5	90	1	2456	CAMK2D
GO:MF,	calcium channel inhibitor activity	GO:0019855	0.411039	0.386117	5	90	1	2456	PHPT1
GO:MF,	monooxygenase activity	GO:0004497	0.411039	0.386117	5	90	1	2456	YWHAZ
GO:MF,	metallopeptidase activity	GO:0008237	0.411039	0.386117	20	90	2	2456	CHMP1A,CNDP2
GO:MF,	3-hydroxyacyl-CoA dehydrogenase activity	GO:0003857	0.411039	0.386117	5	90	1	2456	HSD17B10
GO:MF,	sequence-specific mRNA binding	GO:1990825	0.411039	0.386117	5	90	1	2456	SSB
GO:MF,	carboxy-lyase activity	GO:0016831	0.411039	0.386117	5	90	1	2456	ME1
GO:CC,	clathrin-coated vesicle	GO:0030136	0.411563	0.385564	65	90	4	2456	UNC13D,SNX3,CLINT1,HSPA8
GO:CC,	organelle	GO:0043226	0.411563	0.385564	2187	90	83	2456	MAPT,BRD2,ARHGDIA,UBE2QL1,GFAP,PPIA,UBB,CHMP1A,UNC13D,FKBP2,PPIB,ENO1,PHPT1,CSNK1A1,TOLLIP,PEA15,PGAM1,TOMM34,CALR,ENSG00000276612,HSPB1,PSD3,PITHD1,ENO2,CLU,CBR1,MAP2,MLF2,DNAJB6,VIM,G3BP2,SCRN1,CNDP2,SNX3,GANAB,HSD17B10,AIMP1,YWHAZ,CKB,TKT,HSPA1B,EEF1B2,TPI1,PRDX5,GSN,VTI1B,PALM,KARS1,BLVRB,NEFL,CSNK1D,PAFAH1B1,NEFM,SSB,TPPP,PDIA3,YWHAE,FSCN1,SYN1,PRKRA,RTRAF,AK1,NCL,SNX12,SDCBP,CLINT1,ANXA5,IN…
GO:BP,	cell division	GO:0051301	0.412718	0.384346	110	90	6	2456	CHMP1A,CSNK1A1,PAFAH1B1,TPPP,CFL1,PIN1
GO:BP,	establishment of localization in cell	GO:0051649	0.413086	0.38396	846	90	35	2456	MAPT,PPIA,UBB,CHMP1A,UNC13D,PHPT1,TOLLIP,PGAM1,TOMM34,CALR,HSPB1,CLU,MAP2,HPCA,SNX3,YWHAZ,HSPA1B,GSN,VTI1B,NEFL,CSNK1D,PAFAH1B1,SSB,YWHAE,SYN1,SNX12,SDCBP,ANXA5,MAP1B,VTA1,CRYAB,HSPA8,CAMK2D,USO1,RAB6A
GO:BP,	cell morphogenesis involved in neuron differentiation	GO:0048667	0.413533	0.38349	157	90	8	2456	MAPT,ARHGDIA,MAP2,NEFL,PAFAH1B1,CFL1,MAP1B,RTN4
GO:BP,	cellular component morphogenesis	GO:0032989	0.413533	0.38349	205	90	10	2456	MAPT,ARHGDIA,UBB,MAP2,NEFL,PAFAH1B1,TPPP,CFL1,MAP1B,RTN4
GO:BP,	ERK1 and ERK2 cascade	GO:0070371	0.418629	0.378171	44	90	3	2456	YWHAZ,KARS1,PIN1
GO:BP,	mitotic nuclear division	GO:0140014	0.418629	0.378171	44	90	3	2456	CHMP1A,HSPA1B,PIN1
GO:CC,	coated vesicle	GO:0030135	0.419005	0.377781	111	90	6	2456	UNC13D,SNX3,VTI1B,CLINT1,HSPA8,USO1
GO:CC,	ER to Golgi transport vesicle membrane	GO:0012507	0.419005	0.377781	24	90	2	2456	VTI1B,USO1
GO:BP,	regulation of heart rate	GO:0002027	0.419692	0.377069	24	90	2	2456	YWHAE,CAMK2D
GO:BP,	negative regulation of protein depolymerization	GO:1901880	0.419692	0.377069	24	90	2	2456	GSN,MAP1B
GO:BP,	regulation of endothelial cell migration	GO:0010594	0.419692	0.377069	24	90	2	2456	CALR,HSPB1
GO:BP,	substrate adhesion-dependent cell spreading	GO:0034446	0.419692	0.377069	24	90	2	2456	UNC13D,CALR
GO:BP,	regulation of membrane permeability	GO:0090559	0.419692	0.377069	24	90	2	2456	YWHAZ,YWHAE
GO:BP,	response to axon injury	GO:0048678	0.419692	0.377069	24	90	2	2456	NEFL,MAP1B
GO:BP,	regulation of cell cycle process	GO:0010564	0.419692	0.377069	158	90	8	2456	CHMP1A,CALR,HSPA1B,CSNK1D,PAFAH1B1,YWHAE,PIN1,SND1
GO:BP,	cellular component assembly involved in morphogenesis	GO:0010927	0.419692	0.377069	24	90	2	2456	PAFAH1B1,TPPP
GO:BP,	negative regulation of protein-containing complex disassembly	GO:0043242	0.419692	0.377069	24	90	2	2456	GSN,MAP1B
GO:BP,	interleukin-12-mediated signaling pathway	GO:0035722	0.419692	0.377069	24	90	2	2456	PPIA,CFL1
GO:BP,	cellular nitrogen compound catabolic process	GO:0044270	0.41975	0.377009	182	90	9	2456	UBB,HSPB1,VIM,YWHAZ,HSPA1B,BLVRB,SSB,HSPA8,SND1
GO:BP,	positive regulation of amyloid precursor protein catabolic process	GO:1902993	0.421494	0.375209	7	90	1	2456	CLU
GO:BP,	neural crest cell development	GO:0014032	0.421494	0.375209	7	90	1	2456	CFL1
GO:BP,	axonal fasciculation	GO:0007413	0.421494	0.375209	7	90	1	2456	RTN4
GO:BP,	porphyrin-containing compound metabolic process	GO:0006778	0.421494	0.375209	7	90	1	2456	BLVRB
GO:BP,	neuron projection fasciculation	GO:0106030	0.421494	0.375209	7	90	1	2456	RTN4
GO:BP,	positive regulation of embryonic development	GO:0040019	0.421494	0.375209	7	90	1	2456	PAFAH1B1
GO:BP,	collagen biosynthetic process	GO:0032964	0.421494	0.375209	7	90	1	2456	VIM
GO:BP,	forebrain neuron development	GO:0021884	0.421494	0.375209	7	90	1	2456	UBB
GO:BP,	physiological cardiac muscle hypertrophy	GO:0003301	0.421494	0.375209	7	90	1	2456	PIN1
GO:BP,	positive regulation of amyloid-beta formation	GO:1902004	0.421494	0.375209	7	90	1	2456	CLU
GO:BP,	cytoplasmic sequestering of protein	GO:0051220	0.421494	0.375209	7	90	1	2456	G3BP2
GO:BP,	mesenchymal cell development	GO:0014031	0.421494	0.375209	7	90	1	2456	CFL1
GO:BP,	stem cell development	GO:0048864	0.421494	0.375209	7	90	1	2456	CFL1
GO:BP,	regulation of intrinsic apoptotic signaling pathway in response to DNA damage	GO:1902229	0.421494	0.375209	7	90	1	2456	CLU
GO:BP,	leukocyte activation involved in immune response	GO:0002366	0.421494	0.375209	208	90	10	2456	PPIA,UNC13D,TOLLIP,PGAM1,HSPA1B,GSN,KARS1,SDCBP,HSPA8,RAB6A
GO:BP,	cell cycle process	GO:0022402	0.421494	0.375209	257	90	12	2456	UBB,CHMP1A,CALR,HSPA1B,CSNK1D,PAFAH1B1,TPPP,YWHAE,AK1,CFL1,PIN1,SND1
GO:BP,	negative regulation of endothelial cell proliferation	GO:0001937	0.421494	0.375209	7	90	1	2456	AIMP1
GO:BP,	heterocycle catabolic process	GO:0046700	0.421494	0.375209	183	90	9	2456	UBB,HSPB1,VIM,YWHAZ,HSPA1B,BLVRB,SSB,HSPA8,SND1
GO:BP,	regulation of locomotion	GO:0040012	0.421494	0.375209	160	90	8	2456	ARHGDIA,PHPT1,CALR,HSPB1,KARS1,SDCBP,PIN1,RTN4
GO:BP,	cellular response to interleukin-7	GO:0098761	0.421494	0.375209	7	90	1	2456	PDIA3
GO:BP,	diencephalon development	GO:0021536	0.421494	0.375209	7	90	1	2456	UBB
GO:BP,	maintenance of location in cell	GO:0051651	0.421494	0.375209	66	90	4	2456	CALR,GSN,PAFAH1B1,CAMK2D
GO:BP,	calcium ion export	GO:1901660	0.421494	0.375209	7	90	1	2456	YWHAE
GO:BP,	response to interleukin-7	GO:0098760	0.421494	0.375209	7	90	1	2456	PDIA3
GO:BP,	neurotransmitter receptor internalization	GO:0099590	0.421494	0.375209	7	90	1	2456	HPCA
GO:BP,	bone cell development	GO:0098751	0.421494	0.375209	7	90	1	2456	PAFAH1B1
GO:BP,	neural crest cell differentiation	GO:0014033	0.421494	0.375209	7	90	1	2456	CFL1
GO:BP,	regulation of T cell receptor signaling pathway	GO:0050856	0.421494	0.375209	7	90	1	2456	PHPT1
GO:BP,	lipid droplet organization	GO:0034389	0.421494	0.375209	7	90	1	2456	PPIA
GO:BP,	actin-myosin filament sliding	GO:0033275	0.421494	0.375209	7	90	1	2456	VIM
GO:BP,	cytokine production involved in inflammatory response	GO:0002534	0.421494	0.375209	7	90	1	2456	KARS1
GO:BP,	peptidyl-serine dephosphorylation	GO:0070262	0.421494	0.375209	7	90	1	2456	YWHAE
GO:BP,	centrosome localization	GO:0051642	0.421494	0.375209	7	90	1	2456	PAFAH1B1
GO:BP,	protein localization to centrosome	GO:0071539	0.421494	0.375209	7	90	1	2456	CSNK1D
GO:BP,	regulation of cytokine production involved in inflammatory response	GO:1900015	0.421494	0.375209	7	90	1	2456	KARS1
GO:BP,	microtubule organizing center localization	GO:0061842	0.421494	0.375209	7	90	1	2456	PAFAH1B1
GO:BP,	positive regulation of secretion by cell	GO:1903532	0.421494	0.375209	89	90	5	2456	PPIA,UNC13D,PHPT1,AIMP1,SDCBP
GO:BP,	regulation of extrinsic apoptotic signaling pathway in absence of ligand	GO:2001239	0.421494	0.375209	7	90	1	2456	HSPA1B
GO:BP,	cell growth involved in cardiac muscle cell development	GO:0061049	0.421494	0.375209	7	90	1	2456	PIN1
GO:BP,	skeletal system development	GO:0001501	0.421494	0.375209	45	90	3	2456	PPIB,PAFAH1B1,PRKRA
GO:BP,	myelin assembly	GO:0032288	0.421494	0.375209	7	90	1	2456	TPPP
GO:BP,	inner ear receptor cell development	GO:0060119	0.421494	0.375209	7	90	1	2456	PAFAH1B1
GO:BP,	negative regulation of NF-kappaB transcription factor activity	GO:0032088	0.421494	0.375209	7	90	1	2456	G3BP2
GO:BP,	muscle filament sliding	GO:0030049	0.421494	0.375209	7	90	1	2456	VIM
GO:BP,	regulation of erythrocyte differentiation	GO:0045646	0.421494	0.375209	7	90	1	2456	HSPA1B
GO:BP,	inner ear receptor cell differentiation	GO:0060113	0.421494	0.375209	7	90	1	2456	PAFAH1B1
GO:BP,	positive regulation of ubiquitin-protein transferase activity	GO:0051443	0.421494	0.375209	7	90	1	2456	PIN1
GO:BP,	cardiac muscle cell apoptotic process	GO:0010659	0.421494	0.375209	7	90	1	2456	CAMK2D
GO:BP,	response to misfolded protein	GO:0051788	0.421494	0.375209	7	90	1	2456	CLU
GO:BP,	regulation of endocytosis	GO:0030100	0.421494	0.375209	66	90	4	2456	CLU,HPCA,SNX12,SDCBP
GO:BP,	non-motile cilium assembly	GO:1905515	0.421494	0.375209	7	90	1	2456	CSNK1D
GO:BP,	regulation of cation channel activity	GO:2001257	0.421494	0.375209	45	90	3	2456	HPCA,NEFL,CAMK2D
GO:BP,	polyol catabolic process	GO:0046174	0.421494	0.375209	7	90	1	2456	TPI1
GO:BP,	negative regulation of microtubule polymerization	GO:0031115	0.421494	0.375209	7	90	1	2456	MAP2
GO:BP,	physiological muscle hypertrophy	GO:0003298	0.421494	0.375209	7	90	1	2456	PIN1
GO:BP,	embryonic placenta development	GO:0001892	0.421494	0.375209	7	90	1	2456	DNAJB6
GO:BP,	oxidation-reduction process	GO:0055114	0.421494	0.375209	258	90	12	2456	ENO1,PGAM1,ENO2,CBR1,HSD17B10,YWHAZ,TKT,TPI1,PRDX5,BLVRB,PDIA3,ME1
GO:BP,	positive regulation of actin nucleation	GO:0051127	0.421494	0.375209	7	90	1	2456	GSN
GO:BP,	megakaryocyte differentiation	GO:0030219	0.421494	0.375209	7	90	1	2456	PITHD1
GO:BP,	chromosome condensation	GO:0030261	0.421494	0.375209	7	90	1	2456	CHMP1A
GO:BP,	astral microtubule organization	GO:0030953	0.421494	0.375209	7	90	1	2456	TPPP
GO:BP,	anion homeostasis	GO:0055081	0.421494	0.375209	7	90	1	2456	CKB
GO:BP,	regulation of striated muscle cell apoptotic process	GO:0010662	0.421494	0.375209	7	90	1	2456	CAMK2D
GO:BP,	DNA synthesis involved in DNA repair	GO:0000731	0.421494	0.375209	7	90	1	2456	UBB
GO:BP,	positive regulation of protein export from nucleus	GO:0046827	0.421494	0.375209	7	90	1	2456	YWHAE
GO:BP,	regulation of superoxide metabolic process	GO:0090322	0.421494	0.375209	7	90	1	2456	MAPT
GO:BP,	regulation of mRNA metabolic process	GO:1903311	0.421494	0.375209	112	90	6	2456	UBB,HSPB1,VIM,YWHAZ,NCL,HSPA8
[truncated: 2,397 more rows]

## Sheet: GOall GVD decreased
source,	term_name	term_id	adjusted_p_value	negative_log10_of_adjusted_p_value	term_size	query_size	intersection_size	effective_domain_size	intersections
GO:CC,	post-mRNA release spliceosomal complex	GO:0071014	0.0568242	1.24547	3	23	2	2456	MYEF2,DHX15
GO:CC,	nuclear body	GO:0016604	0.0624201	1.20468	124	23	6	2456	TP53BP1,RGS14,TARDBP,HNRNPU,SUGP2,DHX15
GO:CC,	neuronal dense core vesicle	GO:0098992	0.0624201	1.20468	5	23	2	2456	STXBP5L,CADPS
GO:MF,	pre-mRNA binding	GO:0036002	0.072786	1.13795	16	23	3	2456	TARDBP,HNRNPL,HNRNPU
GO:MF,	pre-mRNA intronic binding	GO:0097157	0.0808436	1.09235	5	23	2	2456	TARDBP,HNRNPL
GO:MF,	amine-lyase activity	GO:0016843	0.0966055	1.015	1	23	1	2456	APMAP
GO:MF,	strictosidine synthase activity	GO:0016844	0.0966055	1.015	1	23	1	2456	APMAP
GO:MF,	poly(C) RNA binding	GO:0017130	0.0966055	1.015	1	23	1	2456	HNRNPU
GO:MF,	succinate-semialdehyde dehydrogenase (NAD+) activity	GO:0004777	0.0966055	1.015	1	23	1	2456	ALDH5A1
GO:MF,	sequence-specific DNA binding	GO:0043565	0.0966055	1.015	66	23	4	2456	TP53BP1,TARDBP,HNRNPU,MYEF2
GO:MF,	glucose-1,6-bisphosphate synthase activity	GO:0047933	0.0966055	1.015	1	23	1	2456	PGM2L1
GO:MF,	ubiquitin modification-dependent histone binding	GO:0061649	0.0966055	1.015	1	23	1	2456	TP53BP1
GO:MF,	RNA polymerase II C-terminal domain binding	GO:0099122	0.0966055	1.015	1	23	1	2456	HNRNPU
GO:MF,	transcription regulator activity	GO:0140110	0.0966055	1.015	80	23	4	2456	TP53BP1,TARDBP,HNRNPU,MYEF2
GO:MF,	succinate-semialdehyde dehydrogenase [NAD(P)+] activity	GO:0009013	0.0966055	1.015	1	23	1	2456	ALDH5A1
GO:MF,	cis-regulatory region sequence-specific DNA binding	GO:0000987	0.0966055	1.015	29	23	3	2456	TARDBP,HNRNPU,MYEF2
GO:MF,	transcription regulatory region sequence-specific DNA binding	GO:0000976	0.0966055	1.015	39	23	3	2456	TARDBP,HNRNPU,MYEF2
GO:MF,	RNA polymerase II transcription regulatory region sequence-specific DNA binding	GO:0000977	0.0966055	1.015	37	23	3	2456	TARDBP,HNRNPU,MYEF2
GO:MF,	RNA polymerase II cis-regulatory region sequence-specific DNA binding	GO:0000978	0.0966055	1.015	29	23	3	2456	TARDBP,HNRNPU,MYEF2
GO:MF,	regulatory region nucleic acid binding	GO:0001067	0.0966055	1.015	39	23	3	2456	TARDBP,HNRNPU,MYEF2
GO:MF,	sequence-specific double-stranded DNA binding	GO:1990837	0.0966055	1.015	46	23	3	2456	TARDBP,HNRNPU,MYEF2
GO:MF,	TFIIH-class transcription factor complex binding	GO:0001097	0.0966055	1.015	1	23	1	2456	HNRNPU
GO:MF,	mRNA binding	GO:0003729	0.103574	0.98475	95	23	4	2456	TARDBP,HNRNPL,HNRNPU,MYEF2
GO:MF,	double-stranded DNA binding	GO:0003690	0.122116	0.913229	55	23	3	2456	TARDBP,HNRNPU,MYEF2
GO:MF,	GTPase activator activity	GO:0005096	0.122116	0.913229	55	23	3	2456	RGS14,STXBP5L,SYNGAP1
GO:CC,	ribonucleoprotein granule	GO:0035770	0.129148	0.888913	62	23	4	2456	SYNE1,TARDBP,HNRNPL,HNRNPU
GO:BP,	skeletal muscle adaptation	GO:0043501	0.130237	0.885267	5	23	2	2456	CAMK2B,PPP3CA
GO:BP,	regulation of skeletal muscle adaptation	GO:0014733	0.130237	0.885267	5	23	2	2456	CAMK2B,PPP3CA
GO:BP,	RNA splicing	GO:0008380	0.130237	0.885267	120	23	6	2456	TARDBP,HNRNPL,HNRNPU,NOVA2,SUGP2,DHX15
GO:BP,	synaptic signaling	GO:0099536	0.130237	0.885267	233	23	8	2456	EXOC4,RGS14,STXBP5L,CAMK2B,SYNGAP1,PPP3CA,GRIA2,CADPS
GO:BP,	trans-synaptic signaling	GO:0099537	0.130237	0.885267	225	23	8	2456	EXOC4,RGS14,STXBP5L,CAMK2B,SYNGAP1,PPP3CA,GRIA2,CADPS
GO:BP,	mRNA processing	GO:0006397	0.130237	0.885267	120	23	6	2456	TARDBP,HNRNPL,HNRNPU,NOVA2,SUGP2,DHX15
GO:BP,	anterograde trans-synaptic signaling	GO:0098916	0.130237	0.885267	222	23	8	2456	EXOC4,RGS14,STXBP5L,CAMK2B,SYNGAP1,PPP3CA,GRIA2,CADPS
GO:BP,	chemical synaptic transmission	GO:0007268	0.130237	0.885267	222	23	8	2456	EXOC4,RGS14,STXBP5L,CAMK2B,SYNGAP1,PPP3CA,GRIA2,CADPS
GO:BP,	RNA processing	GO:0006396	0.131248	0.881907	181	23	7	2456	TARDBP,HNRNPL,HNRNPU,NOVA2,SUGP2,PPP3CA,DHX15
GO:CC,	nucleoplasm	GO:0005654	0.136493	0.864891	590	23	12	2456	TP53BP1,RGS14,CAMK2B,SYNE1,TARDBP,HNRNPL,HNRNPU,SUGP2,PPP3CA,HNRNPUL2,PSMD1,DHX15
GO:CC,	dense core granule	GO:0031045	0.136493	0.864891	10	23	2	2456	STXBP5L,CADPS
KEGG,	Long-term potentiation	KEGG:04720	0.137163	0.862764	35	23	3	2456	CAMK2B,PPP3CA,GRIA2
KEGG,	Amphetamine addiction	KEGG:05031	0.137163	0.862764	29	23	3	2456	CAMK2B,PPP3CA,GRIA2
GO:BP,	mRNA metabolic process	GO:0016071	0.141267	0.84996	248	23	8	2456	TARDBP,HNRNPL,HNRNPU,NOVA2,SUGP2,MYEF2,PSMD1,DHX15
GO:BP,	negative regulation of insulin secretion	GO:0046676	0.141267	0.84996	6	23	2	2456	STXBP5L,PPP3CA
GO:MF,	single-stranded DNA binding	GO:0003697	0.143613	0.842805	27	23	2	2456	HNRNPU,MYEF2
GO:MF,	signaling receptor complex adaptor activity	GO:0030159	0.143613	0.842805	2	23	1	2456	RGS14
GO:MF,	ubiquitination-like modification-dependent protein binding	GO:0140035	0.143613	0.842805	2	23	1	2456	TP53BP1
GO:MF,	ubiquitin-dependent protein binding	GO:0140036	0.143613	0.842805	2	23	1	2456	TP53BP1
GO:MF,	GTPase regulator activity	GO:0030695	0.143613	0.842805	64	23	3	2456	RGS14,STXBP5L,SYNGAP1
GO:MF,	intramolecular transferase activity, phosphotransferases	GO:0016868	0.143613	0.842805	3	23	1	2456	PGM2L1
GO:MF,	G-protein alpha-subunit binding	GO:0001965	0.143613	0.842805	3	23	1	2456	RGS14
GO:MF,	calmodulin-dependent protein phosphatase activity	GO:0033192	0.143613	0.842805	3	23	1	2456	PPP3CA
GO:MF,	nucleic acid binding	GO:0003676	0.143613	0.842805	565	23	10	2456	TP53BP1,SYNE1,TARDBP,HNRNPL,HNRNPU,NOVA2,SUGP2,HNRNPUL2,MYEF2,DHX15
GO:MF,	RNA polymerase II activating transcription factor binding	GO:0001102	0.143613	0.842805	3	23	1	2456	TP53BP1
GO:MF,	arylesterase activity	GO:0004064	0.143613	0.842805	3	23	1	2456	APMAP
GO:MF,	actin binding	GO:0003779	0.143613	0.842805	120	23	4	2456	CAMK2B,SYNE1,ACTR3B,HNRNPU
GO:MF,	double-stranded RNA binding	GO:0003725	0.143613	0.842805	27	23	2	2456	HNRNPU,DHX15
GO:MF,	telomerase RNA binding	GO:0070034	0.143613	0.842805	3	23	1	2456	HNRNPU
GO:MF,	RNA binding	GO:0003723	0.143613	0.842805	482	23	9	2456	SYNE1,TARDBP,HNRNPL,HNRNPU,NOVA2,SUGP2,HNRNPUL2,MYEF2,DHX15
GO:MF,	AMPA glutamate receptor activity	GO:0004971	0.143613	0.842805	3	23	1	2456	GRIA2
GO:MF,	DNA-binding transcription factor activity	GO:0003700	0.14685	0.833127	29	23	2	2456	TARDBP,MYEF2
GO:MF,	myosin II binding	GO:0045159	0.157476	0.802786	4	23	1	2456	STXBP5L
GO:MF,	Ral GTPase binding	GO:0017160	0.157476	0.802786	4	23	1	2456	EXOC4
GO:MF,	methylation-dependent protein binding	GO:0140034	0.157476	0.802786	4	23	1	2456	TP53BP1
GO:MF,	nucleoside-triphosphatase regulator activity	GO:0060589	0.157476	0.802786	80	23	3	2456	RGS14,STXBP5L,SYNGAP1
GO:MF,	carbon-nitrogen lyase activity	GO:0016840	0.157476	0.802786	4	23	1	2456	APMAP
GO:MF,	methylated histone binding	GO:0035064	0.157476	0.802786	4	23	1	2456	TP53BP1
GO:MF,	poly(G) binding	GO:0034046	0.157476	0.802786	4	23	1	2456	HNRNPU
GO:MF,	cytoskeletal protein binding	GO:0008092	0.169033	0.772028	283	23	6	2456	RGS14,STXBP5L,CAMK2B,SYNE1,ACTR3B,HNRNPU
GO:MF,	mRNA 3'-UTR binding	GO:0003730	0.169033	0.772028	35	23	2	2456	TARDBP,HNRNPU
GO:BP,	cell-cell signaling	GO:0007267	0.169208	0.771578	398	23	10	2456	EXOC4,RGS14,STXBP5L,CAMK2B,SYNGAP1,TARDBP,PPP3CA,GRIA2,PSMD1,CADPS
GO:BP,	negative regulation of peptide hormone secretion	GO:0090278	0.169208	0.771578	7	23	2	2456	STXBP5L,PPP3CA
GO:MF,	intramolecular transferase activity	GO:0016866	0.173355	0.761065	5	23	1	2456	PGM2L1
GO:MF,	calcium-dependent protein serine/threonine phosphatase activity	GO:0004723	0.173355	0.761065	5	23	1	2456	PPP3CA
GO:MF,	RNA polymerase II general transcription initiation factor binding	GO:0001091	0.173355	0.761065	5	23	1	2456	HNRNPU
GO:MF,	GTPase activating protein binding	GO:0032794	0.173355	0.761065	5	23	1	2456	RGS14
GO:BP,	maintenance of protein location in nucleus	GO:0051457	0.183305	0.736825	9	23	2	2456	SYNE1,HNRNPU
GO:BP,	regulation of biological quality	GO:0065008	0.183305	0.736825	844	23	15	2456	RGS14,STXBP5L,CAMK2B,SYNE1,SYNGAP1,TARDBP,ACTR3B,ALDH5A1,HNRNPU,NOVA2,PPP3CA,MYEF2,GRIA2,PSMD1,CADPS
GO:BP,	muscle cell differentiation	GO:0042692	0.183305	0.736825	61	23	4	2456	SYNE1,HNRNPU,PPP3CA,MYEF2
GO:BP,	regulation of trans-synaptic signaling	GO:0099177	0.183305	0.736825	159	23	6	2456	RGS14,STXBP5L,CAMK2B,SYNGAP1,PPP3CA,GRIA2
GO:BP,	negative regulation of hormone secretion	GO:0046888	0.183305	0.736825	9	23	2	2456	STXBP5L,PPP3CA
GO:BP,	striated muscle adaptation	GO:0014888	0.183305	0.736825	8	23	2	2456	CAMK2B,PPP3CA
GO:BP,	modulation of chemical synaptic transmission	GO:0050804	0.183305	0.736825	158	23	6	2456	RGS14,STXBP5L,CAMK2B,SYNGAP1,PPP3CA,GRIA2
GO:BP,	protein localization to nucleus	GO:0034504	0.183719	0.735846	68	23	4	2456	SYNE1,TARDBP,HNRNPU,PPP3CA
GO:BP,	regulation of mRNA metabolic process	GO:1903311	0.183719	0.735846	112	23	5	2456	TARDBP,HNRNPL,HNRNPU,MYEF2,PSMD1
GO:BP,	negative regulation of transcription elongation from RNA polymerase II promoter	GO:0034244	0.188384	0.724955	1	23	1	2456	HNRNPU
GO:BP,	regulation of mRNA catabolic process	GO:0061013	0.188384	0.724955	75	23	4	2456	TARDBP,HNRNPU,MYEF2,PSMD1
GO:BP,	paraxial mesoderm development	GO:0048339	0.188384	0.724955	1	23	1	2456	EXOC4
GO:BP,	attachment of mitotic spindle microtubules to kinetochore	GO:0051315	0.188384	0.724955	1	23	1	2456	HNRNPU
GO:BP,	visual behavior	GO:0007632	0.188384	0.724955	14	23	2	2456	RGS14,SYNGAP1
GO:BP,	RNA metabolic process	GO:0016070	0.188384	0.724955	539	23	11	2456	TP53BP1,RGS14,TARDBP,HNRNPL,HNRNPU,NOVA2,SUGP2,PPP3CA,MYEF2,PSMD1,DHX15
GO:BP,	regulation of insulin secretion	GO:0050796	0.188384	0.724955	38	23	3	2456	STXBP5L,TARDBP,PPP3CA
GO:BP,	mRNA stabilization	GO:0048255	0.188384	0.724955	15	23	2	2456	TARDBP,HNRNPU
GO:BP,	negative regulation of DNA metabolic process	GO:0051053	0.188384	0.724955	15	23	2	2456	TP53BP1,HNRNPU
GO:BP,	positive regulation of brown fat cell differentiation	GO:0090336	0.188384	0.724955	1	23	1	2456	HNRNPU
GO:BP,	vesicle tethering involved in exocytosis	GO:0090522	0.188384	0.724955	1	23	1	2456	EXOC4
GO:BP,	muscle structure development	GO:0061061	0.188384	0.724955	89	23	4	2456	SYNE1,HNRNPU,PPP3CA,MYEF2
GO:BP,	positive regulation of cardiac muscle adaptation	GO:0010615	0.188384	0.724955	1	23	1	2456	PPP3CA
GO:BP,	nuclear inner membrane organization	GO:0071765	0.188384	0.724955	1	23	1	2456	TARDBP
GO:BP,	negative regulation of protein secretion	GO:0050709	0.188384	0.724955	16	23	2	2456	STXBP5L,PPP3CA
GO:BP,	regulation of long-term neuronal synaptic plasticity	GO:0048169	0.188384	0.724955	14	23	2	2456	CAMK2B,SYNGAP1
GO:BP,	regulation of nucleobase-containing compound metabolic process	GO:0019219	0.188384	0.724955	418	23	9	2456	TP53BP1,RGS14,TARDBP,HNRNPL,HNRNPU,NOVA2,PPP3CA,MYEF2,PSMD1
GO:BP,	RNA localization to chromatin	GO:1990280	0.188384	0.724955	1	23	1	2456	HNRNPU
GO:BP,	regulation of mRNA stability	GO:0043488	0.188384	0.724955	74	23	4	2456	TARDBP,HNRNPU,MYEF2,PSMD1
GO:BP,	transcription by RNA polymerase II	GO:0006366	0.188384	0.724955	204	23	6	2456	TP53BP1,TARDBP,HNRNPU,PPP3CA,MYEF2,PSMD1
GO:BP,	regulation of RNA metabolic process	GO:0051252	0.188384	0.724955	378	23	9	2456	TP53BP1,RGS14,TARDBP,HNRNPL,HNRNPU,NOVA2,PPP3CA,MYEF2,PSMD1
GO:BP,	maintenance of protein localization in organelle	GO:0072595	0.188384	0.724955	14	23	2	2456	SYNE1,HNRNPU
GO:BP,	regulation of isotype switching	GO:0045191	0.188384	0.724955	1	23	1	2456	TP53BP1
GO:BP,	protein localization to spindle microtubule	GO:1902889	0.188384	0.724955	1	23	1	2456	HNRNPU
GO:BP,	regulation of peptide hormone secretion	GO:0090276	0.188384	0.724955	47	23	3	2456	STXBP5L,TARDBP,PPP3CA
GO:BP,	negative regulation of chromatin binding	GO:0035562	0.188384	0.724955	1	23	1	2456	PPP3CA
GO:BP,	myotube differentiation	GO:0014902	0.188384	0.724955	16	23	2	2456	PPP3CA,MYEF2
GO:BP,	striated muscle cell differentiation	GO:0051146	0.188384	0.724955	48	23	3	2456	HNRNPU,PPP3CA,MYEF2
GO:BP,	negative regulation of DNA-templated transcription, elongation	GO:0032785	0.188384	0.724955	1	23	1	2456	HNRNPU
GO:BP,	posttranscriptional regulation of gene expression	GO:0010608	0.188384	0.724955	175	23	6	2456	TARDBP,HNRNPL,HNRNPU,PPP3CA,MYEF2,PSMD1
GO:BP,	positive regulation of cardiac muscle hypertrophy in response to stress	GO:1903244	0.188384	0.724955	1	23	1	2456	PPP3CA
GO:BP,	regulation of attachment of mitotic spindle microtubules to kinetochore	GO:1902423	0.188384	0.724955	1	23	1	2456	HNRNPU
GO:BP,	regulation of RNA stability	GO:0043487	0.188384	0.724955	75	23	4	2456	TARDBP,HNRNPU,MYEF2,PSMD1
GO:BP,	RNA stabilization	GO:0043489	0.188384	0.724955	16	23	2	2456	TARDBP,HNRNPU
GO:BP,	visual learning	GO:0008542	0.188384	0.724955	13	23	2	2456	RGS14,SYNGAP1
GO:BP,	insulin secretion	GO:0030073	0.188384	0.724955	47	23	3	2456	STXBP5L,TARDBP,PPP3CA
GO:BP,	negative regulation of double-strand break repair via homologous recombination	GO:2000042	0.188384	0.724955	1	23	1	2456	TP53BP1
GO:BP,	zygote asymmetric cell division	GO:0010070	0.188384	0.724955	1	23	1	2456	RGS14
GO:BP,	paraxial mesoderm formation	GO:0048341	0.188384	0.724955	1	23	1	2456	EXOC4
GO:BP,	positive regulation of isotype switching	GO:0045830	0.188384	0.724955	1	23	1	2456	TP53BP1
GO:BP,	positive regulation of attachment of mitotic spindle microtubules to kinetochore	GO:1902425	0.188384	0.724955	1	23	1	2456	HNRNPU
GO:BP,	paraxial mesoderm morphogenesis	GO:0048340	0.188384	0.724955	1	23	1	2456	EXOC4
GO:MF,	DNA binding	GO:0003677	0.19134	0.718193	154	23	4	2456	TP53BP1,TARDBP,HNRNPU,MYEF2
GO:MF,	cyclosporin A binding	GO:0016018	0.192305	0.716009	6	23	1	2456	PPP3CA
GO:MF,	signaling adaptor activity	GO:0035591	0.192305	0.716009	6	23	1	2456	RGS14
GO:MF,	ionotropic glutamate receptor activity	GO:0004970	0.192305	0.716009	6	23	1	2456	GRIA2
GO:CC,	inactive sex chromosome	GO:0098577	0.19239	0.715818	1	23	1	2456	HNRNPU
GO:CC,	nuclear membrane protein complex	GO:0106083	0.19239	0.715818	2	23	1	2456	SYNE1
GO:CC,	proteasome storage granule	GO:0034515	0.19239	0.715818	2	23	1	2456	PSMD1
GO:CC,	U2-type post-mRNA release spliceosomal complex	GO:0071008	0.19239	0.715818	1	23	1	2456	DHX15
GO:CC,	meiotic nuclear membrane microtubule tethering complex	GO:0034993	0.19239	0.715818	2	23	1	2456	SYNE1
GO:CC,	interchromatin granule	GO:0035061	0.19239	0.715818	2	23	1	2456	TARDBP
GO:CC,	condensed chromosome kinetochore	GO:0000777	0.19239	0.715818	17	23	2	2456	TP53BP1,HNRNPU
GO:CC,	condensed chromosome, centromeric region	GO:0000779	0.19239	0.715818	19	23	2	2456	TP53BP1,HNRNPU
GO:CC,	cytoplasmic ribonucleoprotein granule	GO:0036464	0.19239	0.715818	59	23	3	2456	SYNE1,TARDBP,HNRNPU
GO:CC,	slit diaphragm	GO:0036057	0.19239	0.715818	1	23	1	2456	PPP3CA
GO:CC,	spliceosomal complex	GO:0005681	0.19239	0.715818	56	23	3	2456	HNRNPU,MYEF2,DHX15
GO:CC,	microtubule organizing center attachment site	GO:0034992	0.19239	0.715818	2	23	1	2456	SYNE1
GO:CC,	nuclear membrane microtubule tethering complex	GO:0106094	0.19239	0.715818	2	23	1	2456	SYNE1
GO:CC,	nuclear lumen	GO:0031981	0.19239	0.715818	667	23	12	2456	TP53BP1,RGS14,CAMK2B,SYNE1,TARDBP,HNRNPL,HNRNPU,SUGP2,PPP3CA,HNRNPUL2,PSMD1,DHX15
GO:CC,	mitotic spindle microtubule	GO:1990498	0.19239	0.715818	2	23	1	2456	HNRNPU
GO:CC,	filtration diaphragm	GO:0036056	0.19239	0.715818	1	23	1	2456	PPP3CA
GO:CC,	condensed chromosome	GO:0000793	0.195107	0.709727	30	23	2	2456	TP53BP1,HNRNPU
GO:CC,	myelin sheath abaxonal region	GO:0035748	0.195107	0.709727	3	23	1	2456	EXOC4
GO:CC,	nuclear chromosome	GO:0000228	0.195107	0.709727	75	23	3	2456	TP53BP1,TARDBP,HNRNPU
GO:CC,	neuron spine	GO:0044309	0.195107	0.709727	80	23	3	2456	RGS14,PPP3CA,GRIA2
GO:CC,	sex chromosome	GO:0000803	0.195107	0.709727	3	23	1	2456	HNRNPU
GO:CC,	dendrite	GO:0030425	0.195107	0.709727	202	23	5	2456	RGS14,SYNGAP1,HNRNPU,PPP3CA,GRIA2
GO:CC,	spindle pole	GO:0000922	0.195107	0.709727	29	23	2	2456	RGS14,HNRNPU
GO:CC,	calcineurin complex	GO:0005955	0.195107	0.709727	4	23	1	2456	PPP3CA
GO:CC,	perichromatin fibrils	GO:0005726	0.195107	0.709727	3	23	1	2456	TARDBP
GO:CC,	dendritic tree	GO:0097447	0.195107	0.709727	202	23	5	2456	RGS14,SYNGAP1,HNRNPU,PPP3CA,GRIA2
GO:CC,	CRD-mediated mRNA stability complex	GO:0070937	0.195107	0.709727	4	23	1	2456	HNRNPU
GO:CC,	dendritic spine	GO:0043197	0.195107	0.709727	78	23	3	2456	RGS14,PPP3CA,GRIA2
GO:CC,	mitotic spindle midzone	GO:1990023	0.195107	0.709727	4	23	1	2456	HNRNPU
GO:CC,	nuclear speck	GO:0016607	0.195107	0.709727	71	23	3	2456	TARDBP,HNRNPU,DHX15
GO:CC,	synapse	GO:0045202	0.195107	0.709727	516	23	9	2456	EXOC4,RGS14,STXBP5L,CAMK2B,SYNE1,SYNGAP1,PPP3CA,GRIA2,CADPS
GO:CC,	telomerase holoenzyme complex	GO:0005697	0.195107	0.709727	4	23	1	2456	HNRNPU
GO:CC,	supramolecular complex	GO:0099080	0.195107	0.709727	322	23	7	2456	TP53BP1,RGS14,SYNE1,TARDBP,HNRNPL,HNRNPU,PPP3CA
GO:CC,	calcium- and calmodulin-dependent protein kinase complex	GO:0005954	0.195107	0.709727	4	23	1	2456	CAMK2B
GO:CC,	kinetochore	GO:0000776	0.195107	0.709727	30	23	2	2456	TP53BP1,HNRNPU
GO:CC,	dense core granule membrane	GO:0032127	0.195107	0.709727	3	23	1	2456	CADPS
GO:CC,	neuronal dense core vesicle membrane	GO:0099012	0.195107	0.709727	3	23	1	2456	CADPS
GO:BP,	negative regulation of peptide secretion	GO:0002792	0.199016	0.701112	17	23	2	2456	STXBP5L,PPP3CA
GO:BP,	negative regulation of mRNA catabolic process	GO:1902373	0.199016	0.701112	17	23	2	2456	TARDBP,HNRNPU
GO:BP,	regulation of hormone secretion	GO:0046883	0.199016	0.701112	50	23	3	2456	STXBP5L,TARDBP,PPP3CA
GO:BP,	nucleic acid metabolic process	GO:0090304	0.199935	0.69911	603	23	11	2456	TP53BP1,RGS14,TARDBP,HNRNPL,HNRNPU,NOVA2,SUGP2,PPP3CA,MYEF2,PSMD1,DHX15
GO:BP,	negative regulation of viral transcription	GO:0032897	0.199935	0.69911	2	23	1	2456	TARDBP
GO:BP,	nuclear matrix anchoring at nuclear membrane	GO:0090292	0.199935	0.69911	2	23	1	2456	SYNE1
GO:BP,	hormone secretion	GO:0046879	0.199935	0.69911	59	23	3	2456	STXBP5L,TARDBP,PPP3CA
GO:BP,	regulation of connective tissue replacement	GO:1905203	0.199935	0.69911	2	23	1	2456	PPP3CA
GO:BP,	negative regulation of RNA catabolic process	GO:1902369	0.199935	0.69911	19	23	2	2456	TARDBP,HNRNPU
GO:BP,	peptide hormone secretion	GO:0030072	0.199935	0.69911	58	23	3	2456	STXBP5L,TARDBP,PPP3CA
GO:BP,	regulation of muscle adaptation	GO:0043502	0.199935	0.69911	19	23	2	2456	CAMK2B,PPP3CA
GO:BP,	hormone transport	GO:0009914	0.199935	0.69911	60	23	3	2456	STXBP5L,TARDBP,PPP3CA
GO:BP,	somatic recombination of immunoglobulin genes involved in immune response	GO:0002204	0.199935	0.69911	2	23	1	2456	TP53BP1
GO:BP,	somatic diversification of immunoglobulins involved in immune response	GO:0002208	0.199935	0.69911	2	23	1	2456	TP53BP1
GO:BP,	positive regulation of immunoglobulin production	GO:0002639	0.199935	0.69911	2	23	1	2456	TP53BP1
GO:BP,	obsolete cytoskeletal anchoring at nuclear membrane	GO:0090286	0.199935	0.69911	2	23	1	2456	SYNE1
GO:BP,	regulation of mRNA stability involved in response to oxidative stress	GO:2000815	0.199935	0.69911	2	23	1	2456	MYEF2
GO:BP,	gamma-aminobutyric acid catabolic process	GO:0009450	0.199935	0.69911	2	23	1	2456	ALDH5A1
GO:BP,	regulation of chromatin binding	GO:0035561	0.199935	0.69911	2	23	1	2456	PPP3CA
GO:BP,	immunoglobulin production involved in immunoglobulin mediated immune response	GO:0002381	0.199935	0.69911	2	23	1	2456	TP53BP1
GO:BP,	isotype switching	GO:0045190	0.199935	0.69911	2	23	1	2456	TP53BP1
GO:BP,	dosage compensation by inactivation of X chromosome	GO:0009048	0.199935	0.69911	2	23	1	2456	HNRNPU
GO:BP,	positive regulation of attachment of spindle microtubules to kinetochore	GO:0051987	0.199935	0.69911	2	23	1	2456	HNRNPU
GO:BP,	associative learning	GO:0008306	0.199935	0.69911	23	23	2	2456	RGS14,SYNGAP1
GO:BP,	vesicle tethering	GO:0099022	0.199935	0.69911	2	23	1	2456	EXOC4
GO:BP,	nucleobase-containing compound metabolic process	GO:0006139	0.199935	0.69911	726	23	12	2456	TP53BP1,RGS14,TARDBP,HNRNPL,HNRNPU,PGM2L1,NOVA2,SUGP2,PPP3CA,MYEF2,PSMD1,DHX15
GO:BP,	positive regulation of muscle adaptation	GO:0014744	0.199935	0.69911	2	23	1	2456	PPP3CA
GO:BP,	positive regulation of B cell mediated immunity	GO:0002714	0.199935	0.69911	2	23	1	2456	TP53BP1
GO:BP,	regulation of DNA topoisomerase (ATP-hydrolyzing) activity	GO:2000371	0.199935	0.69911	2	23	1	2456	HNRNPU
GO:BP,	positive regulation of DNA topoisomerase (ATP-hydrolyzing) activity	GO:2000373	0.199935	0.69911	2	23	1	2456	HNRNPU
GO:BP,	connective tissue replacement	GO:0097709	0.199935	0.69911	2	23	1	2456	PPP3CA
GO:BP,	transition between fast and slow fiber	GO:0014883	0.199935	0.69911	2	23	1	2456	PPP3CA
GO:BP,	nuclear matrix organization	GO:0043578	0.199935	0.69911	2	23	1	2456	SYNE1
GO:BP,	regulation of B cell mediated immunity	GO:0002712	0.199935	0.69911	2	23	1	2456	TP53BP1
GO:BP,	regulation of nucleic acid-templated transcription	GO:1903506	0.199935	0.69911	308	23	7	2456	TP53BP1,RGS14,TARDBP,HNRNPU,PPP3CA,MYEF2,PSMD1
GO:BP,	mesenchyme morphogenesis	GO:0072132	0.199935	0.69911	2	23	1	2456	EXOC4
GO:BP,	adaptive thermogenesis	GO:1990845	0.199935	0.69911	19	23	2	2456	HNRNPU,NOVA2
GO:BP,	negative regulation of stem cell differentiation	GO:2000737	0.199935	0.69911	2	23	1	2456	HNRNPU
GO:BP,	regulation of transcription, DNA-templated	GO:0006355	0.199935	0.69911	299	23	7	2456	TP53BP1,RGS14,TARDBP,HNRNPU,PPP3CA,MYEF2,PSMD1
GO:BP,	negative regulation of production of miRNAs involved in gene silencing by miRNA	GO:1903799	0.199935	0.69911	2	23	1	2456	PPP3CA
GO:BP,	regulation of mRNA stability involved in response to stress	GO:0010610	0.199935	0.69911	2	23	1	2456	MYEF2
GO:BP,	regulation of immunoglobulin mediated immune response	GO:0002889	0.199935	0.69911	2	23	1	2456	TP53BP1
GO:BP,	nuclear membrane organization	GO:0071763	0.199935	0.69911	2	23	1	2456	TARDBP
GO:BP,	muscle adaptation	GO:0043500	0.199935	0.69911	20	23	2	2456	CAMK2B,PPP3CA
GO:BP,	maintenance of protein location in cell	GO:0032507	0.199935	0.69911	22	23	2	2456	SYNE1,HNRNPU
GO:BP,	mRNA splicing, via spliceosome	GO:0000398	0.199935	0.69911	102	23	4	2456	HNRNPL,HNRNPU,NOVA2,DHX15
GO:BP,	positive regulation of connective tissue replacement	GO:1905205	0.199935	0.69911	2	23	1	2456	PPP3CA
GO:BP,	positive regulation of fat cell differentiation	GO:0045600	0.199935	0.69911	2	23	1	2456	HNRNPU
GO:BP,	regulation of brown fat cell differentiation	GO:0090335	0.199935	0.69911	2	23	1	2456	HNRNPU
GO:BP,	galactose metabolic process	GO:0006012	0.199935	0.69911	2	23	1	2456	PGM2L1
GO:BP,	RNA splicing, via transesterification reactions with bulged adenosine as nucleophile	GO:0000377	0.199935	0.69911	102	23	4	2456	HNRNPL,HNRNPU,NOVA2,DHX15
GO:BP,	galactose catabolic process	GO:0019388	0.199935	0.69911	2	23	1	2456	PGM2L1
GO:BP,	RNA splicing, via transesterification reactions	GO:0000375	0.199935	0.69911	103	23	4	2456	HNRNPL,HNRNPU,NOVA2,DHX15
GO:BP,	negative regulation by host of viral transcription	GO:0043922	0.199935	0.69911	2	23	1	2456	TARDBP
GO:BP,	positive regulation of immunoglobulin mediated immune response	GO:0002891	0.199935	0.69911	2	23	1	2456	TP53BP1
GO:BP,	regulation of RNA biosynthetic process	GO:2001141	0.200247	0.698435	309	23	7	2456	TP53BP1,RGS14,TARDBP,HNRNPU,PPP3CA,MYEF2,PSMD1
GO:BP,	response to radiation	GO:0009314	0.206257	0.685591	63	23	3	2456	TP53BP1,RGS14,SYNGAP1
KEGG,	Dopaminergic synapse	KEGG:04728	0.208032	0.68187	48	23	3	2456	CAMK2B,PPP3CA,GRIA2
KEGG,	Amyotrophic lateral sclerosis (ALS)	KEGG:05014	0.208032	0.68187	18	23	2	2456	PPP3CA,GRIA2
GO:BP,	negative regulation of mRNA metabolic process	GO:1903312	0.208133	0.681659	24	23	2	2456	TARDBP,HNRNPU
GO:BP,	transcription, DNA-templated	GO:0006351	0.208133	0.681659	313	23	7	2456	TP53BP1,RGS14,TARDBP,HNRNPU,PPP3CA,MYEF2,PSMD1
GO:BP,	negative regulation of cell morphogenesis involved in differentiation	GO:0010771	0.208133	0.681659	24	23	2	2456	SYNGAP1,PPP3CA
GO:MF,	RNA polymerase II complex binding	GO:0000993	0.212	0.673664	7	23	1	2456	HNRNPU
GO:MF,	GDP-dissociation inhibitor activity	GO:0005092	0.212	0.673664	7	23	1	2456	RGS14
GO:MF,	activating transcription factor binding	GO:0033613	0.212	0.673664	7	23	1	2456	TP53BP1
GO:MF,	promoter-specific chromatin binding	GO:1990841	0.225893	0.646096	8	23	1	2456	HNRNPU
GO:MF,	glutamate receptor activity	GO:0008066	0.225893	0.646096	8	23	1	2456	GRIA2
GO:MF,	RNA polymerase core enzyme binding	GO:0043175	0.225893	0.646096	8	23	1	2456	HNRNPU
GO:MF,	lamin binding	GO:0005521	0.225893	0.646096	8	23	1	2456	SYNE1
GO:CC,	growth cone membrane	GO:0032584	0.226961	0.644049	5	23	1	2456	EXOC4
GO:CC,	DNA repair complex	GO:1990391	0.226961	0.644049	5	23	1	2456	TP53BP1
GO:CC,	postsynaptic endocytic zone	GO:0098843	0.226961	0.644049	5	23	1	2456	GRIA2
GO:CC,	ribonucleoprotein complex	GO:1990904	0.22749	0.643038	218	23	5	2456	TARDBP,HNRNPL,HNRNPU,MYEF2,DHX15
GO:BP,	negative regulation of gene silencing by miRNA	GO:0060965	0.229845	0.638566	3	23	1	2456	PPP3CA
GO:BP,	regulation of neuronal synaptic plasticity	GO:0048168	0.229845	0.638566	27	23	2	2456	CAMK2B,SYNGAP1
GO:BP,	positive regulation of isomerase activity	GO:0010912	0.229845	0.638566	3	23	1	2456	HNRNPU
GO:BP,	negative regulation of telomere maintenance via telomerase	GO:0032211	0.229845	0.638566	3	23	1	2456	HNRNPU
GO:BP,	dense core granule exocytosis	GO:1990504	0.229845	0.638566	3	23	1	2456	CADPS
GO:BP,	regulation of cardiac muscle adaptation	GO:0010612	0.229845	0.638566	3	23	1	2456	PPP3CA
GO:BP,	dosage compensation	GO:0007549	0.229845	0.638566	3	23	1	2456	HNRNPU
GO:BP,	regulation of alternative mRNA splicing, via spliceosome	GO:0000381	0.229845	0.638566	26	23	2	2456	HNRNPL,HNRNPU
GO:BP,	regulation of attachment of spindle microtubules to kinetochore	GO:0051988	0.229845	0.638566	3	23	1	2456	HNRNPU
GO:BP,	attachment of spindle microtubules to kinetochore	GO:0008608	0.229845	0.638566	3	23	1	2456	HNRNPU
GO:BP,	maintenance of protein location	GO:0045185	0.229845	0.638566	28	23	2	2456	SYNE1,HNRNPU
GO:BP,	RNA biosynthetic process	GO:0032774	0.229845	0.638566	323	23	7	2456	TP53BP1,RGS14,TARDBP,HNRNPU,PPP3CA,MYEF2,PSMD1
GO:BP,	somatic diversification of immune receptors via germline recombination within a single locus	GO:0002562	0.229845	0.638566	3	23	1	2456	TP53BP1
GO:BP,	regulation of isomerase activity	GO:0010911	0.229845	0.638566	3	23	1	2456	HNRNPU
GO:BP,	regulation of metaphase plate congression	GO:0090235	0.229845	0.638566	3	23	1	2456	HNRNPU
GO:BP,	dendritic transport of messenger ribonucleoprotein complex	GO:0098963	0.229845	0.638566	3	23	1	2456	HNRNPU
GO:BP,	regulation of cardiac muscle hypertrophy in response to stress	GO:1903242	0.229845	0.638566	3	23	1	2456	PPP3CA
GO:BP,	CRD-mediated mRNA stabilization	GO:0070934	0.229845	0.638566	3	23	1	2456	HNRNPU
GO:BP,	cellular response to X-ray	GO:0071481	0.229845	0.638566	3	23	1	2456	TP53BP1
GO:BP,	positive regulation of synapse maturation	GO:0090129	0.229845	0.638566	3	23	1	2456	CAMK2B
GO:BP,	somatic recombination of immunoglobulin gene segments	GO:0016447	0.229845	0.638566	3	23	1	2456	TP53BP1
GO:BP,	negative regulation of synaptic plasticity	GO:0031914	0.229845	0.638566	3	23	1	2456	RGS14
GO:BP,	somatic cell DNA recombination	GO:0016444	0.229845	0.638566	3	23	1	2456	TP53BP1
GO:BP,	positive regulation of stem cell proliferation	GO:2000648	0.229845	0.638566	3	23	1	2456	HNRNPU
GO:BP,	nucleic acid-templated transcription	GO:0097659	0.229845	0.638566	321	23	7	2456	TP53BP1,RGS14,TARDBP,HNRNPU,PPP3CA,MYEF2,PSMD1
GO:BP,	heterocycle metabolic process	GO:0046483	0.229845	0.638566	756	23	12	2456	TP53BP1,RGS14,TARDBP,HNRNPL,HNRNPU,PGM2L1,NOVA2,SUGP2,PPP3CA,MYEF2,PSMD1,DHX15
GO:BP,	negative regulation of DNA recombination	GO:0045910	0.229845	0.638566	3	23	1	2456	TP53BP1
GO:BP,	dendritic transport of ribonucleoprotein complex	GO:0098961	0.229845	0.638566	3	23	1	2456	HNRNPU
GO:BP,	regulation of immunoglobulin production	GO:0002637	0.229845	0.638566	3	23	1	2456	TP53BP1
GO:CC,	RNA polymerase II transcription regulator complex	GO:0090575	0.23097	0.636445	6	23	1	2456	HNRNPU
GO:CC,	intracellular organelle lumen	GO:0070013	0.23097	0.636445	930	23	13	2456	TP53BP1,RGS14,CAMK2B,SYNE1,TARDBP,ALDH5A1,HNRNPL,HNRNPU,SUGP2,PPP3CA,HNRNPUL2,PSMD1,DHX15
GO:CC,	organelle lumen	GO:0043233	0.23097	0.636445	930	23	13	2456	TP53BP1,RGS14,CAMK2B,SYNE1,TARDBP,ALDH5A1,HNRNPL,HNRNPU,SUGP2,PPP3CA,HNRNPUL2,PSMD1,DHX15
GO:CC,	U12-type spliceosomal complex	GO:0005689	0.23097	0.636445	6	23	1	2456	DHX15
GO:CC,	membrane-enclosed lumen	GO:0031974	0.23097	0.636445	930	23	13	2456	TP53BP1,RGS14,CAMK2B,SYNE1,TARDBP,ALDH5A1,HNRNPL,HNRNPU,SUGP2,PPP3CA,HNRNPUL2,PSMD1,DHX15
GO:CC,	chromosome, centromeric region	GO:0000775	0.23097	0.636445	39	23	2	2456	TP53BP1,HNRNPU
GO:CC,	nuclear outer membrane	GO:0005640	0.23097	0.636445	6	23	1	2456	SYNE1
GO:BP,	cellular aromatic compound metabolic process	GO:0006725	0.233623	0.631485	766	23	12	2456	TP53BP1,RGS14,TARDBP,HNRNPL,HNRNPU,PGM2L1,NOVA2,SUGP2,PPP3CA,MYEF2,PSMD1,DHX15
GO:BP,	regulation of cellular macromolecule biosynthetic process	GO:2000112	0.233692	0.631355	414	23	8	2456	TP53BP1,RGS14,TARDBP,HNRNPL,HNRNPU,PPP3CA,MYEF2,PSMD1
GO:BP,	regulation of transcription by RNA polymerase II	GO:0006357	0.235079	0.628786	192	23	5	2456	TP53BP1,HNRNPU,PPP3CA,MYEF2,PSMD1
GO:BP,	alternative mRNA splicing, via spliceosome	GO:0000380	0.235079	0.628786	29	23	2	2456	HNRNPL,HNRNPU
GO:MF,	damaged DNA binding	GO:0003684	0.237897	0.623612	9	23	1	2456	TP53BP1
GO:MF,	poly(A) binding	GO:0008143	0.237897	0.623612	9	23	1	2456	HNRNPU
GO:MF,	ligand-gated cation channel activity	GO:0099094	0.237897	0.623612	9	23	1	2456	GRIA2
GO:MF,	snRNA binding	GO:0017069	0.237897	0.623612	9	23	1	2456	HNRNPU
GO:CC,	glutamatergic synapse	GO:0098978	0.249238	0.603385	162	23	4	2456	RGS14,SYNGAP1,PPP3CA,CADPS
GO:BP,	regulation of synaptic plasticity	GO:0048167	0.249675	0.602626	75	23	3	2456	RGS14,CAMK2B,SYNGAP1
GO:MF,	basal RNA polymerase II transcription machinery binding	GO:0001099	0.250763	0.600737	11	23	1	2456	HNRNPU
GO:MF,	basal transcription machinery binding	GO:0001098	0.250763	0.600737	11	23	1	2456	HNRNPU
GO:MF,	p53 binding	GO:0002039	0.250763	0.600737	10	23	1	2456	TP53BP1
GO:MF,	poly-pyrimidine tract binding	GO:0008187	0.250763	0.600737	11	23	1	2456	HNRNPU
GO:MF,	transmitter-gated ion channel activity involved in regulation of postsynaptic membrane potential	GO:1904315	0.250763	0.600737	11	23	1	2456	GRIA2
GO:MF,	transcription coregulator activity	GO:0003712	0.250763	0.600737	54	23	2	2456	TP53BP1,HNRNPU
GO:MF,	poly-purine tract binding	GO:0070717	0.250763	0.600737	11	23	1	2456	HNRNPU
GO:MF,	calmodulin-dependent protein kinase activity	GO:0004683	0.250763	0.600737	11	23	1	2456	CAMK2B
GO:MF,	telomeric DNA binding	GO:0042162	0.250763	0.600737	11	23	1	2456	TP53BP1
GO:MF,	enzyme binding	GO:0019899	0.250763	0.600737	517	23	8	2456	EXOC4,RGS14,STXBP5L,SYNE1,HNRNPU,PPP3CA,PSMD1,CADPS
GO:MF,	enzyme activator activity	GO:0008047	0.253358	0.596266	121	23	3	2456	RGS14,STXBP5L,SYNGAP1
GO:CC,	replication fork	GO:0005657	0.254146	0.594917	7	23	1	2456	TP53BP1
GO:CC,	cytosolic proteasome complex	GO:0031597	0.254146	0.594917	7	23	1	2456	PSMD1
GO:CC,	endocytic vesicle membrane	GO:0030666	0.254824	0.59376	45	23	2	2456	CAMK2B,GRIA2
GO:MF,	transmitter-gated ion channel activity	GO:0022824	0.255742	0.592198	12	23	1	2456	GRIA2
GO:MF,	neurotransmitter receptor activity involved in regulation of postsynaptic membrane potential	GO:0099529	0.255742	0.592198	12	23	1	2456	GRIA2
GO:MF,	transmitter-gated channel activity	GO:0022835	0.255742	0.592198	12	23	1	2456	GRIA2
GO:MF,	general transcription initiation factor binding	GO:0140296	0.255742	0.592198	12	23	1	2456	HNRNPU
GO:BP,	striated muscle cell development	GO:0055002	0.262135	0.581475	32	23	2	2456	HNRNPU,PPP3CA
GO:BP,	regulation of macromolecule biosynthetic process	GO:0010556	0.262135	0.581475	432	23	8	2456	TP53BP1,RGS14,TARDBP,HNRNPL,HNRNPU,PPP3CA,MYEF2,PSMD1
GO:BP,	regulation of stem cell proliferation	GO:0072091	0.262135	0.581475	4	23	1	2456	HNRNPU
GO:BP,	negative regulation of posttranscriptional gene silencing	GO:0060149	0.262135	0.581475	4	23	1	2456	PPP3CA
GO:BP,	regulation of hormone levels	GO:0010817	0.262135	0.581475	80	23	3	2456	STXBP5L,TARDBP,PPP3CA
GO:BP,	muscle hypertrophy in response to stress	GO:0003299	0.262135	0.581475	4	23	1	2456	PPP3CA
GO:BP,	positive regulation of mitotic sister chromatid segregation	GO:0062033	0.262135	0.581475	4	23	1	2456	HNRNPU
GO:BP,	positive regulation of GTPase activity	GO:0043547	0.262135	0.581475	77	23	3	2456	RGS14,STXBP5L,SYNGAP1
GO:BP,	regulation of synapse maturation	GO:0090128	0.262135	0.581475	4	23	1	2456	CAMK2B
GO:BP,	cardiac muscle adaptation	GO:0014887	0.262135	0.581475	4	23	1	2456	PPP3CA
GO:BP,	cardiac muscle hypertrophy in response to stress	GO:0014898	0.262135	0.581475	4	23	1	2456	PPP3CA
GO:BP,	negative regulation of gene silencing by RNA	GO:0060967	0.262135	0.581475	4	23	1	2456	PPP3CA
GO:BP,	3'-UTR-mediated mRNA destabilization	GO:0061158	0.262135	0.581475	4	23	1	2456	TARDBP
GO:BP,	negative regulation of double-strand break repair	GO:2000780	0.262135	0.581475	4	23	1	2456	TP53BP1
GO:BP,	gamma-aminobutyric acid metabolic process	GO:0009448	0.262135	0.581475	4	23	1	2456	ALDH5A1
GO:BP,	negative regulation of DNA biosynthetic process	GO:2000279	0.262135	0.581475	4	23	1	2456	HNRNPU
GO:BP,	negative regulation of cell differentiation	GO:0045596	0.262135	0.581475	80	23	3	2456	SYNGAP1,HNRNPU,PPP3CA
GO:BP,	negative regulation of protein transport	GO:0051224	0.262135	0.581475	32	23	2	2456	STXBP5L,PPP3CA
GO:BP,	negative regulation of secretion by cell	GO:1903531	0.262135	0.581475	33	23	2	2456	STXBP5L,PPP3CA
GO:BP,	negative regulation of telomere maintenance via telomere lengthening	GO:1904357	0.262135	0.581475	4	23	1	2456	HNRNPU
GO:BP,	regulation of protein secretion	GO:0050708	0.262135	0.581475	77	23	3	2456	STXBP5L,TARDBP,PPP3CA
GO:MF,	RNA polymerase binding	GO:0070063	0.266094	0.574964	13	23	1	2456	HNRNPU
GO:MF,	extracellular ligand-gated ion channel activity	GO:0005230	0.266094	0.574964	13	23	1	2456	GRIA2
GO:MF,	postsynaptic neurotransmitter receptor activity	GO:0098960	0.266094	0.574964	13	23	1	2456	GRIA2
GO:CC,	neuron projection	GO:0043005	0.270199	0.568316	405	23	7	2456	EXOC4,RGS14,CAMK2B,SYNGAP1,HNRNPU,PPP3CA,GRIA2
GO:CC,	Arp2/3 protein complex	GO:0005885	0.270199	0.568316	8	23	1	2456	ACTR3B
GO:CC,	nucleus	GO:0005634	0.270199	0.568316	1072	23	14	2456	TP53BP1,RGS14,CAMK2B,SYNE1,TARDBP,HNRNPL,HNRNPU,NOVA2,SUGP2,PPP3CA,HNRNPUL2,MYEF2,PSMD1,DHX15
GO:BP,	positive regulation of transcription by RNA polymerase II	GO:0045944	0.272671	0.564361	82	23	3	2456	TP53BP1,HNRNPU,PPP3CA
GO:BP,	negative regulation of nucleobase-containing compound metabolic process	GO:0045934	0.272671	0.564361	141	23	4	2456	TP53BP1,TARDBP,HNRNPU,PPP3CA
GO:BP,	regulation of dendrite morphogenesis	GO:0048814	0.272671	0.564361	34	23	2	2456	CAMK2B,PPP3CA
GO:BP,	maintenance of postsynaptic specialization structure	GO:0098880	0.274	0.56225	5	23	1	2456	SYNGAP1
GO:BP,	negative regulation of establishment of protein localization	GO:1904950	0.274	0.56225	35	23	2	2456	STXBP5L,PPP3CA
GO:BP,	negative regulation of neuron projection development	GO:0010977	0.274	0.56225	35	23	2	2456	SYNGAP1,PPP3CA
GO:BP,	nucleus organization	GO:0006997	0.274	0.56225	37	23	2	2456	SYNE1,TARDBP
GO:BP,	succinate metabolic process	GO:0006105	0.274	0.56225	5	23	1	2456	ALDH5A1
GO:BP,	negative regulation of DNA repair	GO:0045738	0.274	0.56225	5	23	1	2456	TP53BP1
GO:BP,	B cell activation involved in immune response	GO:0002312	0.274	0.56225	5	23	1	2456	TP53BP1
GO:BP,	nucleocytoplasmic transport	GO:0006913	0.274	0.56225	87	23	3	2456	RGS14,TARDBP,PPP3CA
GO:BP,	negative regulation of phosphorylation	GO:0042326	0.274	0.56225	85	23	3	2456	RGS14,TARDBP,HNRNPU
GO:BP,	regulation of production of miRNAs involved in gene silencing by miRNA	GO:1903798	0.274	0.56225	5	23	1	2456	PPP3CA
GO:BP,	regulation of postsynaptic membrane potential	GO:0060078	0.274	0.56225	37	23	2	2456	PPP3CA,GRIA2
GO:BP,	regulation of synapse structural plasticity	GO:0051823	0.274	0.56225	5	23	1	2456	CAMK2B
GO:BP,	somatic diversification of immunoglobulins	GO:0016445	0.274	0.56225	5	23	1	2456	TP53BP1
GO:BP,	negative regulation of gene silencing	GO:0060969	0.274	0.56225	5	23	1	2456	PPP3CA
GO:BP,	dendrite development	GO:0016358	0.274	0.56225	86	23	3	2456	CAMK2B,SYNGAP1,PPP3CA
GO:BP,	myotube cell development	GO:0014904	0.274	0.56225	5	23	1	2456	PPP3CA
GO:BP,	regulation of peptide secretion	GO:0002791	0.274	0.56225	84	23	3	2456	STXBP5L,TARDBP,PPP3CA
GO:BP,	organic cyclic compound metabolic process	GO:1901360	0.274	0.56225	801	23	12	2456	TP53BP1,RGS14,TARDBP,HNRNPL,HNRNPU,PGM2L1,NOVA2,SUGP2,PPP3CA,MYEF2,PSMD1,DHX15
GO:BP,	positive regulation of DNA recombination	GO:0045911	0.274	0.56225	5	23	1	2456	TP53BP1
GO:BP,	3'-UTR-mediated mRNA stabilization	GO:0070935	0.274	0.56225	5	23	1	2456	TARDBP
GO:BP,	brown fat cell differentiation	GO:0050873	0.274	0.56225	5	23	1	2456	HNRNPU
GO:BP,	neurotransmitter catabolic process	GO:0042135	0.274	0.56225	5	23	1	2456	ALDH5A1
GO:BP,	negative regulation of secretion	GO:0051048	0.274	0.56225	35	23	2	2456	STXBP5L,PPP3CA
GO:BP,	protein import into nucleus	GO:0006606	0.274	0.56225	36	23	2	2456	TARDBP,PPP3CA
GO:BP,	skeletal muscle fiber development	GO:0048741	0.274	0.56225	5	23	1	2456	PPP3CA
GO:BP,	muscle cell development	GO:0055001	0.274	0.56225	35	23	2	2456	HNRNPU,PPP3CA
GO:BP,	regulation of production of small RNA involved in gene silencing by RNA	GO:0070920	0.274	0.56225	5	23	1	2456	PPP3CA
GO:BP,	signal release	GO:0023061	0.274	0.56225	142	23	4	2456	STXBP5L,TARDBP,PPP3CA,CADPS
GO:BP,	regulation of viral transcription	GO:0046782	0.274	0.56225	5	23	1	2456	TARDBP
GO:BP,	regulation of transcription elongation from RNA polymerase II promoter	GO:0034243	0.274	0.56225	5	23	1	2456	HNRNPU
GO:CC,	midbody	GO:0030496	0.276891	0.557692	49	23	2	2456	EXOC4,HNRNPU
GO:BP,	nuclear transport	GO:0051169	0.27813	0.555753	88	23	3	2456	RGS14,TARDBP,PPP3CA
GO:BP,	positive regulation of RNA metabolic process	GO:0051254	0.278902	0.554548	150	23	4	2456	TP53BP1,TARDBP,HNRNPU,PPP3CA
GO:BP,	mRNA catabolic process	GO:0006402	0.278902	0.554548	150	23	4	2456	TARDBP,HNRNPU,MYEF2,PSMD1
GO:BP,	gene expression	GO:0010467	0.278902	0.554548	723	23	11	2456	TP53BP1,RGS14,TARDBP,HNRNPL,HNRNPU,NOVA2,SUGP2,PPP3CA,MYEF2,PSMD1,DHX15
GO:BP,	regulation of stem cell differentiation	GO:2000736	0.27953	0.553572	38	23	2	2456	HNRNPU,PSMD1
GO:BP,	regulation of GTPase activity	GO:0043087	0.27953	0.553572	89	23	3	2456	RGS14,STXBP5L,SYNGAP1
GO:MF,	neurotransmitter receptor activity	GO:0030594	0.281981	0.54978	14	23	1	2456	GRIA2
GO:MF,	calmodulin binding	GO:0005516	0.282656	0.548742	66	23	2	2456	CAMK2B,PPP3CA
GO:BP,	regulation of cell differentiation	GO:0045595	0.287238	0.541759	298	23	6	2456	RGS14,CAMK2B,SYNGAP1,HNRNPU,PPP3CA,PSMD1
GO:BP,	regulation of neurotransmitter levels	GO:0001505	0.287238	0.541759	91	23	3	2456	STXBP5L,ALDH5A1,CADPS
GO:BP,	regulation of cellular biosynthetic process	GO:0031326	0.287238	0.541759	460	23	8	2456	TP53BP1,RGS14,TARDBP,HNRNPL,HNRNPU,PPP3CA,MYEF2,PSMD1
GO:BP,	glucose homeostasis	GO:0042593	0.287238	0.541759	39	23	2	2456	STXBP5L,PPP3CA
GO:BP,	negative regulation of signaling	GO:0023057	0.287238	0.541759	223	23	5	2456	RGS14,STXBP5L,SYNGAP1,PPP3CA,PSMD1
GO:BP,	carbohydrate homeostasis	GO:0033500	0.287238	0.541759	39	23	2	2456	STXBP5L,PPP3CA
GO:BP,	negative regulation of cell communication	GO:0010648	0.287238	0.541759	223	23	5	2456	RGS14,STXBP5L,SYNGAP1,PPP3CA,PSMD1
GO:CC,	protein-containing complex	GO:0032991	0.287531	0.541316	1089	23	14	2456	EXOC4,TP53BP1,STXBP5L,CAMK2B,SYNE1,TARDBP,ACTR3B,HNRNPL,HNRNPU,PPP3CA,MYEF2,GRIA2,PSMD1,DHX15
GO:CC,	site of double-strand break	GO:0035861	0.287531	0.541316	9	23	1	2456	TP53BP1
GO:CC,	exocyst	GO:0000145	0.287531	0.541316	9	23	1	2456	EXOC4
GO:BP,	positive regulation of chromosome segregation	GO:0051984	0.287851	0.540832	6	23	1	2456	HNRNPU
GO:BP,	regulation of mRNA splicing, via spliceosome	GO:0048024	0.287851	0.540832	41	23	2	2456	HNRNPL,HNRNPU
GO:BP,	dendritic transport	GO:0098935	0.287851	0.540832	6	23	1	2456	HNRNPU
GO:BP,	positive regulation of tissue remodeling	GO:0034105	0.287851	0.540832	6	23	1	2456	PPP3CA
GO:BP,	somatic diversification of immune receptors	GO:0002200	0.287851	0.540832	6	23	1	2456	TP53BP1
GO:BP,	mesoderm morphogenesis	GO:0048332	0.287851	0.540832	6	23	1	2456	EXOC4
GO:BP,	asymmetric cell division	GO:0008356	0.287851	0.540832	6	23	1	2456	RGS14
GO:BP,	negative regulation of dendrite morphogenesis	GO:0050774	0.287851	0.540832	6	23	1	2456	PPP3CA
GO:BP,	import into nucleus	GO:0051170	0.287851	0.540832	40	23	2	2456	TARDBP,PPP3CA
GO:BP,	mesoderm formation	GO:0001707	0.287851	0.540832	6	23	1	2456	EXOC4
GO:BP,	circadian rhythm	GO:0007623	0.287851	0.540832	40	23	2	2456	TARDBP,HNRNPU
GO:BP,	response to X-ray	GO:0010165	0.287851	0.540832	6	23	1	2456	TP53BP1
GO:BP,	regulation of cellular catabolic process	GO:0031329	0.287851	0.540832	225	23	5	2456	EXOC4,TARDBP,HNRNPU,MYEF2,PSMD1
GO:BP,	positive regulation of production of molecular mediator of immune response	GO:0002702	0.287851	0.540832	6	23	1	2456	TP53BP1
GO:BP,	regulation of double-strand break repair via homologous recombination	GO:0010569	0.287851	0.540832	6	23	1	2456	TP53BP1
GO:BP,	RNA catabolic process	GO:0006401	0.287851	0.540832	154	23	4	2456	TARDBP,HNRNPU,MYEF2,PSMD1
GO:BP,	negative regulation of telomere maintenance	GO:0032205	0.287851	0.540832	6	23	1	2456	HNRNPU
GO:CC,	sarcomere	GO:0030017	0.288403	0.54	52	23	2	2456	SYNE1,PPP3CA
GO:CC,	cell surface	GO:0009986	0.291464	0.535415	113	23	3	2456	HNRNPU,GRIA2,APMAP
GO:CC,	Flemming body	GO:0090543	0.291717	0.535039	10	23	1	2456	EXOC4
GO:CC,	postsynapse	GO:0098794	0.291717	0.535039	260	23	5	2456	RGS14,SYNE1,SYNGAP1,PPP3CA,GRIA2
GO:CC,	AMPA glutamate receptor complex	GO:0032281	0.291717	0.535039	10	23	1	2456	GRIA2
GO:MF,	chromatin DNA binding	GO:0031490	0.293954	0.53172	15	23	1	2456	HNRNPU
GO:BP,	regulation of cell morphogenesis involved in differentiation	GO:0010769	0.29473	0.530576	95	23	3	2456	CAMK2B,SYNGAP1,PPP3CA
GO:BP,	negative regulation of neuron differentiation	GO:0045665	0.298086	0.525659	42	23	2	2456	SYNGAP1,PPP3CA
GO:MF,	transcription corepressor activity	GO:0003714	0.299584	0.523482	17	23	1	2456	HNRNPU
GO:MF,	oxidoreductase activity, acting on the aldehyde or oxo group of donors, NAD or NADP as acceptor	GO:0016620	0.299584	0.523482	17	23	1	2456	ALDH5A1
GO:MF,	protein serine/threonine phosphatase activity	GO:0004722	0.299584	0.523482	16	23	1	2456	PPP3CA
GO:MF,	RNA helicase activity	GO:0003724	0.299584	0.523482	17	23	1	2456	DHX15
GO:MF,	enzyme regulator activity	GO:0030234	0.299584	0.523482	218	23	4	2456	RGS14,STXBP5L,SYNGAP1,PSMD1
GO:MF,	peptide binding	GO:0042277	0.299584	0.523482	71	23	2	2456	PPP3CA,GRIA2
GO:MF,	actin filament binding	GO:0051015	0.299584	0.523482	71	23	2	2456	SYNE1,ACTR3B
GO:MF,	ligand-gated ion channel activity	GO:0015276	0.299584	0.523482	17	23	1	2456	GRIA2
GO:MF,	ligand-gated channel activity	GO:0022834	0.299584	0.523482	17	23	1	2456	GRIA2
GO:CC,	proteasome regulatory particle, base subcomplex	GO:0008540	0.302198	0.519708	11	23	1	2456	PSMD1
GO:CC,	sarcoplasmic reticulum membrane	GO:0033017	0.302198	0.519708	11	23	1	2456	CAMK2B
GO:CC,	spindle midzone	GO:0051233	0.302198	0.519708	11	23	1	2456	HNRNPU
GO:CC,	somatodendritic compartment	GO:0036477	0.302198	0.519708	269	23	5	2456	RGS14,SYNGAP1,HNRNPU,PPP3CA,GRIA2
GO:BP,	positive regulation of DNA-binding transcription factor activity	GO:0051091	0.308347	0.51096	43	23	2	2456	TP53BP1,PPP3CA
GO:BP,	regulation of DNA-templated transcription in response to stress	GO:0043620	0.308347	0.51096	43	23	2	2456	RGS14,PSMD1
GO:BP,	positive regulation of hydrolase activity	GO:0051345	0.308786	0.510342	162	23	4	2456	RGS14,STXBP5L,SYNGAP1,HNRNPU
GO:MF,	modification-dependent protein binding	GO:0140030	0.309433	0.509433	18	23	1	2456	TP53BP1
GO:MF,	DNA-binding transcription factor activity, RNA polymerase II-specific	GO:0000981	0.309433	0.509433	18	23	1	2456	MYEF2
GO:BP,	positive regulation of B cell activation	GO:0050871	0.31	0.508638	7	23	1	2456	TP53BP1
GO:BP,	peptidyl-serine dephosphorylation	GO:0070262	0.31	0.508638	7	23	1	2456	PPP3CA
GO:BP,	skeletal muscle tissue regeneration	GO:0043403	0.31	0.508638	7	23	1	2456	PPP3CA
GO:BP,	mesoderm development	GO:0007498	0.31	0.508638	7	23	1	2456	EXOC4
GO:BP,	neurotransmitter metabolic process	GO:0042133	0.31	0.508638	7	23	1	2456	ALDH5A1
GO:BP,	regulation of biosynthetic process	GO:0009889	0.31	0.508638	478	23	8	2456	TP53BP1,RGS14,TARDBP,HNRNPL,HNRNPU,PPP3CA,MYEF2,PSMD1
GO:BP,	regulation of B cell activation	GO:0050864	0.31	0.508638	7	23	1	2456	TP53BP1
GO:BP,	cellular response to glucocorticoid stimulus	GO:0071385	0.31	0.508638	7	23	1	2456	HNRNPU
GO:BP,	regulation of secretion by cell	GO:1903530	0.31	0.508638	164	23	4	2456	STXBP5L,TARDBP,PPP3CA,CADPS
GO:BP,	protein localization to microtubule	GO:0035372	0.31	0.508638	7	23	1	2456	HNRNPU
GO:BP,	regulation of fat cell differentiation	GO:0045598	0.31	0.508638	7	23	1	2456	HNRNPU
GO:BP,	ionotropic glutamate receptor signaling pathway	GO:0035235	0.31	0.508638	7	23	1	2456	GRIA2
GO:BP,	negative regulation of cold-induced thermogenesis	GO:0120163	0.31	0.508638	7	23	1	2456	NOVA2
GO:BP,	regulation of gene expression, epigenetic	GO:0040029	0.312672	0.50491	45	23	2	2456	HNRNPU,PPP3CA
GO:BP,	negative regulation of cell projection organization	GO:0031345	0.312672	0.50491	45	23	2	2456	SYNGAP1,PPP3CA
GO:BP,	response to light stimulus	GO:0009416	0.312672	0.50491	45	23	2	2456	RGS14,SYNGAP1
GO:BP,	cellular nitrogen compound metabolic process	GO:0034641	0.315205	0.501407	857	23	12	2456	TP53BP1,RGS14,TARDBP,HNRNPL,HNRNPU,PGM2L1,NOVA2,SUGP2,PPP3CA,MYEF2,PSMD1,DHX15
GO:BP,	cellular macromolecule biosynthetic process	GO:0034645	0.316089	0.500191	574	23	9	2456	TP53BP1,RGS14,TARDBP,HNRNPL,HNRNPU,PGM2L1,PPP3CA,MYEF2,PSMD1
GO:BP,	regulation of neurogenesis	GO:0050767	0.318991	0.496221	168	23	4	2456	RGS14,CAMK2B,SYNGAP1,PPP3CA
GO:BP,	regulation of mRNA processing	GO:0050684	0.318991	0.496221	46	23	2	2456	HNRNPL,HNRNPU
GO:BP,	negative regulation of kinase activity	GO:0033673	0.318991	0.496221	46	23	2	2456	RGS14,HNRNPU
GO:BP,	negative regulation of Ras protein signal transduction	GO:0046580	0.320646	0.493975	8	23	1	2456	SYNGAP1
GO:BP,	regulation of mitotic sister chromatid segregation	GO:0033047	0.320646	0.493975	8	23	1	2456	HNRNPU
GO:BP,	RNA destabilization	GO:0050779	0.320646	0.493975	8	23	1	2456	TARDBP
GO:BP,	protein localization to extracellular region	GO:0071692	0.320646	0.493975	105	23	3	2456	STXBP5L,TARDBP,PPP3CA
GO:BP,	postsynaptic modulation of chemical synaptic transmission	GO:0099170	0.320646	0.493975	8	23	1	2456	PPP3CA
GO:BP,	mRNA destabilization	GO:0061157	0.320646	0.493975	8	23	1	2456	TARDBP
GO:BP,	axo-dendritic protein transport	GO:0099640	0.320646	0.493975	8	23	1	2456	HNRNPU
GO:BP,	glucan catabolic process	GO:0009251	0.320646	0.493975	8	23	1	2456	PGM2L1
GO:BP,	polysaccharide catabolic process	GO:0000272	0.320646	0.493975	8	23	1	2456	PGM2L1
GO:BP,	protein secretion	GO:0009306	0.320646	0.493975	105	23	3	2456	STXBP5L,TARDBP,PPP3CA
GO:BP,	regulation of secretion	GO:0051046	0.320646	0.493975	171	23	4	2456	STXBP5L,TARDBP,PPP3CA,CADPS
GO:BP,	glycogen catabolic process	GO:0005980	0.320646	0.493975	8	23	1	2456	PGM2L1
GO:BP,	establishment of protein localization to extracellular region	GO:0035592	0.320646	0.493975	105	23	3	2456	STXBP5L,TARDBP,PPP3CA
GO:BP,	positive regulation of mitotic nuclear division	GO:0045840	0.320646	0.493975	8	23	1	2456	HNRNPU
GO:BP,	cellular polysaccharide catabolic process	GO:0044247	0.320646	0.493975	8	23	1	2456	PGM2L1
GO:BP,	regulation of production of molecular mediator of immune response	GO:0002700	0.320646	0.493975	8	23	1	2456	TP53BP1
GO:BP,	cellular response to corticosteroid stimulus	GO:0071384	0.320646	0.493975	8	23	1	2456	HNRNPU
GO:BP,	negative regulation of G protein-coupled receptor signaling pathway	GO:0045744	0.320646	0.493975	8	23	1	2456	RGS14
GO:BP,	Fc-epsilon receptor signaling pathway	GO:0038095	0.321019	0.493469	48	23	2	2456	PPP3CA,PSMD1
GO:MF,	oxidoreductase activity, acting on the aldehyde or oxo group of donors	GO:0016903	0.321939	0.492226	19	23	1	2456	ALDH5A1
GO:CC,	myofibril	GO:0030016	0.323983	0.489478	60	23	2	2456	SYNE1,PPP3CA
KEGG,	Axon guidance	KEGG:04360	0.325294	0.487724	35	23	2	2456	CAMK2B,PPP3CA
KEGG,	Glucagon signaling pathway	KEGG:04922	0.325294	0.487724	30	23	2	2456	CAMK2B,PPP3CA
KEGG,	Circadian entrainment	KEGG:04713	0.325294	0.487724	37	23	2	2456	CAMK2B,GRIA2
KEGG,	Tuberculosis	KEGG:05152	0.325294	0.487724	37	23	2	2456	CAMK2B,PPP3CA
KEGG,	Oocyte meiosis	KEGG:04114	0.325294	0.487724	35	23	2	2456	CAMK2B,PPP3CA
KEGG,	Wnt signaling pathway	KEGG:04310	0.325294	0.487724	32	23	2	2456	CAMK2B,PPP3CA
GO:BP,	positive regulation of adaptive immune response based on somatic recombination of immune receptors built from immunoglobulin superfamily domains	GO:0002824	0.326481	0.486142	9	23	1	2456	TP53BP1
GO:BP,	peptide secretion	GO:0002790	0.326481	0.486142	112	23	3	2456	STXBP5L,TARDBP,PPP3CA
GO:BP,	double-strand break repair via nonhomologous end joining	GO:0006303	0.326481	0.486142	10	23	1	2456	TP53BP1
GO:BP,	transcription elongation from RNA polymerase II promoter	GO:0006368	0.326481	0.486142	10	23	1	2456	HNRNPU
GO:BP,	Wnt signaling pathway, calcium modulating pathway	GO:0007223	0.326481	0.486142	10	23	1	2456	PPP3CA
GO:BP,	positive regulation of nuclear division	GO:0051785	0.326481	0.486142	10	23	1	2456	HNRNPU
GO:BP,	macromolecule biosynthetic process	GO:0009059	0.326481	0.486142	592	23	9	2456	TP53BP1,RGS14,TARDBP,HNRNPL,HNRNPU,PGM2L1,PPP3CA,MYEF2,PSMD1
GO:BP,	negative regulation of transferase activity	GO:0051348	0.326481	0.486142	54	23	2	2456	RGS14,HNRNPU
GO:BP,	chromosome segregation	GO:0007059	0.326481	0.486142	50	23	2	2456	RGS14,HNRNPU
GO:BP,	spindle organization	GO:0007051	0.326481	0.486142	50	23	2	2456	RGS14,HNRNPU
GO:BP,	cell cycle	GO:0007049	0.326481	0.486142	330	23	6	2456	TP53BP1,RGS14,TARDBP,HNRNPU,PPP3CA,PSMD1
GO:BP,	learning	GO:0007612	0.326481	0.486142	51	23	2	2456	RGS14,SYNGAP1
GO:BP,	long-term memory	GO:0007616	0.326481	0.486142	10	23	1	2456	RGS14
GO:BP,	negative regulation of phosphate metabolic process	GO:0045936	0.326481	0.486142	108	23	3	2456	RGS14,TARDBP,HNRNPU
GO:BP,	cellular response to ionizing radiation	GO:0071479	0.326481	0.486142	10	23	1	2456	TP53BP1
GO:BP,	positive regulation of nucleobase-containing compound metabolic process	GO:0045935	0.326481	0.486142	179	23	4	2456	TP53BP1,TARDBP,HNRNPU,PPP3CA
GO:BP,	stem cell proliferation	GO:0072089	0.326481	0.486142	9	23	1	2456	HNRNPU
GO:BP,	positive regulation of adaptive immune response	GO:0002821	0.326481	0.486142	9	23	1	2456	TP53BP1
GO:BP,	positive regulation of protein import	GO:1904591	0.326481	0.486142	10	23	1	2456	TARDBP
GO:BP,	immunoglobulin production	GO:0002377	0.326481	0.486142	9	23	1	2456	TP53BP1
GO:BP,	negative regulation of MAP kinase activity	GO:0043407	0.326481	0.486142	10	23	1	2456	RGS14
GO:BP,	rhythmic process	GO:0048511	0.326481	0.486142	51	23	2	2456	TARDBP,HNRNPU
GO:BP,	positive regulation of protein import into nucleus	GO:0042307	0.326481	0.486142	10	23	1	2456	TARDBP
GO:BP,	tissue regeneration	GO:0042246	0.326481	0.486142	10	23	1	2456	PPP3CA
GO:BP,	regulation of neuron migration	GO:2001222	0.326481	0.486142	10	23	1	2456	CAMK2B
GO:BP,	regulation of muscle system process	GO:0090257	0.326481	0.486142	53	23	2	2456	CAMK2B,PPP3CA
GO:BP,	regulation of double-strand break repair	GO:2000779	0.326481	0.486142	9	23	1	2456	TP53BP1
GO:BP,	production of miRNAs involved in gene silencing by miRNA	GO:0035196	0.326481	0.486142	10	23	1	2456	PPP3CA
GO:BP,	nucleobase-containing compound catabolic process	GO:0034655	0.326481	0.486142	174	23	4	2456	TARDBP,HNRNPU,MYEF2,PSMD1
GO:BP,	nucleobase-containing compound biosynthetic process	GO:0034654	0.326481	0.486142	427	23	7	2456	TP53BP1,RGS14,TARDBP,HNRNPU,PPP3CA,MYEF2,PSMD1
GO:BP,	regulation of RNA splicing	GO:0043484	0.326481	0.486142	49	23	2	2456	HNRNPL,HNRNPU
GO:BP,	muscle fiber development	GO:0048747	0.326481	0.486142	10	23	1	2456	PPP3CA
GO:BP,	dendrite morphogenesis	GO:0048813	0.326481	0.486142	53	23	2	2456	CAMK2B,PPP3CA
GO:BP,	regulation of dendrite development	GO:0050773	0.326481	0.486142	54	23	2	2456	CAMK2B,PPP3CA
GO:BP,	negative regulation of dendrite development	GO:2000171	0.326481	0.486142	9	23	1	2456	PPP3CA
GO:BP,	negative regulation of neurogenesis	GO:0050768	0.326481	0.486142	52	23	2	2456	SYNGAP1,PPP3CA
GO:BP,	calcineurin-NFAT signaling cascade	GO:0033173	0.326481	0.486142	9	23	1	2456	PPP3CA
GO:BP,	regulation of multicellular organismal development	GO:2000026	0.326481	0.486142	340	23	6	2456	TP53BP1,RGS14,CAMK2B,SYNGAP1,PPP3CA,PSMD1
GO:BP,	regulation of sister chromatid segregation	GO:0033045	0.326481	0.486142	10	23	1	2456	HNRNPU
GO:BP,	stem cell differentiation	GO:0048863	0.326481	0.486142	49	23	2	2456	HNRNPU,PSMD1
GO:BP,	circadian regulation of gene expression	GO:0032922	0.326481	0.486142	10	23	1	2456	HNRNPU
GO:BP,	regulation of DNA-templated transcription, elongation	GO:0032784	0.326481	0.486142	9	23	1	2456	HNRNPU
GO:BP,	regulation of developmental process	GO:0050793	0.326481	0.486142	424	23	7	2456	TP53BP1,RGS14,CAMK2B,SYNGAP1,HNRNPU,PPP3CA,PSMD1
GO:BP,	positive regulation of muscle hypertrophy	GO:0014742	0.326481	0.486142	10	23	1	2456	PPP3CA
GO:BP,	positive regulation of mRNA catabolic process	GO:0061014	0.326481	0.486142	9	23	1	2456	TARDBP
GO:BP,	striated muscle tissue development	GO:0014706	0.326481	0.486142	54	23	2	2456	HNRNPU,PPP3CA
GO:BP,	regulation of nervous system development	GO:0051960	0.326481	0.486142	185	23	4	2456	RGS14,CAMK2B,SYNGAP1,PPP3CA
GO:BP,	regulation of catabolic process	GO:0009894	0.326481	0.486142	254	23	5	2456	EXOC4,TARDBP,HNRNPU,MYEF2,PSMD1
GO:BP,	heterocycle catabolic process	GO:0046700	0.326481	0.486142	183	23	4	2456	TARDBP,HNRNPU,MYEF2,PSMD1
GO:BP,	maintenance of synapse structure	GO:0099558	0.326481	0.486142	10	23	1	2456	SYNGAP1
GO:BP,	cellular nitrogen compound catabolic process	GO:0044270	0.326481	0.486142	182	23	4	2456	TARDBP,HNRNPU,MYEF2,PSMD1
GO:BP,	response to amphetamine	GO:0001975	0.326481	0.486142	9	23	1	2456	PPP3CA
GO:BP,	negative regulation of developmental process	GO:0051093	0.326481	0.486142	113	23	3	2456	SYNGAP1,HNRNPU,PPP3CA
GO:BP,	negative regulation of phosphorus metabolic process	GO:0010563	0.326481	0.486142	109	23	3	2456	RGS14,TARDBP,HNRNPU
GO:BP,	non-recombinational repair	GO:0000726	0.326481	0.486142	10	23	1	2456	TP53BP1
GO:BP,	negative regulation of small GTPase mediated signal transduction	GO:0051058	0.326481	0.486142	9	23	1	2456	SYNGAP1
GO:BP,	positive regulation of molecular function	GO:0044093	0.326481	0.486142	337	23	6	2456	TP53BP1,RGS14,STXBP5L,SYNGAP1,HNRNPU,PPP3CA
GO:BP,	calcineurin-mediated signaling	GO:0097720	0.326481	0.486142	10	23	1	2456	PPP3CA
GO:BP,	positive regulation of cardiac muscle hypertrophy	GO:0010613	0.326481	0.486142	10	23	1	2456	PPP3CA
GO:BP,	inositol phosphate-mediated signaling	GO:0048016	0.326481	0.486142	10	23	1	2456	PPP3CA
GO:BP,	regulation of DNA recombination	GO:0000018	0.326481	0.486142	9	23	1	2456	TP53BP1
GO:BP,	aromatic compound catabolic process	GO:0019439	0.328522	0.483435	186	23	4	2456	TARDBP,HNRNPU,MYEF2,PSMD1
GO:CC,	contractile fiber	GO:0043292	0.328722	0.483171	61	23	2	2456	SYNE1,PPP3CA
GO:BP,	negative regulation of metabolic process	GO:0009892	0.329507	0.482135	519	23	8	2456	TP53BP1,RGS14,TARDBP,HNRNPU,NOVA2,PPP3CA,MYEF2,PSMD1
GO:BP,	negative regulation of nervous system development	GO:0051961	0.329507	0.482135	55	23	2	2456	SYNGAP1,PPP3CA
GO:BP,	positive regulation of transcription, DNA-templated	GO:0045893	0.329507	0.482135	116	23	3	2456	TP53BP1,HNRNPU,PPP3CA
GO:BP,	non-canonical Wnt signaling pathway	GO:0035567	0.329507	0.482135	55	23	2	2456	PPP3CA,PSMD1
GO:BP,	protein import	GO:0017038	0.329507	0.482135	55	23	2	2456	TARDBP,PPP3CA
KEGG,	cAMP signaling pathway	KEGG:04024	0.333071	0.477463	51	23	2	2456	CAMK2B,GRIA2
KEGG,	Glutamatergic synapse	KEGG:04724	0.333071	0.477463	42	23	2	2456	PPP3CA,GRIA2
KEGG,	Th17 cell differentiation	KEGG:04659	0.333071	0.477463	11	23	1	2456	PPP3CA
KEGG,	Spinocerebellar ataxia	KEGG:05017	0.333071	0.477463	55	23	2	2456	GRIA2,PSMD1
KEGG,	Th1 and Th2 cell differentiation	KEGG:04658	0.333071	0.477463	8	23	1	2456	PPP3CA
KEGG,	Alanine, aspartate and glutamate metabolism	KEGG:00250	0.333071	0.477463	11	23	1	2456	ALDH5A1
KEGG,	Calcium signaling pathway	KEGG:04020	0.333071	0.477463	50	23	2	2456	CAMK2B,PPP3CA
KEGG,	Spliceosome	KEGG:03040	0.333071	0.477463	46	23	2	2456	HNRNPU,DHX15
KEGG,	Butanoate metabolism	KEGG:00650	0.333071	0.477463	9	23	1	2456	ALDH5A1
KEGG,	Oxytocin signaling pathway	KEGG:04921	0.333071	0.477463	50	23	2	2456	CAMK2B,PPP3CA
KEGG,	Starch and sucrose metabolism	KEGG:00500	0.333071	0.477463	11	23	1	2456	PGM2L1
GO:CC,	chromosomal region	GO:0098687	0.333408	0.477024	62	23	2	2456	TP53BP1,HNRNPU
GO:MF,	histone binding	GO:0042393	0.334059	0.476177	20	23	1	2456	TP53BP1
GO:BP,	response to abiotic stimulus	GO:0009628	0.33719	0.472125	267	23	5	2456	TP53BP1,RGS14,CAMK2B,SYNGAP1,PSMD1
GO:BP,	synaptic vesicle exocytosis	GO:0016079	0.33719	0.472125	56	23	2	2456	STXBP5L,CADPS
GO:BP,	glucan biosynthetic process	GO:0009250	0.33719	0.472125	11	23	1	2456	PGM2L1
GO:BP,	organic cyclic compound catabolic process	GO:1901361	0.33719	0.472125	190	23	4	2456	TARDBP,HNRNPU,MYEF2,PSMD1
GO:BP,	cellular polysaccharide biosynthetic process	GO:0033692	0.33719	0.472125	11	23	1	2456	PGM2L1
GO:BP,	regulation of tissue remodeling	GO:0034103	0.33719	0.472125	11	23	1	2456	PPP3CA
GO:BP,	platelet-derived growth factor receptor signaling pathway	GO:0048008	0.33719	0.472125	11	23	1	2456	RGS14
GO:BP,	cell junction maintenance	GO:0034331	0.33719	0.472125	11	23	1	2456	SYNGAP1
GO:BP,	regulation of DNA metabolic process	GO:0051052	0.33719	0.472125	56	23	2	2456	TP53BP1,HNRNPU
GO:BP,	regulation of DNA-binding transcription factor activity	GO:0051090	0.33719	0.472125	57	23	2	2456	TP53BP1,PPP3CA
GO:BP,	regulation of molecular function	GO:0065009	0.33719	0.472125	526	23	8	2456	TP53BP1,RGS14,STXBP5L,SYNGAP1,HNRNPU,PPP3CA,GRIA2,PSMD1
GO:BP,	positive regulation of lymphocyte mediated immunity	GO:0002708	0.33719	0.472125	11	23	1	2456	TP53BP1
GO:BP,	glycogen biosynthetic process	GO:0005978	0.33719	0.472125	11	23	1	2456	PGM2L1
GO:BP,	muscle tissue development	GO:0060537	0.33719	0.472125	57	23	2	2456	HNRNPU,PPP3CA
GO:BP,	synapse maturation	GO:0060074	0.33719	0.472125	11	23	1	2456	CAMK2B
GO:MF,	heterocyclic compound binding	GO:1901363	0.341302	0.466861	997	23	12	2456	TP53BP1,CAMK2B,SYNE1,TARDBP,ACTR3B,HNRNPL,HNRNPU,NOVA2,SUGP2,HNRNPUL2,MYEF2,DHX15
KEGG,	B cell receptor signaling pathway	KEGG:04662	0.341386	0.466754	13	23	1	2456	PPP3CA
KEGG,	Nicotine addiction	KEGG:05033	0.341386	0.466754	13	23	1	2456	GRIA2
KEGG,	Cocaine addiction	KEGG:05030	0.341386	0.466754	12	23	1	2456	GRIA2
GO:BP,	heterocycle biosynthetic process	GO:0018130	0.342682	0.465108	439	23	7	2456	TP53BP1,RGS14,TARDBP,HNRNPU,PPP3CA,MYEF2,PSMD1
GO:BP,	aromatic compound biosynthetic process	GO:0019438	0.345085	0.462073	440	23	7	2456	TP53BP1,RGS14,TARDBP,HNRNPU,PPP3CA,MYEF2,PSMD1
GO:BP,	regulation of cell development	GO:0060284	0.347471	0.459082	194	23	4	2456	RGS14,CAMK2B,SYNGAP1,PPP3CA
GO:CC,	microtubule organizing center	GO:0005815	0.347825	0.458639	137	23	3	2456	RGS14,CAMK2B,HNRNPU
GO:CC,	intracellular	GO:0005622	0.347825	0.458639	2249	23	23	2456	EXOC4,TP53BP1,RGS14,STXBP5L,CAMK2B,SYNE1,SYNGAP1,TARDBP,ACTR3B,ALDH5A1,HNRNPL,HNRNPU,PGM2L1,NOVA2,SUGP2,PPP3CA,HNRNPUL2,MYEF2,GRIA2,PSMD1,APMAP,DHX15,CADPS
GO:CC,	PML body	GO:0016605	0.347825	0.458639	15	23	1	2456	RGS14
GO:CC,	dendrite cytoplasm	GO:0032839	0.347825	0.458639	15	23	1	2456	HNRNPU
GO:CC,	P-body	GO:0000932	0.347825	0.458639	14	23	1	2456	SYNE1
GO:CC,	dendritic shaft	GO:0043198	0.347825	0.458639	14	23	1	2456	SYNGAP1
GO:CC,	site of DNA damage	GO:0090734	0.347825	0.458639	15	23	1	2456	TP53BP1
GO:CC,	ionotropic glutamate receptor complex	GO:0008328	0.347825	0.458639	15	23	1	2456	GRIA2
GO:CC,	cell projection	GO:0042995	0.347825	0.458639	551	23	8	2456	EXOC4,RGS14,CAMK2B,SYNGAP1,ACTR3B,HNRNPU,PPP3CA,GRIA2
GO:CC,	neurotransmitter receptor complex	GO:0098878	0.347825	0.458639	15	23	1	2456	GRIA2
KEGG,	Osteoclast differentiation	KEGG:04380	0.351383	0.45422	14	23	1	2456	PPP3CA
GO:BP,	response to amine	GO:0014075	0.351911	0.453568	12	23	1	2456	PPP3CA
GO:BP,	mitotic metaphase plate congression	GO:0007080	0.351911	0.453568	12	23	1	2456	HNRNPU
GO:BP,	regulation of mitotic spindle assembly	GO:1901673	0.351911	0.453568	12	23	1	2456	HNRNPU
GO:BP,	regulation of adaptive immune response based on somatic recombination of immune receptors built from immunoglobulin superfamily domains	GO:0002822	0.351911	0.453568	12	23	1	2456	TP53BP1
GO:BP,	regulation of adaptive immune response	GO:0002819	0.351911	0.453568	12	23	1	2456	TP53BP1
GO:BP,	negative regulation of response to DNA damage stimulus	GO:2001021	0.351911	0.453568	12	23	1	2456	TP53BP1
GO:BP,	postsynaptic density organization	GO:0097106	0.351911	0.453568	12	23	1	2456	SYNGAP1
GO:BP,	negative regulation of cell development	GO:0010721	0.351911	0.453568	59	23	2	2456	SYNGAP1,PPP3CA
GO:BP,	dsRNA processing	GO:0031050	0.351911	0.453568	12	23	1	2456	PPP3CA
GO:BP,	negative regulation of ERK1 and ERK2 cascade	GO:0070373	0.351911	0.453568	12	23	1	2456	RGS14
GO:BP,	formation of primary germ layer	GO:0001704	0.351911	0.453568	12	23	1	2456	EXOC4
GO:BP,	production of small RNA involved in gene silencing by RNA	GO:0070918	0.351911	0.453568	12	23	1	2456	PPP3CA
GO:MF,	PDZ domain binding	GO:0030165	0.353751	0.451302	22	23	1	2456	EXOC4
GO:MF,	myosin binding	GO:0017022	0.353751	0.451302	22	23	1	2456	STXBP5L
GO:MF,	organic cyclic compound binding	GO:0097159	0.355808	0.448784	1009	23	12	2456	TP53BP1,CAMK2B,SYNE1,TARDBP,ACTR3B,HNRNPL,HNRNPU,NOVA2,SUGP2,HNRNPUL2,MYEF2,DHX15
GO:MF,	amide binding	GO:0033218	0.356954	0.447388	87	23	2	2456	PPP3CA,GRIA2
GO:MF,	transcription factor binding	GO:0008134	0.356954	0.447388	87	23	2	2456	TP53BP1,HNRNPU
GO:MF,	SH3 domain binding	GO:0017124	0.361685	0.441669	24	23	1	2456	SYNGAP1
GO:MF,	single-stranded RNA binding	GO:0003727	0.361685	0.441669	24	23	1	2456	HNRNPU
GO:MF,	protein dimerization activity	GO:0046983	0.361685	0.441669	167	23	3	2456	CAMK2B,SYNE1,PPP3CA
GO:MF,	Ras GTPase binding	GO:0017016	0.362364	0.440855	90	23	2	2456	EXOC4,STXBP5L
KEGG,	T cell receptor signaling pathway	KEGG:04660	0.36444	0.438374	18	23	1	2456	PPP3CA
KEGG,	Olfactory transduction	KEGG:04740	0.36444	0.438374	19	23	1	2456	CAMK2B
KEGG,	C-type lectin receptor signaling pathway	KEGG:04625	0.36444	0.438374	18	23	1	2456	PPP3CA
KEGG,	PD-L1 expression and PD-1 checkpoint pathway in cancer	KEGG:05235	0.36444	0.438374	16	23	1	2456	PPP3CA
KEGG,	Renin secretion	KEGG:04924	0.36444	0.438374	17	23	1	2456	PPP3CA
KEGG,	Neuroactive ligand-receptor interaction	KEGG:04080	0.36444	0.438374	19	23	1	2456	GRIA2
KEGG,	VEGF signaling pathway	KEGG:04370	0.36444	0.438374	16	23	1	2456	PPP3CA
GO:CC,	protein serine/threonine phosphatase complex	GO:0008287	0.371379	0.430183	17	23	1	2456	PPP3CA
GO:CC,	microvillus	GO:0005902	0.371379	0.430183	17	23	1	2456	EXOC4
GO:CC,	phosphatase complex	GO:1903293	0.371379	0.430183	17	23	1	2456	PPP3CA
GO:CC,	cell junction	GO:0030054	0.371379	0.430183	671	23	9	2456	EXOC4,RGS14,STXBP5L,CAMK2B,SYNE1,SYNGAP1,PPP3CA,GRIA2,CADPS
GO:CC,	postsynaptic membrane	GO:0045211	0.372915	0.42839	74	23	2	2456	SYNE1,GRIA2
GO:BP,	recombinational repair	GO:0000725	0.373712	0.427463	13	23	1	2456	TP53BP1
GO:BP,	double-strand break repair via homologous recombination	GO:0000724	0.373712	0.427463	13	23	1	2456	TP53BP1
GO:BP,	lymphocyte activation involved in immune response	GO:0002285	0.373712	0.427463	13	23	1	2456	TP53BP1
GO:BP,	interferon-gamma-mediated signaling pathway	GO:0060333	0.373712	0.427463	13	23	1	2456	CAMK2B
GO:BP,	positive regulation of dendritic spine morphogenesis	GO:0061003	0.373712	0.427463	13	23	1	2456	CAMK2B
GO:BP,	postsynaptic specialization organization	GO:0099084	0.373712	0.427463	13	23	1	2456	SYNGAP1
GO:BP,	positive regulation of RNA biosynthetic process	GO:1902680	0.375717	0.425139	129	23	3	2456	TP53BP1,HNRNPU,PPP3CA
GO:BP,	positive regulation of nucleic acid-templated transcription	GO:1903508	0.375717	0.425139	129	23	3	2456	TP53BP1,HNRNPU,PPP3CA
GO:CC,	excitatory synapse	GO:0060076	0.377437	0.423156	18	23	1	2456	GRIA2
GO:CC,	postsynaptic density	GO:0014069	0.377437	0.423156	147	23	3	2456	RGS14,SYNGAP1,GRIA2
KEGG,	Glioma	KEGG:05214	0.379265	0.421058	24	23	1	2456	CAMK2B
KEGG,	Inflammatory mediator regulation of TRP channels	KEGG:04750	0.379265	0.421058	22	23	1	2456	CAMK2B
KEGG,	ErbB signaling pathway	KEGG:04012	0.379265	0.421058	22	23	1	2456	CAMK2B
KEGG,	NOD-like receptor signaling pathway	KEGG:04621	0.379265	0.421058	23	23	1	2456	TP53BP1
KEGG,	Cushing syndrome	KEGG:04934	0.379265	0.421058	24	23	1	2456	CAMK2B
KEGG,	Natural killer cell mediated cytotoxicity	KEGG:04650	0.379265	0.421058	21	23	1	2456	PPP3CA
GO:MF,	small GTPase binding	GO:0031267	0.38007	0.420137	94	23	2	2456	EXOC4,STXBP5L
GO:MF,	amyloid-beta binding	GO:0001540	0.38007	0.420137	26	23	1	2456	GRIA2
GO:BP,	regulation of cellular metabolic process	GO:0031323	0.380346	0.419822	834	23	11	2456	EXOC4,TP53BP1,RGS14,SYNGAP1,TARDBP,HNRNPL,HNRNPU,NOVA2,PPP3CA,MYEF2,PSMD1
GO:BP,	negative regulation of RNA metabolic process	GO:0051253	0.380346	0.419822	130	23	3	2456	TARDBP,HNRNPU,PPP3CA
GO:BP,	negative regulation of cellular catabolic process	GO:0031330	0.381255	0.418784	64	23	2	2456	TARDBP,HNRNPU
GO:CC,	asymmetric synapse	GO:0032279	0.38202	0.417913	149	23	3	2456	RGS14,SYNGAP1,GRIA2
GO:CC,	vesicle tethering complex	GO:0099023	0.382972	0.416833	20	23	1	2456	EXOC4
GO:CC,	proteasome accessory complex	GO:0022624	0.382972	0.416833	20	23	1	2456	PSMD1
GO:CC,	chromosome	GO:0005694	0.382972	0.416833	154	23	3	2456	TP53BP1,TARDBP,HNRNPU
GO:CC,	spindle microtubule	GO:0005876	0.382972	0.416833	19	23	1	2456	HNRNPU
GO:CC,	proteasome regulatory particle	GO:0005838	0.382972	0.416833	20	23	1	2456	PSMD1
GO:CC,	sarcoplasmic reticulum	GO:0016529	0.382972	0.416833	19	23	1	2456	CAMK2B
GO:CC,	spindle	GO:0005819	0.382972	0.416833	79	23	2	2456	RGS14,HNRNPU
GO:CC,	postsynaptic specialization	GO:0099572	0.382972	0.416833	155	23	3	2456	RGS14,SYNGAP1,GRIA2
KEGG,	Insulin secretion	KEGG:04911	0.383262	0.416504	25	23	1	2456	CAMK2B
KEGG,	Cellular senescence	KEGG:04218	0.383347	0.416407	34	23	1	2456	PPP3CA
KEGG,	Yersinia infection	KEGG:05135	0.383347	0.416407	26	23	1	2456	ACTR3B
KEGG,	Gastric acid secretion	KEGG:04971	0.383347	0.416407	30	23	1	2456	CAMK2B
KEGG,	Neurotrophin signaling pathway	KEGG:04722	0.383347	0.416407	32	23	1	2456	CAMK2B
KEGG,	Epstein-Barr virus infection	KEGG:05169	0.383347	0.416407	34	23	1	2456	PSMD1
KEGG,	Long-term depression	KEGG:04730	0.383347	0.416407	28	23	1	2456	GRIA2
KEGG,	Cholinergic synapse	KEGG:04725	0.383347	0.416407	31	23	1	2456	CAMK2B
KEGG,	GnRH signaling pathway	KEGG:04912	0.383347	0.416407	28	23	1	2456	CAMK2B
KEGG,	Aldosterone synthesis and secretion	KEGG:04925	0.383347	0.416407	33	23	1	2456	CAMK2B
KEGG,	Melanogenesis	KEGG:04916	0.383347	0.416407	27	23	1	2456	CAMK2B
KEGG,	Human T-cell leukemia virus 1 infection	KEGG:05166	0.383347	0.416407	34	23	1	2456	PPP3CA
KEGG,	Proteasome	KEGG:03050	0.383347	0.416407	31	23	1	2456	PSMD1
KEGG,	HIF-1 signaling pathway	KEGG:04066	0.385371	0.414121	35	23	1	2456	CAMK2B
GO:BP,	cellular carbohydrate biosynthetic process	GO:0034637	0.387758	0.41144	14	23	1	2456	PGM2L1
GO:BP,	DNA-templated transcription, elongation	GO:0006354	0.387758	0.41144	14	23	1	2456	HNRNPU
GO:BP,	regulation of spindle assembly	GO:0090169	0.387758	0.41144	14	23	1	2456	HNRNPU
GO:BP,	polysaccharide biosynthetic process	GO:0000271	0.387758	0.41144	14	23	1	2456	PGM2L1
GO:BP,	modulation by host of symbiont process	GO:0051851	0.387758	0.41144	14	23	1	2456	TARDBP
GO:BP,	metaphase plate congression	GO:0051310	0.387758	0.41144	14	23	1	2456	HNRNPU
GO:BP,	negative regulation of viral process	GO:0048525	0.387758	0.41144	14	23	1	2456	TARDBP
GO:BP,	regulation of protein import into nucleus	GO:0042306	0.387758	0.41144	14	23	1	2456	TARDBP
GO:BP,	regulation of neuron projection development	GO:0010975	0.390314	0.408586	133	23	3	2456	CAMK2B,SYNGAP1,PPP3CA
GO:BP,	maintenance of location in cell	GO:0051651	0.391264	0.40753	66	23	2	2456	SYNE1,HNRNPU
GO:CC,	U2-type spliceosomal complex	GO:0005684	0.392795	0.405834	21	23	1	2456	DHX15
GO:BP,	cellular polysaccharide metabolic process	GO:0044264	0.393137	0.405456	15	23	1	2456	PGM2L1
GO:BP,	glucan metabolic process	GO:0044042	0.393137	0.405456	15	23	1	2456	PGM2L1
GO:BP,	glucose catabolic process to pyruvate	GO:0061718	0.393137	0.405456	15	23	1	2456	PGM2L1
GO:BP,	glycolytic process through fructose-6-phosphate	GO:0061615	0.393137	0.405456	15	23	1	2456	PGM2L1
GO:BP,	protein localization to microtubule cytoskeleton	GO:0072698	0.393137	0.405456	15	23	1	2456	HNRNPU
GO:BP,	NADH regeneration	GO:0006735	0.393137	0.405456	15	23	1	2456	PGM2L1
GO:BP,	immunoglobulin mediated immune response	GO:0016064	0.393137	0.405456	15	23	1	2456	TP53BP1
GO:BP,	cellular glucan metabolic process	GO:0006073	0.393137	0.405456	15	23	1	2456	PGM2L1
GO:BP,	glycolytic process through glucose-6-phosphate	GO:0061620	0.393137	0.405456	15	23	1	2456	PGM2L1
GO:BP,	B cell mediated immunity	GO:0019724	0.393137	0.405456	15	23	1	2456	TP53BP1
GO:BP,	microtubule-based protein transport	GO:0099118	0.393137	0.405456	15	23	1	2456	HNRNPU
GO:BP,	regulation of protein import	GO:1904589	0.393137	0.405456	15	23	1	2456	TARDBP
GO:BP,	regulation of telomere maintenance via telomerase	GO:0032210	0.393137	0.405456	15	23	1	2456	HNRNPU
GO:BP,	response to glucocorticoid	GO:0051384	0.393137	0.405456	15	23	1	2456	HNRNPU
GO:BP,	glycogen metabolic process	GO:0005977	0.393137	0.405456	15	23	1	2456	PGM2L1
GO:BP,	post-embryonic development	GO:0009791	0.393137	0.405456	15	23	1	2456	ALDH5A1
GO:BP,	protein transport along microtubule	GO:0098840	0.393137	0.405456	15	23	1	2456	HNRNPU
GO:BP,	regulation of cell morphogenesis	GO:0022604	0.393137	0.405456	134	23	3	2456	CAMK2B,SYNGAP1,PPP3CA
GO:BP,	canonical glycolysis	GO:0061621	0.393137	0.405456	15	23	1	2456	PGM2L1
GO:BP,	negative regulation of macromolecule metabolic process	GO:0010605	0.396018	0.402285	472	23	7	2456	TP53BP1,RGS14,TARDBP,HNRNPU,PPP3CA,MYEF2,PSMD1
GO:BP,	production of molecular mediator of immune response	GO:0002440	0.396018	0.402285	16	23	1	2456	TP53BP1
GO:BP,	organic cyclic compound biosynthetic process	GO:1901362	0.396018	0.402285	470	23	7	2456	TP53BP1,RGS14,TARDBP,HNRNPU,PPP3CA,MYEF2,PSMD1
GO:BP,	regulation of cardiac muscle hypertrophy	GO:0010611	0.396018	0.402285	16	23	1	2456	PPP3CA
GO:BP,	glucose catabolic process	GO:0006007	0.396018	0.402285	16	23	1	2456	PGM2L1
GO:BP,	regulation of chromosome segregation	GO:0051983	0.396018	0.402285	16	23	1	2456	HNRNPU
GO:BP,	regulation of lymphocyte mediated immunity	GO:0002706	0.396018	0.402285	16	23	1	2456	TP53BP1
GO:BP,	fat cell differentiation	GO:0045444	0.396018	0.402285	16	23	1	2456	HNRNPU
GO:BP,	regulation of nitrogen compound metabolic process	GO:0051171	0.396018	0.402285	753	23	10	2456	TP53BP1,RGS14,SYNGAP1,TARDBP,HNRNPL,HNRNPU,NOVA2,PPP3CA,MYEF2,PSMD1
GO:BP,	regulation of DNA repair	GO:0006282	0.396018	0.402285	16	23	1	2456	TP53BP1
GO:BP,	positive regulation of leukocyte mediated immunity	GO:0002705	0.396018	0.402285	16	23	1	2456	TP53BP1
GO:BP,	multicellular organismal response to stress	GO:0033555	0.396018	0.402285	16	23	1	2456	PPP3CA
GO:BP,	glutamate metabolic process	GO:0006536	0.396018	0.402285	16	23	1	2456	ALDH5A1
GO:BP,	negative regulation of axonogenesis	GO:0050771	0.396018	0.402285	16	23	1	2456	SYNGAP1
GO:BP,	DNA damage checkpoint	GO:0000077	0.396018	0.402285	16	23	1	2456	TP53BP1
GO:BP,	mitotic cell cycle	GO:0000278	0.396018	0.402285	216	23	4	2456	RGS14,HNRNPU,PPP3CA,PSMD1
GO:BP,	positive regulation of developmental process	GO:0051094	0.396018	0.402285	215	23	4	2456	TP53BP1,RGS14,CAMK2B,HNRNPU
GO:BP,	negative regulation of chromosome organization	GO:2001251	0.396018	0.402285	16	23	1	2456	HNRNPU
GO:BP,	regulation of muscle hypertrophy	GO:0014743	0.396018	0.402285	16	23	1	2456	PPP3CA
GO:BP,	energy reserve metabolic process	GO:0006112	0.396018	0.402285	16	23	1	2456	PGM2L1
GO:BP,	cellular carbohydrate catabolic process	GO:0044275	0.396018	0.402285	16	23	1	2456	PGM2L1
GO:BP,	protein localization to cytoskeleton	GO:0044380	0.396018	0.402285	16	23	1	2456	HNRNPU
GO:BP,	positive regulation of dendrite morphogenesis	GO:0050775	0.396018	0.402285	16	23	1	2456	CAMK2B
KEGG,	Kaposi sarcoma-associated herpesvirus infection	KEGG:05167	0.396286	0.401991	37	23	1	2456	PPP3CA
GO:MF,	drug binding	GO:0008144	0.396653	0.401589	28	23	1	2456	PPP3CA
GO:MF,	ATPase binding	GO:0051117	0.396653	0.401589	28	23	1	2456	PPP3CA
GO:BP,	neurotransmitter secretion	GO:0007269	0.402702	0.395016	72	23	2	2456	STXBP5L,CADPS
GO:BP,	lymphocyte activation	GO:0046649	0.402702	0.395016	73	23	2	2456	TP53BP1,PPP3CA
GO:BP,	hexose catabolic process	GO:0019320	0.402702	0.395016	17	23	1	2456	PGM2L1
GO:BP,	postsynapse organization	GO:0099173	0.402702	0.395016	72	23	2	2456	CAMK2B,SYNGAP1
GO:BP,	regulation of cold-induced thermogenesis	GO:0120161	0.402702	0.395016	17	23	1	2456	NOVA2
GO:BP,	chromosome localization	GO:0050000	0.402702	0.395016	17	23	1	2456	HNRNPU
GO:BP,	cardiac muscle cell development	GO:0055013	0.402702	0.395016	17	23	1	2456	HNRNPU
GO:BP,	establishment of chromosome localization	GO:0051303	0.402702	0.395016	17	23	1	2456	HNRNPU
GO:BP,	response to leukemia inhibitory factor	GO:1990823	0.402702	0.395016	17	23	1	2456	HNRNPU
GO:BP,	cellular response to leukemia inhibitory factor	GO:1990830	0.402702	0.395016	17	23	1	2456	HNRNPU
GO:BP,	cold-induced thermogenesis	GO:0106106	0.402702	0.395016	17	23	1	2456	NOVA2
GO:BP,	Fc receptor signaling pathway	GO:0038093	0.402702	0.395016	73	23	2	2456	PPP3CA,PSMD1
GO:BP,	regulation of telomere maintenance via telomere lengthening	GO:1904356	0.402702	0.395016	17	23	1	2456	HNRNPU
GO:BP,	regulation of NMDA receptor activity	GO:2000310	0.402702	0.395016	17	23	1	2456	GRIA2
GO:BP,	signal release from synapse	GO:0099643	0.402702	0.395016	72	23	2	2456	STXBP5L,CADPS
GO:BP,	B cell activation	GO:0042113	0.402702	0.395016	17	23	1	2456	TP53BP1
GO:BP,	phosphorylation	GO:0016310	0.402702	0.395016	482	23	7	2456	RGS14,CAMK2B,SYNGAP1,TARDBP,HNRNPU,PGM2L1,PSMD1
GO:BP,	cardiac cell development	GO:0055006	0.402702	0.395016	17	23	1	2456	HNRNPU
GO:CC,	neuron to neuron synapse	GO:0098984	0.406495	0.390945	161	23	3	2456	RGS14,SYNGAP1,GRIA2
GO:BP,	negative regulation of catabolic process	GO:0009895	0.409627	0.387611	74	23	2	2456	TARDBP,HNRNPU
GO:BP,	regulation of cell cycle	GO:0051726	0.409826	0.387401	224	23	4	2456	TP53BP1,TARDBP,HNRNPU,PSMD1
GO:CC,	plasma membrane signaling receptor complex	GO:0098802	0.414499	0.382477	23	23	1	2456	GRIA2
GO:CC,	sarcoplasm	GO:0016528	0.414499	0.382477	23	23	1	2456	CAMK2B
GO:BP,	polysaccharide metabolic process	GO:0005976	0.415581	0.381344	18	23	1	2456	PGM2L1
GO:BP,	regulation of neuron differentiation	GO:0045664	0.415581	0.381344	147	23	3	2456	CAMK2B,SYNGAP1,PPP3CA
GO:BP,	mitotic spindle assembly	GO:0090307	0.415581	0.381344	18	23	1	2456	HNRNPU
GO:BP,	response to ionizing radiation	GO:0010212	0.415581	0.381344	18	23	1	2456	TP53BP1
GO:BP,	DNA integrity checkpoint	GO:0031570	0.415581	0.381344	18	23	1	2456	TP53BP1
GO:BP,	learning or memory	GO:0007611	0.415581	0.381344	75	23	2	2456	RGS14,SYNGAP1
GO:BP,	regulation of spindle organization	GO:0090224	0.415581	0.381344	18	23	1	2456	HNRNPU
GO:BP,	regulation of mitotic spindle organization	GO:0060236	0.415581	0.381344	18	23	1	2456	HNRNPU
GO:MF,	carboxylic ester hydrolase activity	GO:0052689	0.417684	0.379153	30	23	1	2456	APMAP
GO:BP,	regulation of gene expression	GO:0010468	0.419654	0.377109	584	23	8	2456	TP53BP1,RGS14,TARDBP,HNRNPL,HNRNPU,PPP3CA,MYEF2,PSMD1
KEGG,	Rap1 signaling pathway	KEGG:04015	0.420177	0.376568	45	23	1	2456	RGS14
KEGG,	Necroptosis	KEGG:04217	0.420177	0.376568	42	23	1	2456	CAMK2B
KEGG,	Ras signaling pathway	KEGG:04014	0.420177	0.376568	46	23	1	2456	SYNGAP1
KEGG,	Adrenergic signaling in cardiomyocytes	KEGG:04261	0.420177	0.376568	47	23	1	2456	CAMK2B
KEGG,	Tight junction	KEGG:04530	0.420177	0.376568	43	23	1	2456	ACTR3B
KEGG,	MAPK signaling pathway	KEGG:04010	0.420177	0.376568	44	23	1	2456	PPP3CA
KEGG,	Proteoglycans in cancer	KEGG:05205	0.420177	0.376568	43	23	1	2456	CAMK2B
KEGG,	Parkinson disease	KEGG:05012	0.420177	0.376568	136	23	2	2456	CAMK2B,PSMD1
KEGG,	cGMP-PKG signaling pathway	KEGG:04022	0.420177	0.376568	48	23	1	2456	PPP3CA
GO:CC,	supramolecular fiber	GO:0099512	0.420795	0.375929	259	23	4	2456	RGS14,SYNE1,HNRNPU,PPP3CA
GO:CC,	SNARE complex	GO:0031201	0.420795	0.375929	26	23	1	2456	STXBP5L
GO:CC,	transcription regulator complex	GO:0005667	0.420795	0.375929	26	23	1	2456	HNRNPU
GO:CC,	myelin sheath	GO:0043209	0.420795	0.375929	24	23	1	2456	EXOC4
GO:CC,	intracellular non-membrane-bounded organelle	GO:0043232	0.420795	0.375929	818	23	10	2456	TP53BP1,RGS14,CAMK2B,SYNE1,TARDBP,ACTR3B,HNRNPL,HNRNPU,PPP3CA,DHX15
GO:CC,	non-membrane-bounded organelle	GO:0043228	0.420795	0.375929	823	23	10	2456	TP53BP1,RGS14,CAMK2B,SYNE1,TARDBP,ACTR3B,HNRNPL,HNRNPU,PPP3CA,DHX15
GO:CC,	plasma membrane bounded cell projection	GO:0120025	0.420795	0.375929	535	23	7	2456	EXOC4,RGS14,CAMK2B,SYNGAP1,HNRNPU,PPP3CA,GRIA2
GO:CC,	cytoplasmic stress granule	GO:0010494	0.420795	0.375929	25	23	1	2456	TARDBP
GO:CC,	nuclear chromosome, telomeric region	GO:0000784	0.420795	0.375929	24	23	1	2456	TP53BP1
GO:CC,	endocytic vesicle	GO:0030139	0.420795	0.375929	93	23	2	2456	CAMK2B,GRIA2
GO:CC,	postsynaptic density membrane	GO:0098839	0.420795	0.375929	25	23	1	2456	GRIA2
GO:BP,	regulation of primary metabolic process	GO:0080090	0.424003	0.372631	779	23	10	2456	TP53BP1,RGS14,SYNGAP1,TARDBP,HNRNPL,HNRNPU,NOVA2,PPP3CA,MYEF2,PSMD1
GO:CC,	supramolecular polymer	GO:0099081	0.425075	0.371534	261	23	4	2456	RGS14,SYNE1,HNRNPU,PPP3CA
GO:BP,	regulation of synapse structure or activity	GO:0050803	0.425404	0.371199	77	23	2	2456	CAMK2B,SYNGAP1
GO:BP,	generation of neurons	GO:0048699	0.425404	0.371199	314	23	5	2456	RGS14,CAMK2B,SYNGAP1,PPP3CA,MYEF2
GO:CC,	chromosome, telomeric region	GO:0000781	0.426373	0.370211	27	23	1	2456	TP53BP1
REAC,	mRNA Splicing - Major Pathway	REAC:R-HSA-72163	0.427651	0.368911	56	23	3	2456	HNRNPL,HNRNPU,DHX15
REAC,	Glutamate binding, activation of AMPA receptors and synaptic plasticity	REAC:R-HSA-399721	0.427651	0.368911	18	23	2	2456	CAMK2B,GRIA2
REAC,	Long-term potentiation	REAC:R-HSA-9620244	0.427651	0.368911	16	23	2	2456	CAMK2B,GRIA2
REAC,	Degradation of GABA	REAC:R-HSA-916853	0.427651	0.368911	2	23	1	2456	ALDH5A1
REAC,	mRNA Splicing	REAC:R-HSA-72172	0.427651	0.368911	56	23	3	2456	HNRNPL,HNRNPU,DHX15
REAC,	Unblocking of NMDA receptors, glutamate binding and activation	REAC:R-HSA-438066	0.427651	0.368911	16	23	2	2456	CAMK2B,GRIA2
REAC,	Trafficking of AMPA receptors	REAC:R-HSA-399719	0.427651	0.368911	18	23	2	2456	CAMK2B,GRIA2
REAC,	Transcriptional Regulation by MECP2	REAC:R-HSA-8986944	0.427651	0.368911	18	23	2	2456	CAMK2B,GRIA2
REAC,	SUMOylation of transcription factors	REAC:R-HSA-3232118	0.427651	0.368911	2	23	1	2456	TP53BP1
REAC,	Processing of Capped Intron-Containing Pre-mRNA	REAC:R-HSA-72203	0.427651	0.368911	65	23	3	2456	HNRNPL,HNRNPU,DHX15
REAC,	Galactose catabolism	REAC:R-HSA-70370	0.427651	0.368911	1	23	1	2456	PGM2L1
REAC,	G alpha (i) signalling events	REAC:R-HSA-418594	0.427651	0.368911	63	23	3	2456	RGS14,CAMK2B,PPP3CA
GO:BP,	response to corticosteroid	GO:0031960	0.428624	0.367924	19	23	1	2456	HNRNPU
GO:BP,	positive regulation of insulin secretion	GO:0032024	0.428624	0.367924	19	23	1	2456	TARDBP
GO:BP,	Arp2/3 complex-mediated actin nucleation	GO:0034314	0.428624	0.367924	19	23	1	2456	ACTR3B
GO:BP,	monosaccharide catabolic process	GO:0046365	0.428624	0.367924	19	23	1	2456	PGM2L1
GO:BP,	skeletal muscle tissue development	GO:0007519	0.428624	0.367924	19	23	1	2456	PPP3CA
GO:MF,	helicase activity	GO:0004386	0.430557	0.365969	32	23	1	2456	DHX15
GO:MF,	identical protein binding	GO:0042802	0.430557	0.365969	370	23	5	2456	CAMK2B,SYNE1,TARDBP,ALDH5A1,HNRNPU
GO:MF,	syntaxin binding	GO:0019905	0.430557	0.365969	32	23	1	2456	STXBP5L
GO:CC,	side of membrane	GO:0098552	0.43077	0.365755	97	23	2	2456	PPP3CA,GRIA2
REAC,	Gene expression (Transcription)	REAC:R-HSA-74160	0.434627	0.361883	186	23	3	2456	CAMK2B,GRIA2,PSMD1
REAC,	Processing of DNA double-strand break ends	REAC:R-HSA-5693607	0.434627	0.361883	9	23	1	2456	TP53BP1
REAC,	Autodegradation of Cdh1 by Cdh1:APC/C	REAC:R-HSA-174084	0.434627	0.361883	33	23	1	2456	PSMD1
REAC,	RAF activation	REAC:R-HSA-5673000	0.434627	0.361883	17	23	1	2456	CAMK2B
REAC,	p53-Independent G1/S DNA damage checkpoint	REAC:R-HSA-69613	0.434627	0.361883	33	23	1	2456	PSMD1
REAC,	RAF/MAP kinase cascade	REAC:R-HSA-5673001	0.434627	0.361883	85	23	3	2456	CAMK2B,SYNGAP1,PSMD1
REAC,	RNA Polymerase II Transcription	REAC:R-HSA-73857	0.434627	0.361883	169	23	3	2456	CAMK2B,GRIA2,PSMD1
REAC,	Degradation of AXIN	REAC:R-HSA-4641257	0.434627	0.361883	33	23	1	2456	PSMD1
REAC,	RUNX1 regulates transcription of genes involved in differentiation of HSCs	REAC:R-HSA-8939236	0.434627	0.361883	38	23	1	2456	PSMD1
REAC,	Ras activation upon Ca2+ influx through NMDA receptor	REAC:R-HSA-442982	0.434627	0.361883	16	23	1	2456	CAMK2B
REAC,	Recruitment and ATM-mediated phosphorylation of repair and signaling proteins at DNA double strand breaks	REAC:R-HSA-5693565	0.434627	0.361883	7	23	1	2456	TP53BP1
REAC,	Regulation of Apoptosis	REAC:R-HSA-169911	0.434627	0.361883	34	23	1	2456	PSMD1
REAC,	Regulation of MECP2 expression and activity	REAC:R-HSA-9022692	0.434627	0.361883	10	23	1	2456	CAMK2B
REAC,	Autodegradation of the E3 ubiquitin ligase COP1	REAC:R-HSA-349425	0.434627	0.361883	33	23	1	2456	PSMD1
REAC,	Defective CFTR causes cystic fibrosis	REAC:R-HSA-5678895	0.434627	0.361883	38	23	1	2456	PSMD1
REAC,	Beta-catenin independent WNT signaling	REAC:R-HSA-3858494	0.434627	0.361883	63	23	2	2456	PPP3CA,PSMD1
REAC,	Regulation of PTEN stability and activity	REAC:R-HSA-8948751	0.434627	0.361883	38	23	1	2456	PSMD1
REAC,	Regulation of RAS by GAPs	REAC:R-HSA-5658442	0.434627	0.361883	37	23	2	2456	SYNGAP1,PSMD1
REAC,	C-type lectin receptors (CLRs)	REAC:R-HSA-5621481	0.434627	0.361883	54	23	2	2456	PPP3CA,PSMD1
REAC,	Regulation of RUNX2 expression and activity	REAC:R-HSA-8939902	0.434627	0.361883	37	23	1	2456	PSMD1
REAC,	Regulation of RUNX3 expression and activity	REAC:R-HSA-8941858	0.434627	0.361883	32	23	1	2456	PSMD1
REAC,	Regulation of activated PAK-2p34 by proteasome mediated degradation	REAC:R-HSA-211733	0.434627	0.361883	33	23	1	2456	PSMD1
REAC,	Dectin-1 mediated noncanonical NF-kB signaling	REAC:R-HSA-5607761	0.434627	0.361883	36	23	1	2456	PSMD1
REAC,	CDK-mediated phosphorylation and removal of Cdc6	REAC:R-HSA-69017	0.434627	0.361883	34	23	1	2456	PSMD1
REAC,	Regulation of APC/C activators between G1/S and early anaphase	REAC:R-HSA-176408	0.434627	0.361883	36	23	1	2456	PSMD1
REAC,	Asymmetric localization of PCP proteins	REAC:R-HSA-4608870	0.434627	0.361883	33	23	1	2456	PSMD1
REAC,	Assembly of the pre-replicative complex	REAC:R-HSA-68867	0.434627	0.361883	33	23	1	2456	PSMD1
REAC,	Degradation of DVL	REAC:R-HSA-4641258	0.434627	0.361883	34	23	1	2456	PSMD1
REAC,	Mitotic G1 phase and G1/S transition	REAC:R-HSA-453279	0.434627	0.361883	38	23	1	2456	PSMD1
REAC,	APC/C:Cdc20 mediated degradation of mitotic proteins	REAC:R-HSA-176409	0.434627	0.361883	35	23	1	2456	PSMD1
REAC,	APC/C:Cdh1 mediated degradation of Cdc20 and other APC/C:Cdh1 targeted proteins in late mitosis/early G1	REAC:R-HSA-174178	0.434627	0.361883	34	23	1	2456	PSMD1
REAC,	APC:Cdc20 mediated degradation of cell cycle proteins prior to satisfation of the cell cycle checkpoint	REAC:R-HSA-179419	0.434627	0.361883	35	23	1	2456	PSMD1
REAC,	NIK-->noncanonical NF-kB signaling	REAC:R-HSA-5676590	0.434627	0.361883	36	23	1	2456	PSMD1
REAC,	AUF1 (hnRNP D0) binds and destabilizes mRNA	REAC:R-HSA-450408	0.434627	0.361883	38	23	1	2456	PSMD1
REAC,	Negative regulation of NMDA receptor-mediated neuronal transmission	REAC:R-HSA-9617324	0.434627	0.361883	17	23	1	2456	CAMK2B
REAC,	Negative regulation of NOTCH4 signaling	REAC:R-HSA-9604323	0.434627	0.361883	34	23	1	2456	PSMD1
REAC,	Neuronal System	REAC:R-HSA-112316	0.434627	0.361883	135	23	3	2456	CAMK2B,ALDH5A1,GRIA2
REAC,	Neurotransmitter receptors and postsynaptic signal transmission	REAC:R-HSA-112314	0.434627	0.361883	81	23	2	2456	CAMK2B,GRIA2
REAC,	Activation of AMPA receptors	REAC:R-HSA-399710	0.434627	0.361883	3	23	1	2456	GRIA2
REAC,	Neurotransmitter release cycle	REAC:R-HSA-112310	0.434627	0.361883	28	23	1	2456	ALDH5A1
REAC,	Regulation of mitotic cell cycle	REAC:R-HSA-453276	0.434627	0.361883	36	23	1	2456	PSMD1
REAC,	Nonhomologous End-Joining (NHEJ)	REAC:R-HSA-5693571	0.434627	0.361883	9	23	1	2456	TP53BP1
REAC,	Oncogenic MAPK signaling	REAC:R-HSA-6802957	0.434627	0.361883	30	23	1	2456	CAMK2B
REAC,	Activation of NF-kappaB in B cells	REAC:R-HSA-1169091	0.434627	0.361883	35	23	1	2456	PSMD1
REAC,	Opioid Signalling	REAC:R-HSA-111885	0.434627	0.361883	44	23	2	2456	CAMK2B,PPP3CA
REAC,	Orc1 removal from chromatin	REAC:R-HSA-68949	0.434627	0.361883	34	23	1	2456	PSMD1
REAC,	Activation of NMDA receptors and postsynaptic events	REAC:R-HSA-442755	0.434627	0.361883	52	23	2	2456	CAMK2B,GRIA2
REAC,	Oxygen-dependent proline hydroxylation of Hypoxia-inducible Factor Alpha	REAC:R-HSA-1234176	0.434627	0.361883	39	23	1	2456	PSMD1
REAC,	PLC beta mediated events	REAC:R-HSA-112043	0.434627	0.361883	27	23	1	2456	CAMK2B
REAC,	Paradoxical activation of RAF signaling by kinase inactive BRAF	REAC:R-HSA-6802955	0.434627	0.361883	25	23	1	2456	CAMK2B
REAC,	Peptide hormone metabolism	REAC:R-HSA-2980736	0.434627	0.361883	17	23	1	2456	EXOC4
REAC,	Phase 0 - rapid depolarisation	REAC:R-HSA-5576892	0.434627	0.361883	9	23	1	2456	CAMK2B
REAC,	Assembly and cell surface presentation of NMDA receptors	REAC:R-HSA-9609736	0.434627	0.361883	26	23	1	2456	CAMK2B
REAC,	Post NMDA receptor activation events	REAC:R-HSA-438064	0.434627	0.361883	46	23	2	2456	CAMK2B,GRIA2
REAC,	Activation of APC/C and APC/C:Cdc20 mediated degradation of mitotic proteins	REAC:R-HSA-176814	0.434627	0.361883	35	23	1	2456	PSMD1
REAC,	CDT1 association with the CDC6:ORC:origin complex	REAC:R-HSA-68827	0.434627	0.361883	33	23	1	2456	PSMD1
REAC,	Regulation of ornithine decarboxylase (ODC)	REAC:R-HSA-350562	0.434627	0.361883	33	23	1	2456	PSMD1
REAC,	APC/C:Cdc20 mediated degradation of Securin	REAC:R-HSA-174154	0.434627	0.361883	34	23	1	2456	PSMD1
REAC,	Cell Cycle	REAC:R-HSA-1640170	0.434627	0.361883	140	23	3	2456	TP53BP1,SYNE1,PSMD1
REAC,	TNFR2 non-canonical NF-kB pathway	REAC:R-HSA-5668541	0.434627	0.361883	36	23	1	2456	PSMD1
REAC,	Cell Cycle Checkpoints	REAC:R-HSA-69620	0.434627	0.361883	75	23	2	2456	TP53BP1,PSMD1
REAC,	Trafficking of GluR2-containing AMPA receptors	REAC:R-HSA-416993	0.434627	0.361883	10	23	1	2456	GRIA2
REAC,	Cellular response to hypoxia	REAC:R-HSA-1234174	0.434627	0.361883	39	23	1	2456	PSMD1
REAC,	DNA Replication	REAC:R-HSA-69306	0.434627	0.361883	37	23	1	2456	PSMD1
REAC,	Transcriptional regulation by RUNX3	REAC:R-HSA-8878159	0.434627	0.361883	35	23	1	2456	PSMD1
REAC,	Translocation of SLC2A4 (GLUT4) to the plasma membrane	REAC:R-HSA-1445148	0.434627	0.361883	39	23	1	2456	EXOC4
REAC,	Transmission across Chemical Synapses	REAC:R-HSA-112315	0.434627	0.361883	111	23	3	2456	CAMK2B,ALDH5A1,GRIA2
REAC,	DNA Repair	REAC:R-HSA-73894	0.434627	0.361883	39	23	1	2456	TP53BP1
REAC,	Cross-presentation of soluble exogenous antigens (endosomes)	REAC:R-HSA-1236978	0.434627	0.361883	32	23	1	2456	PSMD1
REAC,	Cyclin A:Cdk2-associated events at S phase entry	REAC:R-HSA-69656	0.434627	0.361883	33	23	1	2456	PSMD1
REAC,	Cyclin E associated events during G1/S transition	REAC:R-HSA-69202	0.434627	0.361883	33	23	1	2456	PSMD1
REAC,	Ubiquitin Mediated Degradation of Phosphorylated Cdc25A	REAC:R-HSA-69601	0.434627	0.361883	33	23	1	2456	PSMD1
REAC,	Cytokine Signaling in Immune system	REAC:R-HSA-1280215	0.434627	0.361883	177	23	3	2456	CAMK2B,SYNGAP1,PSMD1
REAC,	DAG and IP3 signaling	REAC:R-HSA-1489509	0.434627	0.361883	22	23	1	2456	CAMK2B
REAC,	Ubiquitin-dependent degradation of Cyclin D	REAC:R-HSA-75815	0.434627	0.361883	34	23	1	2456	PSMD1
REAC,	DNA Double-Strand Break Repair	REAC:R-HSA-5693532	0.434627	0.361883	14	23	1	2456	TP53BP1
REAC,	Vif-mediated degradation of APOBEC3G	REAC:R-HSA-180585	0.434627	0.361883	36	23	1	2456	PSMD1
REAC,	Vpu mediated degradation of CD4	REAC:R-HSA-180534	0.434627	0.361883	34	23	1	2456	PSMD1
REAC,	VxPx cargo-targeting to cilium	REAC:R-HSA-5620916	0.434627	0.361883	9	23	1	2456	EXOC4
REAC,	DNA Double Strand Break Response	REAC:R-HSA-5693606	0.434627	0.361883	8	23	1	2456	TP53BP1
REAC,	p53-Dependent G1 DNA Damage Response	REAC:R-HSA-69563	0.434627	0.361883	33	23	1	2456	PSMD1
REAC,	p53-Dependent G1/S DNA damage checkpoint	REAC:R-HSA-69580	0.434627	0.361883	33	23	1	2456	PSMD1
REAC,	p53-Independent DNA Damage Response	REAC:R-HSA-69610	0.434627	0.361883	33	23	1	2456	PSMD1
REAC,	Cdc20:Phospho-APC/C mediated degradation of Cyclin A	REAC:R-HSA-174184	0.434627	0.361883	35	23	1	2456	PSMD1
REAC,	CLEC7A (Dectin-1) induces NFAT activation	REAC:R-HSA-5607763	0.434627	0.361883	6	23	1	2456	PPP3CA
REAC,	Synthesis of DNA	REAC:R-HSA-69239	0.434627	0.361883	37	23	1	2456	PSMD1
REAC,	Cargo trafficking to the periciliary membrane	REAC:R-HSA-5620920	0.434627	0.361883	17	23	1	2456	EXOC4
REAC,	Reproduction	REAC:R-HSA-1474165	0.434627	0.361883	17	23	1	2456	SYNE1
REAC,	CLEC7A (Dectin-1) signaling	REAC:R-HSA-5607764	0.434627	0.361883	46	23	2	2456	PPP3CA,PSMD1
REAC,	CREB1 phosphorylation through NMDA receptor-mediated activation of RAS signaling	REAC:R-HSA-442742	0.434627	0.361883	19	23	1	2456	CAMK2B
REAC,	SCF(Skp2)-mediated degradation of p27/p21	REAC:R-HSA-187577	0.434627	0.361883	33	23	1	2456	PSMD1
REAC,	SCF-beta-TrCP mediated degradation of Emi1	REAC:R-HSA-174113	0.434627	0.361883	34	23	1	2456	PSMD1
REAC,	CREB1 phosphorylation through the activation of CaMKII/CaMKK/CaMKIV cascasde	REAC:R-HSA-442729	0.434627	0.361883	6	23	1	2456	CAMK2B
REAC,	Ca-dependent events	REAC:R-HSA-111996	0.434627	0.361883	20	23	1	2456	CAMK2B
REAC,	Ca2+ pathway	REAC:R-HSA-4086398	0.434627	0.361883	17	23	1	2456	PPP3CA
REAC,	CaM pathway	REAC:R-HSA-111997	0.434627	0.361883	19	23	1	2456	CAMK2B
REAC,	CaMK IV-mediated phosphorylation of CREB	REAC:R-HSA-111932	0.434627	0.361883	8	23	1	2456	CAMK2B
REAC,	Calcineurin activates NFAT	REAC:R-HSA-2025928	0.434627	0.361883	6	23	1	2456	PPP3CA
REAC,	SUMO E3 ligases SUMOylate target proteins	REAC:R-HSA-3108232	0.434627	0.361883	27	23	1	2456	TP53BP1
REAC,	SUMOylation	REAC:R-HSA-2990846	0.434627	0.361883	29	23	1	2456	TP53BP1
REAC,	Calmodulin induced events	REAC:R-HSA-111933	0.434627	0.361883	19	23	1	2456	CAMK2B
REAC,	Signaling by BRAF and RAF fusions	REAC:R-HSA-6802952	0.434627	0.361883	28	23	1	2456	CAMK2B
REAC,	Signaling by GPCR	REAC:R-HSA-372790	0.434627	0.361883	96	23	3	2456	RGS14,CAMK2B,PPP3CA
REAC,	Cardiac conduction	REAC:R-HSA-5576891	0.434627	0.361883	34	23	1	2456	CAMK2B
REAC,	Signaling by NOTCH4	REAC:R-HSA-9013694	0.434627	0.361883	35	23	1	2456	PSMD1
REAC,	Signaling by RAS mutants	REAC:R-HSA-6802949	0.434627	0.361883	25	23	1	2456	CAMK2B
REAC,	Signaling by WNT	REAC:R-HSA-195721	0.434627	0.361883	92	23	2	2456	PPP3CA,PSMD1
REAC,	DNA Replication Pre-Initiation	REAC:R-HSA-69002	0.434627	0.361883	34	23	1	2456	PSMD1
REAC,	Signaling by moderate kinase activity BRAF mutants	REAC:R-HSA-6802946	0.434627	0.361883	25	23	1	2456	CAMK2B
REAC,	Signaling by the B Cell Receptor (BCR)	REAC:R-HSA-983705	0.434627	0.361883	49	23	2	2456	PPP3CA,PSMD1
REAC,	Signaling downstream of RAS mutants	REAC:R-HSA-9649948	0.434627	0.361883	25	23	1	2456	CAMK2B
REAC,	Stabilization of p53	REAC:R-HSA-69541	0.434627	0.361883	33	23	1	2456	PSMD1
REAC,	Switching of origins to a post-replicative state	REAC:R-HSA-69052	0.434627	0.361883	35	23	1	2456	PSMD1
REAC,	Metabolism of polyamines	REAC:R-HSA-351202	0.434627	0.361883	34	23	1	2456	PSMD1
REAC,	DARPP-32 events	REAC:R-HSA-180024	0.434627	0.361883	17	23	1	2456	PPP3CA
REAC,	Degradation of GLI1 by the proteasome	REAC:R-HSA-5610780	0.434627	0.361883	36	23	1	2456	PSMD1
REAC,	Hh mutants abrogate ligand secretion	REAC:R-HSA-5387390	0.434627	0.361883	37	23	1	2456	PSMD1
REAC,	Ion transport by P-type ATPases	REAC:R-HSA-936837	0.434627	0.361883	23	23	1	2456	CAMK2B
REAC,	G1/S Transition	REAC:R-HSA-69206	0.434627	0.361883	37	23	1	2456	PSMD1
REAC,	Hh mutants that don't undergo autocatalytic processing are degraded by ERAD	REAC:R-HSA-5362768	0.434627	0.361883	37	23	1	2456	PSMD1
REAC,	Homology Directed Repair	REAC:R-HSA-5693538	0.434627	0.361883	10	23	1	2456	TP53BP1
REAC,	G1/S DNA Damage Checkpoints	REAC:R-HSA-69615	0.434627	0.361883	33	23	1	2456	PSMD1
REAC,	MAPK1/MAPK3 signaling	REAC:R-HSA-5684996	0.434627	0.361883	87	23	3	2456	CAMK2B,SYNGAP1,PSMD1
REAC,	G-protein mediated events	REAC:R-HSA-112040	0.434627	0.361883	27	23	1	2456	CAMK2B
REAC,	Fc epsilon receptor (FCERI) signaling	REAC:R-HSA-2454202	0.434627	0.361883	55	23	2	2456	PPP3CA,PSMD1
REAC,	MAPK family signaling cascades	REAC:R-HSA-5683057	0.434627	0.361883	98	23	3	2456	CAMK2B,SYNGAP1,PSMD1
REAC,	Insulin processing	REAC:R-HSA-264876	0.434627	0.361883	11	23	1	2456	EXOC4
REAC,	APC/C-mediated degradation of cell cycle proteins	REAC:R-HSA-174143	0.434627	0.361883	36	23	1	2456	PSMD1
REAC,	FLT3 Signaling	REAC:R-HSA-9607240	0.434627	0.361883	88	23	3	2456	CAMK2B,SYNGAP1,PSMD1
REAC,	Interferon Signaling	REAC:R-HSA-913531	0.434627	0.361883	39	23	1	2456	CAMK2B
REAC,	FCERI mediated Ca+2 mobilization	REAC:R-HSA-2871809	0.434627	0.361883	9	23	1	2456	PPP3CA
REAC,	FBXL7 down-regulates AURKA during mitotic entry and in early mitosis	REAC:R-HSA-8854050	0.434627	0.361883	34	23	1	2456	PSMD1
REAC,	Interferon gamma signaling	REAC:R-HSA-877300	0.434627	0.361883	11	23	1	2456	CAMK2B
REAC,	Downstream signaling events of B Cell Receptor (BCR)	REAC:R-HSA-1168372	0.434627	0.361883	42	23	2	2456	PPP3CA,PSMD1
REAC,	Downstream TCR signaling	REAC:R-HSA-202424	0.434627	0.361883	39	23	1	2456	PSMD1
REAC,	Intracellular signaling by second messengers	REAC:R-HSA-9006925	0.434627	0.361883	91	23	2	2456	CAMK2B,PSMD1
REAC,	Ion homeostasis	REAC:R-HSA-5578775	0.434627	0.361883	29	23	1	2456	CAMK2B
REAC,	MECP2 regulates neuronal receptors and channels	REAC:R-HSA-9022699	0.434627	0.361883	6	23	1	2456	GRIA2
REAC,	Hedgehog ligand biogenesis	REAC:R-HSA-5358346	0.434627	0.361883	38	23	1	2456	PSMD1
REAC,	Diseases of signal transduction by growth factor receptors and second messengers	REAC:R-HSA-5663202	0.434627	0.361883	101	23	2	2456	CAMK2B,PSMD1
REAC,	Hedgehog 'on' state	REAC:R-HSA-5632684	0.434627	0.361883	39	23	1	2456	PSMD1
REAC,	Glycogen breakdown (glycogenolysis)	REAC:R-HSA-70221	0.434627	0.361883	4	23	1	2456	PGM2L1
REAC,	Glycogen metabolism	REAC:R-HSA-8982491	0.434627	0.361883	7	23	1	2456	PGM2L1
REAC,	GABA synthesis, release, reuptake and degradation	REAC:R-HSA-888590	0.434627	0.361883	12	23	1	2456	ALDH5A1
REAC,	Glycogen synthesis	REAC:R-HSA-3322077	0.434627	0.361883	4	23	1	2456	PGM2L1
REAC,	GLI3 is processed to GLI3R by the proteasome	REAC:R-HSA-5610785	0.434627	0.361883	38	23	1	2456	PSMD1
REAC,	Degradation of GLI2 by the proteasome	REAC:R-HSA-5610783	0.434627	0.361883	38	23	1	2456	PSMD1
REAC,	G2/M DNA damage checkpoint	REAC:R-HSA-69473	0.434627	0.361883	16	23	1	2456	TP53BP1
REAC,	Glucose metabolism	REAC:R-HSA-70326	0.434627	0.361883	35	23	1	2456	PGM2L1
REAC,	GPCR downstream signalling	REAC:R-HSA-388396	0.434627	0.361883	94	23	3	2456	RGS14,CAMK2B,PPP3CA
REAC,	Metabolism of RNA	REAC:R-HSA-8953854	0.434627	0.361883	200	23	4	2456	HNRNPL,HNRNPU,PSMD1,DHX15
REAC,	Generic Transcription Pathway	REAC:R-HSA-212436	0.434627	0.361883	154	23	3	2456	CAMK2B,GRIA2,PSMD1
REAC,	Glycolysis	REAC:R-HSA-70171	0.434627	0.361883	27	23	1	2456	PGM2L1
REAC,	G2/M Checkpoints	REAC:R-HSA-69481	0.434627	0.361883	49	23	2	2456	TP53BP1,PSMD1
REAC,	Meiosis	REAC:R-HSA-1500620	0.434627	0.361883	15	23	1	2456	SYNE1
REAC,	HDR through Homologous Recombination (HRR) or Single Strand Annealing (SSA)	REAC:R-HSA-5693567	0.434627	0.361883	9	23	1	2456	TP53BP1
REAC,	HSF1-dependent transactivation	REAC:R-HSA-3371571	0.434627	0.361883	15	23	1	2456	CAMK2B
REAC,	Meiotic synapsis	REAC:R-HSA-1221632	0.434627	0.361883	13	23	1	2456	SYNE1
GO:MF,	Rab GTPase binding	GO:0017137	0.434793	0.361718	33	23	1	2456	STXBP5L
GO:MF,	phosphoprotein phosphatase activity	GO:0004721	0.434793	0.361718	33	23	1	2456	PPP3CA
GO:BP,	skeletal muscle organ development	GO:0060538	0.434832	0.361679	20	23	1	2456	PPP3CA
GO:BP,	cellular response to stress	GO:0033554	0.434832	0.361679	407	23	6	2456	TP53BP1,RGS14,CAMK2B,TARDBP,MYEF2,PSMD1
GO:BP,	cellular response to drug	GO:0035690	0.434832	0.361679	20	23	1	2456	PPP3CA
GO:BP,	cardiac muscle cell differentiation	GO:0055007	0.434832	0.361679	20	23	1	2456	HNRNPU
GO:BP,	negative regulation of gene expression	GO:0010629	0.434832	0.361679	320	23	5	2456	TARDBP,HNRNPU,PPP3CA,MYEF2,PSMD1
GO:BP,	NAD metabolic process	GO:0019674	0.434832	0.361679	20	23	1	2456	PGM2L1
GO:BP,	negative regulation of protein phosphorylation	GO:0001933	0.434832	0.361679	80	23	2	2456	RGS14,TARDBP
GO:BP,	telomere maintenance via telomerase	GO:0007004	0.434832	0.361679	20	23	1	2456	HNRNPU
GO:BP,	positive regulation of nucleocytoplasmic transport	GO:0046824	0.434832	0.361679	20	23	1	2456	TARDBP
GO:BP,	receptor clustering	GO:0043113	0.434832	0.361679	20	23	1	2456	SYNGAP1
GO:BP,	regulation of anatomical structure morphogenesis	GO:0022603	0.434832	0.361679	234	23	4	2456	CAMK2B,SYNGAP1,PPP3CA,PSMD1
GO:BP,	temperature homeostasis	GO:0001659	0.434832	0.361679	20	23	1	2456	NOVA2
GO:BP,	nuclear envelope organization	GO:0006998	0.434832	0.361679	20	23	1	2456	TARDBP
GO:BP,	maintenance of location	GO:0051235	0.434832	0.361679	80	23	2	2456	SYNE1,HNRNPU
GO:BP,	gastrulation	GO:0007369	0.434832	0.361679	20	23	1	2456	EXOC4
GO:BP,	negative regulation of multicellular organismal process	GO:0051241	0.434832	0.361679	154	23	3	2456	SYNGAP1,NOVA2,PPP3CA
REAC,	FCERI mediated NF-kB activation	REAC:R-HSA-2871837	0.435112	0.361399	41	23	1	2456	PSMD1
REAC,	Interleukin-1 signaling	REAC:R-HSA-9020702	0.435112	0.361399	41	23	1	2456	PSMD1
REAC,	Cellular response to heat stress	REAC:R-HSA-3371556	0.435112	0.361399	41	23	1	2456	CAMK2B
REAC,	ABC transporter disorders	REAC:R-HSA-5619084	0.435112	0.361399	40	23	1	2456	PSMD1
REAC,	TCR signaling	REAC:R-HSA-202403	0.435112	0.361399	41	23	1	2456	PSMD1
REAC,	ER-Phagosome pathway	REAC:R-HSA-1236974	0.435112	0.361399	41	23	1	2456	PSMD1
REAC,	S Phase	REAC:R-HSA-69242	0.435112	0.361399	40	23	1	2456	PSMD1
GO:CC,	neuromuscular junction	GO:0031594	0.439351	0.357188	29	23	1	2456	STXBP5L
GO:CC,	mitotic spindle	GO:0072686	0.439351	0.357188	29	23	1	2456	HNRNPU
GO:CC,	nuclear matrix	GO:0016363	0.439351	0.357188	29	23	1	2456	HNRNPU
KEGG,	Human cytomegalovirus infection	KEGG:05163	0.439624	0.356919	52	23	1	2456	PPP3CA
GO:BP,	cognition	GO:0050890	0.43973	0.356814	81	23	2	2456	RGS14,SYNGAP1
REAC,	Degradation of beta-catenin by the destruction complex	REAC:R-HSA-195253	0.440034	0.356514	43	23	1	2456	PSMD1
REAC,	Antigen processing-Cross presentation	REAC:R-HSA-1236975	0.440034	0.356514	43	23	1	2456	PSMD1
REAC,	UCH proteinases	REAC:R-HSA-5689603	0.440034	0.356514	42	23	1	2456	PSMD1
REAC,	Transcriptional regulation by RUNX2	REAC:R-HSA-8878166	0.440034	0.356514	43	23	1	2456	PSMD1
REAC,	Ion channel transport	REAC:R-HSA-983712	0.440034	0.356514	43	23	1	2456	CAMK2B
GO:BP,	regulation of cell communication	GO:0010646	0.440276	0.356275	598	23	8	2456	RGS14,STXBP5L,CAMK2B,SYNGAP1,TARDBP,PPP3CA,GRIA2,PSMD1
GO:BP,	positive regulation of protein localization to nucleus	GO:1900182	0.443922	0.352693	21	23	1	2456	TARDBP
GO:BP,	cell morphogenesis involved in neuron differentiation	GO:0048667	0.443922	0.352693	157	23	3	2456	CAMK2B,SYNGAP1,PPP3CA
GO:BP,	regulation of glutamate receptor signaling pathway	GO:1900449	0.443922	0.352693	21	23	1	2456	GRIA2
GO:BP,	cellular component maintenance	GO:0043954	0.443922	0.352693	21	23	1	2456	SYNGAP1
GO:BP,	positive regulation of dendritic spine development	GO:0060999	0.443922	0.352693	21	23	1	2456	CAMK2B
GO:BP,	cardiac muscle hypertrophy	GO:0003300	0.443922	0.352693	21	23	1	2456	PPP3CA
GO:BP,	muscle hypertrophy	GO:0014896	0.443922	0.352693	21	23	1	2456	PPP3CA
GO:BP,	striated muscle hypertrophy	GO:0014897	0.443922	0.352693	21	23	1	2456	PPP3CA
GO:BP,	positive regulation of mRNA metabolic process	GO:1903313	0.443922	0.352693	21	23	1	2456	TARDBP
GO:BP,	RNA-dependent DNA biosynthetic process	GO:0006278	0.443922	0.352693	21	23	1	2456	HNRNPU
REAC,	ABC-family proteins mediated transport	REAC:R-HSA-382556	0.445906	0.350756	44	23	1	2456	PSMD1
GO:BP,	negative regulation of intracellular signal transduction	GO:1902532	0.446111	0.350557	83	23	2	2456	RGS14,SYNGAP1
GO:MF,	protein N-terminus binding	GO:0047485	0.446127	0.350541	35	23	1	2456	EXOC4
GO:MF,	phosphotransferase activity, alcohol group as acceptor	GO:0016773	0.446127	0.350541	111	23	2	2456	CAMK2B,PGM2L1
GO:MF,	molecular function regulator	GO:0098772	0.446127	0.350541	288	23	4	2456	RGS14,STXBP5L,SYNGAP1,PSMD1
GO:MF,	hydrolase activity, acting on ester bonds	GO:0016788	0.448626	0.348115	113	23	2	2456	PPP3CA,APMAP
REAC,	MAPK6/MAPK4 signaling	REAC:R-HSA-5687128	0.449199	0.347562	45	23	1	2456	PSMD1
REAC,	Interleukin-1 family signaling	REAC:R-HSA-446652	0.449199	0.347562	45	23	1	2456	PSMD1
GO:BP,	negative regulation of response to stimulus	GO:0048585	0.45062	0.346189	243	23	4	2456	TP53BP1,RGS14,SYNGAP1,PSMD1
GO:BP,	regulation of multicellular organismal process	GO:0051239	0.45062	0.346189	513	23	7	2456	TP53BP1,RGS14,CAMK2B,SYNGAP1,NOVA2,PPP3CA,PSMD1
GO:BP,	tissue remodeling	GO:0048771	0.45062	0.346189	22	23	1	2456	PPP3CA
GO:BP,	actin nucleation	GO:0045010	0.45062	0.346189	22	23	1	2456	ACTR3B
GO:BP,	positive regulation of cell differentiation	GO:0045597	0.45062	0.346189	161	23	3	2456	RGS14,CAMK2B,HNRNPU
GO:BP,	cardiocyte differentiation	GO:0035051	0.45062	0.346189	22	23	1	2456	HNRNPU
GO:BP,	mitotic sister chromatid segregation	GO:0000070	0.45062	0.346189	22	23	1	2456	HNRNPU
GO:BP,	interaction with symbiont	GO:0051702	0.45062	0.346189	22	23	1	2456	TARDBP
GO:BP,	negative regulation of cellular component organization	GO:0051129	0.45062	0.346189	160	23	3	2456	SYNGAP1,HNRNPU,PPP3CA
GO:BP,	telomere maintenance via telomere lengthening	GO:0010833	0.45062	0.346189	22	23	1	2456	HNRNPU
GO:BP,	Golgi to plasma membrane transport	GO:0006893	0.45062	0.346189	22	23	1	2456	EXOC4
GO:BP,	regulation of gene silencing by miRNA	GO:0060964	0.45062	0.346189	22	23	1	2456	PPP3CA
GO:BP,	system development	GO:0048731	0.45062	0.346189	803	23	10	2456	EXOC4,TP53BP1,RGS14,CAMK2B,SYNGAP1,ALDH5A1,HNRNPU,PPP3CA,MYEF2,PSMD1
GO:BP,	MAPK cascade	GO:0000165	0.45062	0.346189	160	23	3	2456	RGS14,SYNGAP1,PSMD1
KEGG,	Huntington disease	KEGG:05016	0.452627	0.344259	148	23	2	2456	GRIA2,PSMD1
REAC,	Regulation of mRNA stability by proteins that bind AU-rich elements	REAC:R-HSA-450531	0.454779	0.342199	46	23	1	2456	PSMD1
GO:BP,	regulation of posttranscriptional gene silencing	GO:0060147	0.455814	0.341212	23	23	1	2456	PPP3CA
GO:BP,	cellular response to glucose stimulus	GO:0071333	0.455814	0.341212	23	23	1	2456	PPP3CA
GO:BP,	regulation of gene silencing by RNA	GO:0060966	0.455814	0.341212	23	23	1	2456	PPP3CA
GO:BP,	regulation of neurotransmitter receptor activity	GO:0099601	0.455814	0.341212	23	23	1	2456	GRIA2
GO:BP,	neurotransmitter transport	GO:0006836	0.455814	0.341212	87	23	2	2456	STXBP5L,CADPS
GO:BP,	cellular response to hexose stimulus	GO:0071331	0.455814	0.341212	23	23	1	2456	PPP3CA
GO:BP,	negative regulation of protein serine/threonine kinase activity	GO:0071901	0.455814	0.341212	23	23	1	2456	RGS14
GO:BP,	signal transduction by protein phosphorylation	GO:0023014	0.455814	0.341212	164	23	3	2456	RGS14,SYNGAP1,PSMD1
GO:BP,	secretion by cell	GO:0032940	0.455814	0.341212	425	23	6	2456	EXOC4,STXBP5L,TARDBP,PPP3CA,PSMD1,CADPS
GO:BP,	negative regulation of MAPK cascade	GO:0043409	0.455814	0.341212	23	23	1	2456	RGS14
GO:BP,	calcium-ion regulated exocytosis	GO:0017156	0.455814	0.341212	23	23	1	2456	CADPS
GO:BP,	double-strand break repair	GO:0006302	0.455814	0.341212	23	23	1	2456	TP53BP1
GO:BP,	cellular response to monosaccharide stimulus	GO:0071326	0.455814	0.341212	23	23	1	2456	PPP3CA
GO:BP,	negative regulation of nitrogen compound metabolic process	GO:0051172	0.455814	0.341212	335	23	5	2456	TP53BP1,RGS14,TARDBP,HNRNPU,PPP3CA
GO:BP,	regulation of telomere maintenance	GO:0032204	0.455814	0.341212	23	23	1	2456	HNRNPU
KEGG,	Human immunodeficiency virus 1 infection	KEGG:05170	0.457388	0.339715	57	23	1	2456	PPP3CA
GO:BP,	excitatory postsynaptic potential	GO:0060079	0.459173	0.338024	24	23	1	2456	PPP3CA
GO:BP,	memory	GO:0007613	0.459173	0.338024	24	23	1	2456	RGS14
GO:BP,	regulation of immune response	GO:0050776	0.459173	0.338024	165	23	3	2456	TP53BP1,PPP3CA,PSMD1
GO:BP,	cellular response to radiation	GO:0071478	0.459173	0.338024	24	23	1	2456	TP53BP1
GO:BP,	cellular nitrogen compound biosynthetic process	GO:0044271	0.459173	0.338024	620	23	8	2456	TP53BP1,RGS14,TARDBP,HNRNPL,HNRNPU,PPP3CA,MYEF2,PSMD1
GO:BP,	vesicle docking involved in exocytosis	GO:0006904	0.459173	0.338024	24	23	1	2456	EXOC4
GO:BP,	positive regulation of gene expression	GO:0010628	0.459173	0.338024	249	23	4	2456	TP53BP1,TARDBP,HNRNPU,PPP3CA
GO:BP,	NADH metabolic process	GO:0006734	0.459173	0.338024	24	23	1	2456	PGM2L1
GO:BP,	positive regulation of ATPase activity	GO:0032781	0.459173	0.338024	24	23	1	2456	HNRNPU
GO:BP,	modulation of process of other organism involved in symbiotic interaction	GO:0051817	0.459173	0.338024	24	23	1	2456	TARDBP
GO:BP,	cell cycle checkpoint	GO:0000075	0.459173	0.338024	24	23	1	2456	TP53BP1
GO:BP,	regulation of signaling	GO:0023051	0.459173	0.338024	616	23	8	2456	RGS14,STXBP5L,CAMK2B,SYNGAP1,TARDBP,PPP3CA,GRIA2,PSMD1
GO:BP,	neurogenesis	GO:0022008	0.459173	0.338024	338	23	5	2456	RGS14,CAMK2B,SYNGAP1,PPP3CA,MYEF2
GO:BP,	positive regulation of secretion by cell	GO:1903532	0.459173	0.338024	89	23	2	2456	TARDBP,CADPS
GO:BP,	pattern specification process	GO:0007389	0.459173	0.338024	24	23	1	2456	SYNGAP1
GO:BP,	regulation of gene silencing	GO:0060968	0.459173	0.338024	24	23	1	2456	PPP3CA
GO:BP,	regulation of protein transport	GO:0051223	0.459173	0.338024	167	23	3	2456	STXBP5L,TARDBP,PPP3CA
GO:MF,	lyase activity	GO:0016829	0.460163	0.337088	37	23	1	2456	APMAP
REAC,	PCP/CE pathway	REAC:R-HSA-4086400	0.460228	0.337027	47	23	1	2456	PSMD1
KEGG,	Alzheimer disease	KEGG:05010	0.460567	0.336707	154	23	2	2456	PPP3CA,PSMD1
GO:BP,	regulation of exocytosis	GO:0017157	0.462836	0.334573	90	23	2	2456	STXBP5L,CADPS
GO:BP,	regulation of hydrolase activity	GO:0051336	0.465054	0.332496	255	23	4	2456	RGS14,STXBP5L,SYNGAP1,HNRNPU
GO:BP,	glutamine family amino acid metabolic process	GO:0009064	0.465054	0.332496	25	23	1	2456	ALDH5A1
GO:BP,	monocarboxylic acid catabolic process	GO:0072329	0.465054	0.332496	25	23	1	2456	ALDH5A1
GO:BP,	regulation of leukocyte mediated immunity	GO:0002703	0.465054	0.332496	25	23	1	2456	TP53BP1
GO:BP,	regulation of dendritic spine morphogenesis	GO:0061001	0.465054	0.332496	25	23	1	2456	CAMK2B
GO:BP,	regulation of DNA biosynthetic process	GO:2000278	0.465054	0.332496	25	23	1	2456	HNRNPU
GO:BP,	cellular glucose homeostasis	GO:0001678	0.465054	0.332496	25	23	1	2456	PPP3CA
GO:BP,	anatomical structure development	GO:0048856	0.465054	0.332496	921	23	11	2456	EXOC4,TP53BP1,RGS14,CAMK2B,SYNE1,SYNGAP1,ALDH5A1,HNRNPU,PPP3CA,MYEF2,PSMD1
GO:BP,	muscle system process	GO:0003012	0.465054	0.332496	91	23	2	2456	CAMK2B,PPP3CA
GO:BP,	macromolecule metabolic process	GO:0043170	0.465054	0.332496	1236	23	14	2456	TP53BP1,RGS14,CAMK2B,SYNGAP1,TARDBP,HNRNPL,HNRNPU,PGM2L1,NOVA2,SUGP2,PPP3CA,MYEF2,PSMD1,DHX15
GO:BP,	cellular response to carbohydrate stimulus	GO:0071322	0.465054	0.332496	25	23	1	2456	PPP3CA
GO:BP,	modulation of process of other organism	GO:0035821	0.465054	0.332496	25	23	1	2456	TARDBP
GO:BP,	protein phosphorylation	GO:0006468	0.465344	0.332226	344	23	5	2456	RGS14,CAMK2B,SYNGAP1,TARDBP,PSMD1
REAC,	Transcriptional regulation by RUNX1	REAC:R-HSA-8878171	0.465547	0.332037	48	23	1	2456	PSMD1
REAC,	Signaling by NOTCH	REAC:R-HSA-157118	0.468261	0.329512	49	23	1	2456	PSMD1
REAC,	The role of GTSE1 in G2/M progression after G2 checkpoint	REAC:R-HSA-8852276	0.468261	0.329512	49	23	1	2456	PSMD1
GO:BP,	cell cycle process	GO:0022402	0.471381	0.326628	257	23	4	2456	RGS14,HNRNPU,PPP3CA,PSMD1
GO:BP,	neuron projection morphogenesis	GO:0048812	0.471381	0.326628	172	23	3	2456	CAMK2B,SYNGAP1,PPP3CA
GO:BP,	secretion	GO:0046903	0.471381	0.326628	438	23	6	2456	EXOC4,STXBP5L,TARDBP,PPP3CA,PSMD1,CADPS
GO:BP,	regulation of circadian rhythm	GO:0042752	0.4747	0.323581	26	23	1	2456	TARDBP
GO:BP,	export from cell	GO:0140352	0.4747	0.323581	440	23	6	2456	EXOC4,STXBP5L,TARDBP,PPP3CA,PSMD1,CADPS
GO:BP,	regulation of G protein-coupled receptor signaling pathway	GO:0008277	0.4747	0.323581	26	23	1	2456	RGS14
GO:BP,	regulation of chromatin organization	GO:1902275	0.4747	0.323581	26	23	1	2456	HNRNPU
GO:BP,	positive regulation of secretion	GO:0051047	0.474701	0.323579	94	23	2	2456	TARDBP,CADPS
GO:BP,	synaptic vesicle cycle	GO:0099504	0.474701	0.323579	94	23	2	2456	STXBP5L,CADPS
GO:BP,	regulation of phosphorylation	GO:0042325	0.474701	0.323579	259	23	4	2456	RGS14,SYNGAP1,TARDBP,HNRNPU
GO:BP,	regulation of plasma membrane bounded cell projection organization	GO:0120035	0.475738	0.322632	174	23	3	2456	CAMK2B,SYNGAP1,PPP3CA
GO:MF,	gated channel activity	GO:0022836	0.477112	0.32138	39	23	1	2456	GRIA2
REAC,	Disorders of transmembrane transporters	REAC:R-HSA-5619115	0.478109	0.320473	52	23	1	2456	PSMD1
REAC,	Hedgehog 'off' state	REAC:R-HSA-5610787	0.478109	0.320473	52	23	1	2456	PSMD1
REAC,	PTEN Regulation	REAC:R-HSA-6807070	0.478109	0.320473	52	23	1	2456	PSMD1
REAC,	Signal Transduction	REAC:R-HSA-162582	0.478109	0.320473	434	23	5	2456	RGS14,CAMK2B,SYNGAP1,PPP3CA,PSMD1
REAC,	Muscle contraction	REAC:R-HSA-397014	0.478109	0.320473	52	23	1	2456	CAMK2B
GO:BP,	regulation of cell projection organization	GO:0031344	0.478709	0.319929	175	23	3	2456	CAMK2B,SYNGAP1,PPP3CA
GO:BP,	phosphate-containing compound metabolic process	GO:0006796	0.478709	0.319929	634	23	8	2456	RGS14,CAMK2B,SYNGAP1,TARDBP,HNRNPU,PGM2L1,PPP3CA,PSMD1
GO:BP,	regulation of peptide transport	GO:0090087	0.478709	0.319929	175	23	3	2456	STXBP5L,TARDBP,PPP3CA
GO:BP,	chemical synaptic transmission, postsynaptic	GO:0099565	0.480058	0.318707	27	23	1	2456	PPP3CA
GO:BP,	synaptic transmission, glutamatergic	GO:0035249	0.480058	0.318707	27	23	1	2456	GRIA2
GO:BP,	macromolecule catabolic process	GO:0009057	0.480058	0.318707	352	23	5	2456	TARDBP,HNRNPU,PGM2L1,MYEF2,PSMD1
GO:BP,	sister chromatid segregation	GO:0000819	0.480058	0.318707	27	23	1	2456	HNRNPU
GO:BP,	spindle assembly	GO:0051225	0.480058	0.318707	27	23	1	2456	HNRNPU
GO:BP,	positive regulation of peptide hormone secretion	GO:0090277	0.480058	0.318707	27	23	1	2456	TARDBP
GO:MF,	RNA polymerase II-specific DNA-binding transcription factor binding	GO:0061629	0.483451	0.315647	40	23	1	2456	TP53BP1
GO:BP,	positive regulation of immune effector process	GO:0002699	0.484274	0.314909	28	23	1	2456	TP53BP1
GO:BP,	small molecule catabolic process	GO:0044282	0.484274	0.314909	98	23	2	2456	ALDH5A1,PGM2L1
GO:BP,	DNA recombination	GO:0006310	0.484274	0.314909	28	23	1	2456	TP53BP1
GO:BP,	cell projection morphogenesis	GO:0048858	0.484274	0.314909	179	23	3	2456	CAMK2B,SYNGAP1,PPP3CA
GO:BP,	regulation of establishment of protein localization	GO:0070201	0.484274	0.314909	178	23	3	2456	STXBP5L,TARDBP,PPP3CA
GO:BP,	phosphorus metabolic process	GO:0006793	0.484274	0.314909	638	23	8	2456	RGS14,CAMK2B,SYNGAP1,TARDBP,HNRNPU,PGM2L1,PPP3CA,PSMD1
GO:BP,	positive regulation of mitotic cell cycle	GO:0045931	0.484274	0.314909	28	23	1	2456	HNRNPU
GO:BP,	calcium ion transport	GO:0006816	0.484274	0.314909	98	23	2	2456	CAMK2B,PPP3CA
GO:BP,	gene silencing by miRNA	GO:0035195	0.484274	0.314909	28	23	1	2456	PPP3CA
GO:BP,	biosynthetic process	GO:0009058	0.484274	0.314909	838	23	10	2456	TP53BP1,RGS14,TARDBP,HNRNPL,HNRNPU,PGM2L1,PPP3CA,MYEF2,PSMD1,APMAP
GO:BP,	plasma membrane bounded cell projection morphogenesis	GO:0120039	0.484274	0.314909	178	23	3	2456	CAMK2B,SYNGAP1,PPP3CA
GO:BP,	mesenchyme development	GO:0060485	0.484274	0.314909	28	23	1	2456	EXOC4
GO:BP,	adaptive immune response based on somatic recombination of immune receptors built from immunoglobulin superfamily domains	GO:0002460	0.484274	0.314909	28	23	1	2456	TP53BP1
GO:BP,	positive regulation of dendrite development	GO:1900006	0.484274	0.314909	28	23	1	2456	CAMK2B
GO:BP,	regulation of response to stress	GO:0080134	0.484274	0.314909	264	23	4	2456	TP53BP1,CAMK2B,PPP3CA,PSMD1
GO:BP,	regulation of transport	GO:0051049	0.485431	0.313872	450	23	6	2456	STXBP5L,CAMK2B,TARDBP,PPP3CA,GRIA2,CADPS
GO:BP,	mitotic cell cycle process	GO:1903047	0.486057	0.313313	180	23	3	2456	HNRNPU,PPP3CA,PSMD1
GO:BP,	nervous system process	GO:0050877	0.486057	0.313313	180	23	3	2456	RGS14,SYNGAP1,PPP3CA
GO:CC,	catalytic step 2 spliceosome	GO:0071013	0.487447	0.312073	33	23	1	2456	HNRNPU
GO:CC,	postsynaptic specialization membrane	GO:0099634	0.488338	0.31128	34	23	1	2456	GRIA2
GO:CC,	external side of plasma membrane	GO:0009897	0.488338	0.31128	34	23	1	2456	GRIA2
GO:CC,	Z disc	GO:0030018	0.488338	0.31128	34	23	1	2456	PPP3CA
GO:BP,	regulation of translation	GO:0006417	0.490014	0.309791	100	23	2	2456	TARDBP,HNRNPL
GO:BP,	vesicle-mediated transport in synapse	GO:0099003	0.490014	0.309791	100	23	2	2456	STXBP5L,CADPS
GO:BP,	positive regulation of endocytosis	GO:0045807	0.490014	0.309791	29	23	1	2456	PPP3CA
GO:BP,	glutamate receptor signaling pathway	GO:0007215	0.490014	0.309791	29	23	1	2456	GRIA2
GO:BP,	positive regulation of hormone secretion	GO:0046887	0.490014	0.309791	29	23	1	2456	TARDBP
GO:BP,	positive regulation of multicellular organismal process	GO:0051240	0.490014	0.309791	269	23	4	2456	TP53BP1,RGS14,CAMK2B,PPP3CA
GO:BP,	regulation of MAPK cascade	GO:0043408	0.490014	0.309791	100	23	2	2456	RGS14,SYNGAP1
GO:BP,	regulation of ATPase activity	GO:0043462	0.490014	0.309791	29	23	1	2456	HNRNPU
GO:MF,	protein homodimerization activity	GO:0042803	0.493769	0.306476	124	23	2	2456	CAMK2B,SYNE1
GO:BP,	multicellular organism development	GO:0007275	0.494433	0.305893	848	23	10	2456	EXOC4,TP53BP1,RGS14,CAMK2B,SYNGAP1,ALDH5A1,HNRNPU,PPP3CA,MYEF2,PSMD1
GO:MF,	binding	GO:0005488	0.495932	0.304578	2217	23	22	2456	EXOC4,TP53BP1,RGS14,STXBP5L,CAMK2B,SYNE1,SYNGAP1,TARDBP,ACTR3B,ALDH5A1,HNRNPL,HNRNPU,PGM2L1,NOVA2,SUGP2,PPP3CA,HNRNPUL2,MYEF2,GRIA2,PSMD1,DHX15,CADPS
GO:BP,	regulation of mitotic nuclear division	GO:0007088	0.496366	0.304198	30	23	1	2456	HNRNPU
GO:BP,	negative regulation of binding	GO:0051100	0.496366	0.304198	30	23	1	2456	PPP3CA
GO:BP,	dendritic spine morphogenesis	GO:0060997	0.496366	0.304198	30	23	1	2456	CAMK2B
GO:BP,	G1/S transition of mitotic cell cycle	GO:0000082	0.496366	0.304198	30	23	1	2456	PPP3CA
GO:BP,	regulation of cellular response to heat	GO:1900034	0.496366	0.304198	30	23	1	2456	CAMK2B
GO:BP,	cellular catabolic process	GO:0044248	0.496366	0.304198	553	23	7	2456	EXOC4,TARDBP,ALDH5A1,HNRNPU,PGM2L1,MYEF2,PSMD1
GO:BP,	regulation of signaling receptor activity	GO:0010469	0.496366	0.304198	30	23	1	2456	GRIA2
GO:BP,	cellular response to interferon-gamma	GO:0071346	0.496366	0.304198	30	23	1	2456	CAMK2B
GO:BP,	nitrogen compound metabolic process	GO:0006807	0.496366	0.304198	1372	23	15	2456	TP53BP1,RGS14,CAMK2B,SYNGAP1,TARDBP,ALDH5A1,HNRNPL,HNRNPU,PGM2L1,NOVA2,SUGP2,PPP3CA,MYEF2,PSMD1,DHX15
GO:CC,	nuclear periphery	GO:0034399	0.496661	0.30394	35	23	1	2456	HNRNPU
GO:BP,	cell morphogenesis involved in differentiation	GO:0000904	0.497061	0.303591	185	23	3	2456	CAMK2B,SYNGAP1,PPP3CA
GO:BP,	divalent metal ion transport	GO:0070838	0.498893	0.301992	103	23	2	2456	CAMK2B,PPP3CA
GO:BP,	regulation of macromolecule metabolic process	GO:0060255	0.498893	0.301992	854	23	10	2456	TP53BP1,RGS14,SYNGAP1,TARDBP,HNRNPL,HNRNPU,NOVA2,PPP3CA,MYEF2,PSMD1
GO:BP,	divalent inorganic cation transport	GO:0072511	0.498893	0.301992	103	23	2	2456	CAMK2B,PPP3CA
GO:BP,	cell part morphogenesis	GO:0032990	0.498893	0.301992	186	23	3	2456	CAMK2B,SYNGAP1,PPP3CA
GO:BP,	negative regulation of cellular metabolic process	GO:0031324	0.498893	0.301992	366	23	5	2456	TP53BP1,RGS14,TARDBP,HNRNPU,PPP3CA
GO:BP,	regulation of membrane potential	GO:0042391	0.499577	0.301397	104	23	2	2456	PPP3CA,GRIA2
GO:BP,	positive regulation of lymphocyte activation	GO:0051251	0.499577	0.301397	31	23	1	2456	TP53BP1
GO:BP,	posttranscriptional gene silencing	GO:0016441	0.499577	0.301397	31	23	1	2456	PPP3CA
GO:BP,	cellular response to steroid hormone stimulus	GO:0071383	0.499577	0.301397	31	23	1	2456	HNRNPU
GO:BP,	post-transcriptional gene silencing by RNA	GO:0035194	0.499577	0.301397	31	23	1	2456	PPP3CA
GO:BP,	glycolytic process	GO:0006096	0.499577	0.301397	31	23	1	2456	PGM2L1
GO:BP,	long-term synaptic potentiation	GO:0060291	0.499577	0.301397	31	23	1	2456	RGS14
GO:BP,	ATP generation from ADP	GO:0006757	0.499577	0.301397	31	23	1	2456	PGM2L1
GO:CC,	centrosome	GO:0005813	0.499599	0.301379	113	23	2	2456	RGS14,HNRNPU
KEGG,	Retrograde endocannabinoid signaling	KEGG:04723	0.500408	0.300676	67	23	1	2456	GRIA2
GO:CC,	I band	GO:0031674	0.500895	0.300254	36	23	1	2456	PPP3CA
GO:BP,	negative regulation of cell cycle	GO:0045786	0.503242	0.298223	105	23	2	2456	TP53BP1,PSMD1
GO:BP,	positive regulation of neurogenesis	GO:0050769	0.503242	0.298223	105	23	2	2456	RGS14,CAMK2B
GO:BP,	immune response-regulating cell surface receptor signaling pathway	GO:0002768	0.503242	0.298223	105	23	2	2456	PPP3CA,PSMD1
GO:BP,	immune response-regulating signaling pathway	GO:0002764	0.503242	0.298223	105	23	2	2456	PPP3CA,PSMD1
REAC,	Cilium Assembly	REAC:R-HSA-5617833	0.503743	0.297791	56	23	1	2456	EXOC4
GO:BP,	regulation of metabolic process	GO:0019222	0.505606	0.296188	964	23	11	2456	EXOC4,TP53BP1,RGS14,SYNGAP1,TARDBP,HNRNPL,HNRNPU,NOVA2,PPP3CA,MYEF2,PSMD1
GO:BP,	response to alkaloid	GO:0043279	0.505606	0.296188	32	23	1	2456	DHX15
GO:BP,	response to interferon-gamma	GO:0034341	0.505606	0.296188	32	23	1	2456	CAMK2B
GO:BP,	regulation of protein localization to nucleus	GO:1900180	0.505606	0.296188	32	23	1	2456	TARDBP
GO:BP,	vesicle docking	GO:0048278	0.505606	0.296188	32	23	1	2456	EXOC4
GO:BP,	telomere maintenance	GO:0000723	0.505606	0.296188	32	23	1	2456	HNRNPU
REAC,	TCF dependent signaling in response to WNT	REAC:R-HSA-201681	0.508009	0.294129	57	23	1	2456	PSMD1
GO:MF,	SNARE binding	GO:0000149	0.508585	0.293636	45	23	1	2456	STXBP5L
GO:MF,	isomerase activity	GO:0016853	0.508585	0.293636	45	23	1	2456	PGM2L1
GO:MF,	phosphatase activity	GO:0016791	0.508585	0.293636	45	23	1	2456	PPP3CA
GO:MF,	cation channel activity	GO:0005261	0.508585	0.293636	45	23	1	2456	GRIA2
GO:CC,	sarcolemma	GO:0042383	0.50872	0.293522	37	23	1	2456	PPP3CA
GO:BP,	regulation of response to DNA damage stimulus	GO:2001020	0.511067	0.291522	33	23	1	2456	TP53BP1
GO:BP,	mitotic spindle organization	GO:0007052	0.511067	0.291522	33	23	1	2456	HNRNPU
GO:BP,	regeneration	GO:0031099	0.511067	0.291522	33	23	1	2456	PPP3CA
GO:BP,	Wnt signaling pathway	GO:0016055	0.511067	0.291522	108	23	2	2456	PPP3CA,PSMD1
GO:BP,	axo-dendritic transport	GO:0008088	0.511067	0.291522	33	23	1	2456	HNRNPU
GO:BP,	cardiac muscle tissue development	GO:0048738	0.511067	0.291522	33	23	1	2456	HNRNPU
GO:BP,	positive regulation of macromolecule biosynthetic process	GO:0010557	0.511067	0.291522	192	23	3	2456	TP53BP1,HNRNPU,PPP3CA
GO:BP,	negative regulation of signal transduction	GO:0009968	0.511067	0.291522	193	23	3	2456	RGS14,SYNGAP1,PSMD1
GO:BP,	vesicle-mediated transport to the plasma membrane	GO:0098876	0.511067	0.291522	33	23	1	2456	EXOC4
GO:BP,	cell differentiation	GO:0030154	0.511067	0.291522	666	23	8	2456	RGS14,CAMK2B,SYNE1,SYNGAP1,HNRNPU,PPP3CA,MYEF2,PSMD1
GO:BP,	telomere organization	GO:0032200	0.511067	0.291522	33	23	1	2456	HNRNPU
GO:MF,	protein-containing complex binding	GO:0044877	0.511439	0.291206	322	23	4	2456	SYNE1,ACTR3B,HNRNPU,PPP3CA
GO:MF,	DNA-binding transcription factor binding	GO:0140297	0.511439	0.291206	47	23	1	2456	TP53BP1
GO:MF,	GTPase binding	GO:0051020	0.511439	0.291206	132	23	2	2456	EXOC4,STXBP5L
GO:MF,	transmembrane signaling receptor activity	GO:0004888	0.511439	0.291206	47	23	1	2456	GRIA2
GO:BP,	positive regulation of catalytic activity	GO:0043085	0.511495	0.291158	283	23	4	2456	RGS14,STXBP5L,SYNGAP1,HNRNPU
REAC,	Metabolism of carbohydrates	REAC:R-HSA-71387	0.51217	0.290586	58	23	1	2456	PGM2L1
GO:BP,	cell division	GO:0051301	0.515472	0.287795	110	23	2	2456	RGS14,HNRNPU
GO:BP,	gene silencing by RNA	GO:0031047	0.515472	0.287795	34	23	1	2456	PPP3CA
GO:BP,	cell-cell signaling by wnt	GO:0198738	0.515472	0.287795	109	23	2	2456	PPP3CA,PSMD1
GO:BP,	osteoblast differentiation	GO:0001649	0.515472	0.287795	34	23	1	2456	HNRNPU
GO:BP,	cell cycle G1/S phase transition	GO:0044843	0.515472	0.287795	34	23	1	2456	PPP3CA
GO:BP,	localization within membrane	GO:0051668	0.515472	0.287795	34	23	1	2456	SYNGAP1
GO:BP,	regulation of nuclear division	GO:0051783	0.515472	0.287795	34	23	1	2456	HNRNPU
GO:BP,	positive regulation of actin filament polymerization	GO:0030838	0.515472	0.287795	34	23	1	2456	ACTR3B
GO:BP,	cellular response to cytokine stimulus	GO:0071345	0.515472	0.287795	195	23	3	2456	CAMK2B,HNRNPU,PSMD1
GO:BP,	regulation of nucleocytoplasmic transport	GO:0046822	0.515472	0.287795	34	23	1	2456	TARDBP
REAC,	Neddylation	REAC:R-HSA-8951664	0.516228	0.287159	59	23	1	2456	PSMD1
GO:MF,	ribonucleoprotein complex binding	GO:0043021	0.516374	0.287036	48	23	1	2456	HNRNPU
GO:CC,	synaptic membrane	GO:0097060	0.518531	0.285226	118	23	2	2456	SYNE1,GRIA2
KEGG,	Salmonella infection	KEGG:05132	0.519091	0.284756	72	23	1	2456	EXOC4
REAC,	Ub-specific processing proteases	REAC:R-HSA-5689880	0.520185	0.283843	60	23	1	2456	PSMD1
GO:BP,	regulation of vesicle-mediated transport	GO:0060627	0.520792	0.283335	197	23	3	2456	STXBP5L,PPP3CA,CADPS
GO:BP,	positive regulation of nervous system development	GO:0051962	0.520792	0.283335	111	23	2	2456	RGS14,CAMK2B
GO:BP,	positive regulation of leukocyte activation	GO:0002696	0.521006	0.283157	35	23	1	2456	TP53BP1
GO:BP,	regulation of hematopoietic stem cell differentiation	GO:1902036	0.521006	0.283157	35	23	1	2456	PSMD1
GO:BP,	DNA biosynthetic process	GO:0071897	0.521006	0.283157	35	23	1	2456	HNRNPU
GO:BP,	response to glucose	GO:0009749	0.521006	0.283157	35	23	1	2456	PPP3CA
GO:BP,	ADP metabolic process	GO:0046031	0.521006	0.283157	35	23	1	2456	PGM2L1
GO:BP,	response to oxidative stress	GO:0006979	0.521006	0.283157	112	23	2	2456	RGS14,MYEF2
GO:BP,	regulation of dendritic spine development	GO:0060998	0.521006	0.283157	35	23	1	2456	CAMK2B
GO:BP,	regulation of hematopoietic progenitor cell differentiation	GO:1901532	0.521006	0.283157	35	23	1	2456	PSMD1
GO:CC,	neuron projection cytoplasm	GO:0120111	0.523708	0.280911	39	23	1	2456	HNRNPU
REAC,	Signaling by Hedgehog	REAC:R-HSA-5358351	0.524042	0.280634	61	23	1	2456	PSMD1
GO:BP,	anaphase-promoting complex-dependent catabolic process	GO:0031145	0.524927	0.279901	36	23	1	2456	PSMD1
GO:BP,	cellular amino acid catabolic process	GO:0009063	0.524927	0.279901	36	23	1	2456	ALDH5A1
GO:BP,	positive regulation of chromosome organization	GO:2001252	0.524927	0.279901	36	23	1	2456	HNRNPU
GO:BP,	protein homooligomerization	GO:0051260	0.524927	0.279901	36	23	1	2456	TP53BP1
GO:BP,	positive regulation of cell activation	GO:0050867	0.524927	0.279901	36	23	1	2456	TP53BP1
GO:BP,	response to hexose	GO:0009746	0.524927	0.279901	36	23	1	2456	PPP3CA
GO:BP,	negative regulation of molecular function	GO:0044092	0.524927	0.279901	201	23	3	2456	RGS14,HNRNPU,PPP3CA
GO:BP,	biological regulation	GO:0065007	0.524927	0.279901	1733	23	18	2456	EXOC4,TP53BP1,RGS14,STXBP5L,CAMK2B,SYNE1,SYNGAP1,TARDBP,ACTR3B,ALDH5A1,HNRNPL,HNRNPU,NOVA2,PPP3CA,MYEF2,GRIA2,PSMD1,CADPS
GO:BP,	negative regulation of biological process	GO:0048519	0.524927	0.279901	879	23	10	2456	TP53BP1,RGS14,STXBP5L,SYNGAP1,TARDBP,HNRNPU,NOVA2,PPP3CA,MYEF2,PSMD1
GO:BP,	lymphocyte mediated immunity	GO:0002449	0.524927	0.279901	36	23	1	2456	TP53BP1
GO:BP,	regulation of Ras protein signal transduction	GO:0046578	0.524927	0.279901	36	23	1	2456	SYNGAP1
GO:BP,	negative regulation of transport	GO:0051051	0.524927	0.279901	114	23	2	2456	STXBP5L,PPP3CA
GO:BP,	neuron differentiation	GO:0030182	0.526812	0.278345	293	23	4	2456	CAMK2B,SYNGAP1,PPP3CA,MYEF2
GO:BP,	regulation of localization	GO:0032879	0.527684	0.277626	582	23	7	2456	STXBP5L,CAMK2B,TARDBP,HNRNPU,PPP3CA,GRIA2,CADPS
REAC,	Antigen processing: Ubiquitination & Proteasome degradation	REAC:R-HSA-983168	0.527803	0.277528	62	23	1	2456	PSMD1
GO:BP,	positive regulation of cellular component organization	GO:0051130	0.528996	0.276547	295	23	4	2456	CAMK2B,ACTR3B,HNRNPU,PPP3CA
GO:BP,	nucleoside diphosphate phosphorylation	GO:0006165	0.528996	0.276547	37	23	1	2456	PGM2L1
GO:BP,	nuclear chromosome segregation	GO:0098813	0.528996	0.276547	37	23	1	2456	HNRNPU
GO:BP,	regulation of cellular amino acid metabolic process	GO:0006521	0.528996	0.276547	37	23	1	2456	PSMD1
GO:BP,	neuron migration	GO:0001764	0.528996	0.276547	37	23	1	2456	CAMK2B
GO:BP,	regulation of phosphate metabolic process	GO:0019220	0.528996	0.276547	295	23	4	2456	RGS14,SYNGAP1,TARDBP,HNRNPU
GO:BP,	cellular developmental process	GO:0048869	0.528996	0.276547	684	23	8	2456	RGS14,CAMK2B,SYNE1,SYNGAP1,HNRNPU,PPP3CA,MYEF2,PSMD1
GO:BP,	hematopoietic stem cell differentiation	GO:0060218	0.528996	0.276547	37	23	1	2456	PSMD1
GO:BP,	developmental process	GO:0032502	0.529595	0.276056	990	23	11	2456	EXOC4,TP53BP1,RGS14,CAMK2B,SYNE1,SYNGAP1,ALDH5A1,HNRNPU,PPP3CA,MYEF2,PSMD1
GO:BP,	negative regulation of translation	GO:0017148	0.529987	0.275735	38	23	1	2456	TARDBP
GO:BP,	regulation of phosphorus metabolic process	GO:0051174	0.529987	0.275735	296	23	4	2456	RGS14,SYNGAP1,TARDBP,HNRNPU
GO:BP,	regulation of system process	GO:0044057	0.529987	0.275735	118	23	2	2456	CAMK2B,PPP3CA
GO:BP,	mitotic cell cycle phase transition	GO:0044772	0.529987	0.275735	117	23	2	2456	PPP3CA,PSMD1
GO:BP,	nucleotide phosphorylation	GO:0046939	0.529987	0.275735	38	23	1	2456	PGM2L1
GO:BP,	exocytic process	GO:0140029	0.529987	0.275735	38	23	1	2456	EXOC4
GO:BP,	dendritic spine organization	GO:0097061	0.529987	0.275735	38	23	1	2456	CAMK2B
GO:BP,	response to monosaccharide	GO:0034284	0.529987	0.275735	38	23	1	2456	PPP3CA
GO:BP,	regulation of transcription from RNA polymerase II promoter in response to hypoxia	GO:0061418	0.529987	0.275735	38	23	1	2456	PSMD1
GO:BP,	regulation of cellular amide metabolic process	GO:0034248	0.529987	0.275735	117	23	2	2456	TARDBP,HNRNPL
GO:BP,	response to cytokine	GO:0034097	0.529987	0.275735	206	23	3	2456	CAMK2B,HNRNPU,PSMD1
GO:BP,	cellular amino acid metabolic process	GO:0006520	0.529987	0.275735	118	23	2	2456	ALDH5A1,PSMD1
GO:BP,	cellular component morphogenesis	GO:0032989	0.529987	0.275735	205	23	3	2456	CAMK2B,SYNGAP1,PPP3CA
GO:BP,	tissue morphogenesis	GO:0048729	0.529987	0.275735	118	23	2	2456	EXOC4,PSMD1
GO:BP,	cellular response to heat	GO:0034605	0.529987	0.275735	38	23	1	2456	CAMK2B
GO:BP,	nervous system development	GO:0007399	0.529987	0.275735	489	23	6	2456	RGS14,CAMK2B,SYNGAP1,ALDH5A1,PPP3CA,MYEF2
GO:MF,	ATP binding	GO:0005524	0.530078	0.27566	332	23	4	2456	CAMK2B,ACTR3B,HNRNPU,DHX15
GO:BP,	regulation of cellular process	GO:0050794	0.530196	0.275564	1525	23	16	2456	EXOC4,TP53BP1,RGS14,STXBP5L,CAMK2B,SYNGAP1,TARDBP,ACTR3B,HNRNPL,HNRNPU,NOVA2,PPP3CA,MYEF2,GRIA2,PSMD1,CADPS
GO:BP,	dicarboxylic acid metabolic process	GO:0043648	0.53051	0.275306	39	23	1	2456	ALDH5A1
GO:BP,	multicellular organismal process	GO:0032501	0.53051	0.275306	1101	23	12	2456	EXOC4,TP53BP1,RGS14,CAMK2B,SYNE1,SYNGAP1,ALDH5A1,HNRNPU,NOVA2,PPP3CA,MYEF2,PSMD1
GO:BP,	positive regulation of DNA metabolic process	GO:0051054	0.53051	0.275306	39	23	1	2456	TP53BP1
GO:BP,	antigen processing and presentation of exogenous peptide antigen via MHC class I, TAP-dependent	GO:0002479	0.53051	0.275306	39	23	1	2456	PSMD1
GO:BP,	negative regulation of neuron apoptotic process	GO:0043524	0.53051	0.275306	39	23	1	2456	SYNGAP1
GO:BP,	purine nucleoside diphosphate metabolic process	GO:0009135	0.53051	0.275306	39	23	1	2456	PGM2L1
GO:BP,	purine ribonucleoside diphosphate metabolic process	GO:0009179	0.53051	0.275306	39	23	1	2456	PGM2L1
GO:BP,	SCF-dependent proteasomal ubiquitin-dependent protein catabolic process	GO:0031146	0.53051	0.275306	39	23	1	2456	PSMD1
GO:BP,	negative regulation of G2/M transition of mitotic cell cycle	GO:0010972	0.53051	0.275306	39	23	1	2456	PSMD1
GO:BP,	ribonucleoside diphosphate metabolic process	GO:0009185	0.53051	0.275306	39	23	1	2456	PGM2L1
GO:BP,	vesicle targeting	GO:0006903	0.53051	0.275306	39	23	1	2456	EXOC4
GO:BP,	DNA metabolic process	GO:0006259	0.53275	0.273477	120	23	2	2456	TP53BP1,HNRNPU
GO:BP,	cellular biosynthetic process	GO:0044249	0.533205	0.273106	795	23	9	2456	TP53BP1,RGS14,TARDBP,HNRNPL,HNRNPU,PGM2L1,PPP3CA,MYEF2,PSMD1
GO:BP,	interleukin-1-mediated signaling pathway	GO:0070498	0.536687	0.270279	40	23	1	2456	PSMD1
GO:BP,	adaptive immune response	GO:0002250	0.536687	0.270279	40	23	1	2456	TP53BP1
GO:BP,	antigen processing and presentation of exogenous peptide antigen via MHC class I	GO:0042590	0.536687	0.270279	40	23	1	2456	PSMD1
GO:BP,	response to calcium ion	GO:0051592	0.536687	0.270279	40	23	1	2456	PPP3CA
GO:BP,	protein localization to organelle	GO:0033365	0.536687	0.270279	304	23	4	2456	SYNE1,TARDBP,HNRNPU,PPP3CA
GO:CC,	microtubule	GO:0005874	0.537852	0.269337	123	23	2	2456	RGS14,HNRNPU
GO:CC,	azurophil granule lumen	GO:0035578	0.537852	0.269337	41	23	1	2456	PSMD1
GO:CC,	Schaffer collateral - CA1 synapse	GO:0098685	0.540675	0.267064	42	23	1	2456	PPP3CA
GO:CC,	cation channel complex	GO:0034703	0.540675	0.267064	42	23	1	2456	GRIA2
GO:BP,	regulation of ERK1 and ERK2 cascade	GO:0070372	0.541205	0.266638	41	23	1	2456	RGS14
GO:BP,	gene silencing	GO:0016458	0.541205	0.266638	41	23	1	2456	PPP3CA
GO:BP,	regulation of transcription from RNA polymerase II promoter in response to stress	GO:0043618	0.541205	0.266638	41	23	1	2456	PSMD1
GO:BP,	cellular macromolecule catabolic process	GO:0044265	0.541205	0.266638	307	23	4	2456	TARDBP,HNRNPU,MYEF2,PSMD1
GO:BP,	negative regulation of cell cycle G2/M phase transition	GO:1902750	0.541205	0.266638	41	23	1	2456	PSMD1
GO:BP,	positive regulation of cell cycle process	GO:0090068	0.541205	0.266638	41	23	1	2456	HNRNPU
GO:BP,	cell development	GO:0048468	0.541205	0.266638	402	23	5	2456	RGS14,CAMK2B,SYNGAP1,HNRNPU,PPP3CA
GO:BP,	regulation of synaptic vesicle exocytosis	GO:2000300	0.541205	0.266638	41	23	1	2456	STXBP5L
GO:BP,	positive regulation of cellular biosynthetic process	GO:0031328	0.541205	0.266638	212	23	3	2456	TP53BP1,HNRNPU,PPP3CA
GO:BP,	animal organ morphogenesis	GO:0009887	0.543643	0.264686	124	23	2	2456	EXOC4,PSMD1
GO:BP,	cytokine-mediated signaling pathway	GO:0019221	0.543643	0.264686	124	23	2	2456	CAMK2B,PSMD1
GO:BP,	organic substance catabolic process	GO:1901575	0.543643	0.264686	502	23	6	2456	TARDBP,ALDH5A1,HNRNPU,PGM2L1,MYEF2,PSMD1
GO:BP,	nucleoside diphosphate metabolic process	GO:0009132	0.544087	0.264332	42	23	1	2456	PGM2L1
GO:BP,	post-Golgi vesicle-mediated transport	GO:0006892	0.544087	0.264332	42	23	1	2456	EXOC4
GO:BP,	cell cycle phase transition	GO:0044770	0.544087	0.264332	125	23	2	2456	PPP3CA,PSMD1
GO:BP,	positive regulation of exocytosis	GO:0045921	0.544087	0.264332	42	23	1	2456	CADPS
GO:BP,	positive regulation of cell development	GO:0010720	0.544087	0.264332	125	23	2	2456	RGS14,CAMK2B
GO:BP,	negative regulation of canonical Wnt signaling pathway	GO:0090090	0.544087	0.264332	42	23	1	2456	PSMD1
GO:BP,	microtubule cytoskeleton organization involved in mitosis	GO:1902850	0.544087	0.264332	42	23	1	2456	HNRNPU
GO:BP,	regulation of cellular amine metabolic process	GO:0033238	0.544087	0.264332	42	23	1	2456	PSMD1
GO:BP,	positive regulation of biosynthetic process	GO:0009891	0.544723	0.263824	216	23	3	2456	TP53BP1,HNRNPU,PPP3CA
GO:CC,	nuclear chromatin	GO:0000790	0.547231	0.261829	43	23	1	2456	TARDBP
GO:BP,	negative regulation of protein modification process	GO:0031400	0.548148	0.261102	126	23	2	2456	RGS14,TARDBP
GO:MF,	protein kinase binding	GO:0019901	0.548272	0.261004	144	23	2	2456	RGS14,CADPS
GO:MF,	kinase activity	GO:0016301	0.549114	0.260338	145	23	2	2456	CAMK2B,PGM2L1
GO:BP,	Wnt signaling pathway, planar cell polarity pathway	GO:0060071	0.549632	0.259928	43	23	1	2456	PSMD1
GO:BP,	neuron projection organization	GO:0106027	0.549632	0.259928	43	23	1	2456	CAMK2B
GO:BP,	regulation of postsynapse organization	GO:0099175	0.549632	0.259928	43	23	1	2456	CAMK2B
GO:BP,	protein autophosphorylation	GO:0046777	0.549632	0.259928	43	23	1	2456	CAMK2B
GO:BP,	negative regulation of protein kinase activity	GO:0006469	0.549632	0.259928	43	23	1	2456	RGS14
GO:CC,	proteasome complex	GO:0000502	0.549672	0.259896	44	23	1	2456	PSMD1
GO:CC,	endopeptidase complex	GO:1905369	0.549672	0.259896	44	23	1	2456	PSMD1
GO:BP,	system process	GO:0003008	0.549906	0.259712	313	23	4	2456	RGS14,CAMK2B,SYNGAP1,PPP3CA
GO:BP,	ERK1 and ERK2 cascade	GO:0070371	0.551434	0.258507	44	23	1	2456	RGS14
GO:BP,	negative regulation of Wnt signaling pathway	GO:0030178	0.551434	0.258507	44	23	1	2456	PSMD1
GO:BP,	stimulatory C-type lectin receptor signaling pathway	GO:0002223	0.551434	0.258507	44	23	1	2456	PSMD1
GO:BP,	NIK/NF-kappaB signaling	GO:0038061	0.551434	0.258507	44	23	1	2456	PSMD1
GO:BP,	mitotic nuclear division	GO:0140014	0.551434	0.258507	44	23	1	2456	HNRNPU
GO:BP,	negative regulation of cellular amide metabolic process	GO:0034249	0.551434	0.258507	44	23	1	2456	TARDBP
GO:BP,	tumor necrosis factor-mediated signaling pathway	GO:0033209	0.551434	0.258507	44	23	1	2456	PSMD1
GO:BP,	regulation of establishment of planar polarity	GO:0090175	0.551434	0.258507	44	23	1	2456	PSMD1
GO:BP,	innate immune response activating cell surface receptor signaling pathway	GO:0002220	0.551434	0.258507	44	23	1	2456	PSMD1
GO:BP,	positive regulation of canonical Wnt signaling pathway	GO:0090263	0.551434	0.258507	44	23	1	2456	PSMD1
GO:BP,	innate immune response-activating signal transduction	GO:0002758	0.551434	0.258507	44	23	1	2456	PSMD1
GO:BP,	catabolic process	GO:0009056	0.551812	0.258209	612	23	7	2456	EXOC4,TARDBP,ALDH5A1,HNRNPU,PGM2L1,MYEF2,PSMD1
GO:BP,	behavior	GO:0007610	0.551812	0.258209	129	23	2	2456	RGS14,SYNGAP1
GO:CC,	cytoplasmic side of plasma membrane	GO:0009898	0.55584	0.25505	45	23	1	2456	PPP3CA
GO:BP,	regulation of viral process	GO:0050792	0.558009	0.253359	45	23	1	2456	TARDBP
GO:BP,	regulation of cation channel activity	GO:2001257	0.558009	0.253359	45	23	1	2456	GRIA2
GO:BP,	regulation of lymphocyte activation	GO:0051249	0.558009	0.253359	45	23	1	2456	TP53BP1
GO:BP,	tissue development	GO:0009888	0.558799	0.252744	319	23	4	2456	EXOC4,HNRNPU,PPP3CA,PSMD1
GO:BP,	primary metabolic process	GO:0044238	0.558799	0.252744	1448	23	15	2456	TP53BP1,RGS14,CAMK2B,SYNGAP1,TARDBP,ALDH5A1,HNRNPL,HNRNPU,PGM2L1,NOVA2,SUGP2,PPP3CA,MYEF2,PSMD1,DHX15
GO:BP,	cell surface receptor signaling pathway involved in cell-cell signaling	GO:1905114	0.558799	0.252744	131	23	2	2456	PPP3CA,PSMD1
KEGG,	Pathways in cancer	KEGG:05200	0.559461	0.25223	82	23	1	2456	CAMK2B
GO:BP,	metabolic process	GO:0008152	0.560238	0.251628	1665	23	17	2456	EXOC4,TP53BP1,RGS14,CAMK2B,SYNGAP1,TARDBP,ALDH5A1,HNRNPL,HNRNPU,PGM2L1,NOVA2,SUGP2,PPP3CA,MYEF2,PSMD1,APMAP,DHX15
REAC,	Apoptosis	REAC:R-HSA-109581	0.560792	0.251198	68	23	1	2456	PSMD1
REAC,	Adaptive Immune System	REAC:R-HSA-1280218	0.560792	0.251198	171	23	2	2456	PPP3CA,PSMD1
REAC,	Programmed Cell Death	REAC:R-HSA-5357801	0.560792	0.251198	69	23	1	2456	PSMD1
REAC,	PIP3 activates AKT signaling	REAC:R-HSA-1257604	0.560792	0.251198	69	23	1	2456	PSMD1
GO:BP,	response to carbohydrate	GO:0009743	0.561573	0.250594	46	23	1	2456	PPP3CA
GO:BP,	muscle organ development	GO:0007517	0.561573	0.250594	46	23	1	2456	PPP3CA
GO:BP,	positive regulation of protein secretion	GO:0050714	0.561573	0.250594	46	23	1	2456	TARDBP
GO:BP,	carbohydrate catabolic process	GO:0016052	0.561573	0.250594	46	23	1	2456	PGM2L1
GO:BP,	regulation of neurotransmitter secretion	GO:0046928	0.561573	0.250594	46	23	1	2456	STXBP5L
GO:CC,	receptor complex	GO:0043235	0.561831	0.250394	46	23	1	2456	GRIA2
GO:BP,	organic substance biosynthetic process	GO:1901576	0.562474	0.249897	823	23	9	2456	TP53BP1,RGS14,TARDBP,HNRNPL,HNRNPU,PGM2L1,PPP3CA,MYEF2,PSMD1
REAC,	Host Interactions of HIV factors	REAC:R-HSA-162909	0.562654	0.249759	70	23	1	2456	PSMD1
KEGG,	KEGG root term	KEGG:00000	0.56464	0.248228	1369	23	13	2456	EXOC4,TP53BP1,RGS14,CAMK2B,SYNGAP1,ACTR3B,ALDH5A1,HNRNPU,PGM2L1,PPP3CA,GRIA2,PSMD1,DHX15
GO:BP,	amine metabolic process	GO:0009308	0.565671	0.247436	47	23	1	2456	PSMD1
GO:BP,	dendritic spine development	GO:0060996	0.565671	0.247436	47	23	1	2456	CAMK2B
GO:BP,	alpha-amino acid metabolic process	GO:1901605	0.565671	0.247436	47	23	1	2456	ALDH5A1
GO:BP,	regulation of MAP kinase activity	GO:0043405	0.565671	0.247436	47	23	1	2456	RGS14
GO:BP,	cellular amine metabolic process	GO:0044106	0.565671	0.247436	47	23	1	2456	PSMD1
GO:BP,	response to steroid hormone	GO:0048545	0.565671	0.247436	47	23	1	2456	HNRNPU
GO:BP,	antigen processing and presentation of peptide antigen via MHC class I	GO:0002474	0.565671	0.247436	47	23	1	2456	PSMD1
REAC,	Separation of Sister Chromatids	REAC:R-HSA-2467813	0.56852	0.245254	72	23	1	2456	PSMD1
REAC,	Transport of small molecules	REAC:R-HSA-382551	0.56852	0.245254	175	23	2	2456	CAMK2B,PSMD1
GO:BP,	microtubule cytoskeleton organization	GO:0000226	0.57023	0.24395	135	23	2	2456	RGS14,HNRNPU
GO:BP,	Golgi organization	GO:0007030	0.57141	0.243052	48	23	1	2456	SYNE1
GO:BP,	positive regulation of immune response	GO:0050778	0.57141	0.243052	136	23	2	2456	TP53BP1,PSMD1
GO:BP,	response to heat	GO:0009408	0.57141	0.243052	48	23	1	2456	CAMK2B
GO:BP,	establishment of organelle localization	GO:0051656	0.57141	0.243052	136	23	2	2456	EXOC4,HNRNPU
GO:BP,	immune system development	GO:0002520	0.57141	0.243052	136	23	2	2456	TP53BP1,PSMD1
GO:BP,	regulation of immune system process	GO:0002682	0.57141	0.243052	230	23	3	2456	TP53BP1,PPP3CA,PSMD1
GO:MF,	adenyl ribonucleotide binding	GO:0032559	0.574821	0.240468	350	23	4	2456	CAMK2B,ACTR3B,HNRNPU,DHX15
GO:MF,	catalytic activity, acting on RNA	GO:0140098	0.576045	0.239544	58	23	1	2456	DHX15
GO:MF,	adenyl nucleotide binding	GO:0030554	0.576045	0.239544	353	23	4	2456	CAMK2B,ACTR3B,HNRNPU,DHX15
GO:BP,	establishment of planar polarity	GO:0001736	0.576178	0.239443	49	23	1	2456	PSMD1
GO:BP,	establishment of tissue polarity	GO:0007164	0.576178	0.239443	49	23	1	2456	PSMD1
GO:BP,	regulation of response to stimulus	GO:0048583	0.576178	0.239443	629	23	7	2456	TP53BP1,RGS14,CAMK2B,SYNGAP1,PPP3CA,GRIA2,PSMD1
GO:BP,	pyruvate metabolic process	GO:0006090	0.576178	0.239443	49	23	1	2456	PGM2L1
GO:BP,	cellular response to interleukin-1	GO:0071347	0.576178	0.239443	49	23	1	2456	PSMD1
REAC,	Mitotic Metaphase and Anaphase	REAC:R-HSA-2555396	0.57661	0.239118	76	23	1	2456	PSMD1
REAC,	Mitotic G2-G2/M phases	REAC:R-HSA-453274	0.57661	0.239118	76	23	1	2456	PSMD1
REAC,	Mitotic Anaphase	REAC:R-HSA-68882	0.57661	0.239118	76	23	1	2456	PSMD1
REAC,	Deubiquitination	REAC:R-HSA-5688426	0.57661	0.239118	75	23	1	2456	PSMD1
REAC,	G2/M Transition	REAC:R-HSA-69275	0.57661	0.239118	76	23	1	2456	PSMD1
GO:MF,	protein-macromolecule adaptor activity	GO:0030674	0.577032	0.2388	59	23	1	2456	RGS14
GO:CC,	extrinsic component of plasma membrane	GO:0019897	0.57728	0.238613	48	23	1	2456	PPP3CA
GO:MF,	ion channel activity	GO:0005216	0.580401	0.236272	60	23	1	2456	GRIA2
GO:CC,	peptidase complex	GO:1905368	0.582776	0.234498	49	23	1	2456	PSMD1
GO:BP,	regulation of protein phosphorylation	GO:0001932	0.583619	0.233871	234	23	3	2456	RGS14,SYNGAP1,TARDBP
GO:BP,	positive regulation of Wnt signaling pathway	GO:0030177	0.583928	0.233641	50	23	1	2456	PSMD1
GO:BP,	hematopoietic progenitor cell differentiation	GO:0002244	0.583928	0.233641	51	23	1	2456	PSMD1
GO:BP,	carbohydrate biosynthetic process	GO:0016051	0.583928	0.233641	51	23	1	2456	PGM2L1
GO:BP,	T cell activation	GO:0042110	0.583928	0.233641	51	23	1	2456	PPP3CA
GO:BP,	nucleic acid transport	GO:0050657	0.583928	0.233641	51	23	1	2456	HNRNPU
GO:BP,	establishment of RNA localization	GO:0051236	0.583928	0.233641	51	23	1	2456	HNRNPU
GO:BP,	RNA transport	GO:0050658	0.583928	0.233641	51	23	1	2456	HNRNPU
GO:BP,	calcium-mediated signaling	GO:0019722	0.583928	0.233641	51	23	1	2456	PPP3CA
GO:BP,	regulation of neurotransmitter transport	GO:0051588	0.583928	0.233641	51	23	1	2456	STXBP5L
GO:BP,	protein complex oligomerization	GO:0051259	0.583928	0.233641	51	23	1	2456	TP53BP1
GO:BP,	cellular carbohydrate metabolic process	GO:0044262	0.583928	0.233641	51	23	1	2456	PGM2L1
GO:BP,	negative regulation of cellular macromolecule biosynthetic process	GO:2000113	0.583928	0.233641	141	23	2	2456	TARDBP,HNRNPU
GO:BP,	regulation of animal organ morphogenesis	GO:2000027	0.583928	0.233641	51	23	1	2456	PSMD1
GO:BP,	ossification	GO:0001503	0.583928	0.233641	51	23	1	2456	HNRNPU
GO:BP,	cation transport	GO:0006812	0.585184	0.232708	239	23	3	2456	CAMK2B,PPP3CA,GRIA2
GO:BP,	negative regulation of catalytic activity	GO:0043086	0.585184	0.232708	145	23	2	2456	RGS14,HNRNPU
GO:BP,	cellular response to environmental stimulus	GO:0104004	0.585184	0.232708	54	23	1	2456	TP53BP1
GO:BP,	regulation of cellular ketone metabolic process	GO:0010565	0.585184	0.232708	53	23	1	2456	PSMD1
GO:BP,	cell surface receptor signaling pathway	GO:0007166	0.585184	0.232708	439	23	5	2456	RGS14,CAMK2B,PPP3CA,GRIA2,PSMD1
GO:BP,	spermatogenesis	GO:0007283	0.585184	0.232708	53	23	1	2456	SYNE1
GO:BP,	exocytosis	GO:0006887	0.585184	0.232708	339	23	4	2456	EXOC4,STXBP5L,PSMD1,CADPS
GO:BP,	regulation of neuron apoptotic process	GO:0043523	0.585184	0.232708	54	23	1	2456	SYNGAP1
GO:BP,	male gamete generation	GO:0048232	0.585184	0.232708	54	23	1	2456	SYNE1
GO:BP,	cellular metabolic process	GO:0044237	0.585184	0.232708	1581	23	16	2456	EXOC4,TP53BP1,RGS14,CAMK2B,SYNGAP1,TARDBP,ALDH5A1,HNRNPL,HNRNPU,PGM2L1,NOVA2,SUGP2,PPP3CA,MYEF2,PSMD1,DHX15
GO:BP,	regulation of mitotic cell cycle	GO:0007346	0.585184	0.232708	142	23	2	2456	HNRNPU,PSMD1
GO:BP,	regulation of symbiotic process	GO:0043903	0.585184	0.232708	52	23	1	2456	TARDBP
GO:BP,	negative regulation of neuron death	GO:1901215	0.585184	0.232708	52	23	1	2456	SYNGAP1
GO:BP,	cellular response to abiotic stimulus	GO:0071214	0.585184	0.232708	54	23	1	2456	TP53BP1
GO:BP,	negative regulation of cell cycle phase transition	GO:1901988	0.585184	0.232708	54	23	1	2456	PSMD1
GO:BP,	regulation of macroautophagy	GO:0016241	0.585184	0.232708	54	23	1	2456	EXOC4
GO:BP,	regulation of catalytic activity	GO:0050790	0.585184	0.232708	436	23	5	2456	RGS14,STXBP5L,SYNGAP1,HNRNPU,PSMD1
GO:BP,	cell morphogenesis	GO:0000902	0.585184	0.232708	242	23	3	2456	CAMK2B,SYNGAP1,PPP3CA
GO:BP,	regulation of axonogenesis	GO:0050770	0.585184	0.232708	54	23	1	2456	SYNGAP1
GO:BP,	cellular response to tumor necrosis factor	GO:0071356	0.585184	0.232708	54	23	1	2456	PSMD1
GO:BP,	regulation of immune effector process	GO:0002697	0.585184	0.232708	54	23	1	2456	TP53BP1
GO:BP,	positive regulation of protein polymerization	GO:0032273	0.585184	0.232708	53	23	1	2456	ACTR3B
GO:BP,	regulation of morphogenesis of an epithelium	GO:1905330	0.585184	0.232708	53	23	1	2456	PSMD1
GO:BP,	positive regulation of peptide secretion	GO:0002793	0.585184	0.232708	52	23	1	2456	TARDBP
GO:BP,	morphogenesis of a polarized epithelium	GO:0001738	0.585184	0.232708	53	23	1	2456	PSMD1
GO:BP,	protein localization	GO:0008104	0.585184	0.232708	743	23	8	2456	EXOC4,STXBP5L,SYNE1,SYNGAP1,TARDBP,HNRNPU,PPP3CA,CADPS
GO:BP,	endomembrane system organization	GO:0010256	0.585184	0.232708	143	23	2	2456	SYNE1,TARDBP
GO:BP,	response to interleukin-1	GO:0070555	0.585184	0.232708	53	23	1	2456	PSMD1
GO:BP,	regulation of chromosome organization	GO:0033044	0.585184	0.232708	52	23	1	2456	HNRNPU
GO:BP,	glucose metabolic process	GO:0006006	0.585184	0.232708	52	23	1	2456	PGM2L1
GO:BP,	regulation of organelle assembly	GO:1902115	0.585184	0.232708	52	23	1	2456	HNRNPU
GO:BP,	negative regulation of mitotic cell cycle phase transition	GO:1901991	0.585184	0.232708	52	23	1	2456	PSMD1
GO:BP,	activation of innate immune response	GO:0002218	0.585184	0.232708	53	23	1	2456	PSMD1
GO:BP,	hexose metabolic process	GO:0019318	0.585184	0.232708	54	23	1	2456	PGM2L1
GO:BP,	monocarboxylic acid metabolic process	GO:0032787	0.585184	0.232708	145	23	2	2456	ALDH5A1,PGM2L1
GO:BP,	regulation of cellular response to stress	GO:0080135	0.585184	0.232708	145	23	2	2456	TP53BP1,CAMK2B
GO:BP,	regulation of ion transport	GO:0043269	0.588748	0.230071	147	23	2	2456	CAMK2B,GRIA2
REAC,	Class I MHC mediated antigen processing & presentation	REAC:R-HSA-983169	0.589374	0.229609	79	23	1	2456	PSMD1
GO:BP,	response to tumor necrosis factor	GO:0034612	0.590126	0.229055	55	23	1	2456	PSMD1
GO:BP,	positive regulation of cell morphogenesis involved in differentiation	GO:0010770	0.590126	0.229055	55	23	1	2456	CAMK2B
GO:BP,	positive regulation of synaptic transmission	GO:0050806	0.590126	0.229055	55	23	1	2456	RGS14
GO:BP,	regulation of protein localization	GO:0032880	0.590126	0.229055	245	23	3	2456	STXBP5L,TARDBP,PPP3CA
GO:MF,	chromatin binding	GO:0003682	0.592786	0.227102	64	23	1	2456	HNRNPU
GO:MF,	phosphoric ester hydrolase activity	GO:0042578	0.592786	0.227102	64	23	1	2456	PPP3CA
GO:MF,	molecular transducer activity	GO:0060089	0.592786	0.227102	64	23	1	2456	GRIA2
GO:MF,	signaling receptor activity	GO:0038023	0.592786	0.227102	64	23	1	2456	GRIA2
GO:BP,	nucleobase-containing compound transport	GO:0015931	0.594259	0.226024	56	23	1	2456	HNRNPU
GO:BP,	neuron projection development	GO:0031175	0.594259	0.226024	247	23	3	2456	CAMK2B,SYNGAP1,PPP3CA
GO:BP,	transport along microtubule	GO:0010970	0.594259	0.226024	56	23	1	2456	HNRNPU
GO:BP,	positive regulation of transport	GO:0051050	0.594259	0.226024	247	23	3	2456	TARDBP,PPP3CA,CADPS
GO:BP,	embryonic morphogenesis	GO:0048598	0.594259	0.226024	56	23	1	2456	EXOC4
GO:BP,	T cell receptor signaling pathway	GO:0050852	0.594259	0.226024	56	23	1	2456	PSMD1
GO:BP,	synapse organization	GO:0050808	0.595254	0.225297	150	23	2	2456	CAMK2B,SYNGAP1
GO:BP,	negative regulation of macromolecule biosynthetic process	GO:0010558	0.595254	0.225297	150	23	2	2456	TARDBP,HNRNPU
GO:BP,	developmental maturation	GO:0021700	0.598261	0.223109	57	23	1	2456	CAMK2B
GO:BP,	regulation of regulated secretory pathway	GO:1903305	0.598261	0.223109	57	23	1	2456	STXBP5L
GO:BP,	regulation of leukocyte activation	GO:0002694	0.598261	0.223109	57	23	1	2456	TP53BP1
GO:BP,	regulation of cell migration	GO:0030334	0.598261	0.223109	151	23	2	2456	CAMK2B,PPP3CA
GO:CC,	cytoplasmic vesicle membrane	GO:0030659	0.599388	0.222292	237	23	3	2456	CAMK2B,GRIA2,CADPS
GO:MF,	channel activity	GO:0015267	0.601002	0.221124	67	23	1	2456	GRIA2
GO:MF,	passive transmembrane transporter activity	GO:0022803	0.601002	0.221124	67	23	1	2456	GRIA2
GO:MF,	kinase binding	GO:0019900	0.601002	0.221124	167	23	2	2456	RGS14,CADPS
GO:BP,	regulation of kinase activity	GO:0043549	0.601468	0.220787	152	23	2	2456	RGS14,HNRNPU
GO:CC,	ion channel complex	GO:0034702	0.602382	0.220128	52	23	1	2456	GRIA2
GO:BP,	regulation of calcium ion transport	GO:0051924	0.603493	0.219328	58	23	1	2456	CAMK2B
GO:BP,	microtubule-based transport	GO:0099111	0.603493	0.219328	58	23	1	2456	HNRNPU
GO:BP,	positive regulation of cell cycle	GO:0045787	0.603493	0.219328	58	23	1	2456	HNRNPU
GO:BP,	regulation of cytoskeleton organization	GO:0051493	0.60351	0.219315	153	23	2	2456	ACTR3B,HNRNPU
GO:BP,	negative regulation of cellular process	GO:0048523	0.603874	0.219054	763	23	8	2456	TP53BP1,RGS14,STXBP5L,SYNGAP1,TARDBP,HNRNPU,PPP3CA,PSMD1
GO:BP,	positive regulation of innate immune response	GO:0045089	0.605212	0.218092	59	23	1	2456	PSMD1
GO:BP,	regulation of small GTPase mediated signal transduction	GO:0051056	0.605212	0.218092	59	23	1	2456	SYNGAP1
GO:BP,	positive regulation of cell adhesion	GO:0045785	0.605212	0.218092	59	23	1	2456	PPP3CA
GO:BP,	positive regulation of intracellular protein transport	GO:0090316	0.605212	0.218092	59	23	1	2456	TARDBP
GO:BP,	negative regulation of mitotic cell cycle	GO:0045930	0.605212	0.218092	59	23	1	2456	PSMD1
GO:BP,	anatomical structure morphogenesis	GO:0009653	0.605212	0.218092	456	23	5	2456	EXOC4,CAMK2B,SYNGAP1,PPP3CA,PSMD1
GO:BP,	regulation of microtubule cytoskeleton organization	GO:0070507	0.605212	0.218092	59	23	1	2456	HNRNPU
GO:CC,	actin-based cell projection	GO:0098858	0.605336	0.218003	54	23	1	2456	EXOC4
GO:CC,	cytoplasmic side of membrane	GO:0098562	0.605336	0.218003	55	23	1	2456	PPP3CA
GO:CC,	vesicle membrane	GO:0012506	0.605336	0.218003	242	23	3	2456	CAMK2B,GRIA2,CADPS
GO:CC,	obsolete cell	GO:0005623	0.605336	0.218003	245	23	3	2456	EXOC4,SYNE1,PPP3CA
GO:CC,	plasma membrane bounded cell projection cytoplasm	GO:0032838	0.605336	0.218003	53	23	1	2456	HNRNPU
GO:CC,	nucleolus	GO:0005730	0.605336	0.218003	148	23	2	2456	SYNE1,DHX15
GO:BP,	innate immune response	GO:0045087	0.606152	0.217418	155	23	2	2456	CAMK2B,PSMD1
GO:BP,	regulation of cell motility	GO:2000145	0.606152	0.217418	155	23	2	2456	CAMK2B,PPP3CA
GO:BP,	homeostatic process	GO:0042592	0.607525	0.216436	356	23	4	2456	STXBP5L,HNRNPU,NOVA2,PPP3CA
GO:MF,	molecular_function	GO:0003674	0.607731	0.216288	2380	23	23	2456	EXOC4,TP53BP1,RGS14,STXBP5L,CAMK2B,SYNE1,SYNGAP1,TARDBP,ACTR3B,ALDH5A1,HNRNPL,HNRNPU,PGM2L1,NOVA2,SUGP2,PPP3CA,HNRNPUL2,MYEF2,GRIA2,PSMD1,APMAP,DHX15,CADPS
GO:MF,	microtubule binding	GO:0008017	0.607731	0.216288	69	23	1	2456	RGS14
GO:BP,	nuclear division	GO:0000280	0.608169	0.215976	60	23	1	2456	HNRNPU
GO:BP,	protein polyubiquitination	GO:0000209	0.608169	0.215976	60	23	1	2456	PSMD1
GO:BP,	regulation of canonical Wnt signaling pathway	GO:0060828	0.608169	0.215976	60	23	1	2456	PSMD1
GO:BP,	regulation of actin filament polymerization	GO:0030833	0.608169	0.215976	60	23	1	2456	ACTR3B
GO:BP,	cellular localization	GO:0051641	0.609264	0.215195	978	23	10	2456	EXOC4,RGS14,STXBP5L,SYNE1,SYNGAP1,TARDBP,HNRNPU,PPP3CA,PSMD1,CADPS
GO:MF,	transferase activity, transferring phosphorus-containing groups	GO:0016772	0.611301	0.213745	173	23	2	2456	CAMK2B,PGM2L1
GO:BP,	organic acid catabolic process	GO:0016054	0.611683	0.213474	61	23	1	2456	ALDH5A1
GO:BP,	regulation of synaptic vesicle cycle	GO:0098693	0.611683	0.213474	61	23	1	2456	STXBP5L
GO:BP,	neuron apoptotic process	GO:0051402	0.611683	0.213474	61	23	1	2456	SYNGAP1
GO:BP,	carboxylic acid catabolic process	GO:0046395	0.611683	0.213474	61	23	1	2456	ALDH5A1
GO:BP,	response to temperature stimulus	GO:0009266	0.611683	0.213474	61	23	1	2456	CAMK2B
GO:BP,	regulation of cell cycle process	GO:0010564	0.611922	0.213304	158	23	2	2456	HNRNPU,PSMD1
GO:BP,	positive regulation of cellular process	GO:0048522	0.612315	0.213025	877	23	9	2456	TP53BP1,RGS14,CAMK2B,TARDBP,ACTR3B,HNRNPU,PPP3CA,PSMD1,CADPS
GO:BP,	protein transport	GO:0015031	0.612883	0.212623	566	23	6	2456	EXOC4,STXBP5L,TARDBP,HNRNPU,PPP3CA,CADPS
GO:CC,	nuclear outer membrane-endoplasmic reticulum membrane network	GO:0042175	0.614958	0.211155	250	23	3	2456	CAMK2B,SYNE1,GRIA2
GO:CC,	nuclear membrane	GO:0031965	0.614958	0.211155	57	23	1	2456	SYNE1
GO:BP,	organelle localization by membrane tethering	GO:0140056	0.616428	0.210118	62	23	1	2456	EXOC4
GO:BP,	regulation of locomotion	GO:0040012	0.617637	0.209267	160	23	2	2456	CAMK2B,PPP3CA
GO:BP,	negative regulation of cellular biosynthetic process	GO:0031327	0.617637	0.209267	160	23	2	2456	TARDBP,HNRNPU
GO:BP,	response to toxic substance	GO:0009636	0.61904	0.208281	63	23	1	2456	DHX15
GO:BP,	leukocyte activation	GO:0045321	0.61904	0.208281	262	23	3	2456	TP53BP1,PPP3CA,PSMD1
GO:BP,	regulation of cell activation	GO:0050865	0.61904	0.208281	63	23	1	2456	TP53BP1
GO:BP,	cellular response to hypoxia	GO:0071456	0.61904	0.208281	63	23	1	2456	PSMD1
GO:BP,	monosaccharide metabolic process	GO:0005996	0.61904	0.208281	63	23	1	2456	PGM2L1
REAC,	HIV Infection	REAC:R-HSA-162906	0.620891	0.206985	86	23	1	2456	PSMD1
GO:BP,	RNA localization	GO:0006403	0.622217	0.206058	64	23	1	2456	HNRNPU
GO:BP,	actin filament polymerization	GO:0030041	0.622217	0.206058	64	23	1	2456	ACTR3B
GO:BP,	cellular macromolecule metabolic process	GO:0044260	0.622217	0.206058	1095	23	11	2456	TP53BP1,RGS14,CAMK2B,SYNGAP1,TARDBP,HNRNPL,HNRNPU,PGM2L1,PPP3CA,MYEF2,PSMD1
GO:BP,	biological_process	GO:0008150	0.622217	0.206058	2374	23	23	2456	EXOC4,TP53BP1,RGS14,STXBP5L,CAMK2B,SYNE1,SYNGAP1,TARDBP,ACTR3B,ALDH5A1,HNRNPL,HNRNPU,PGM2L1,NOVA2,SUGP2,PPP3CA,HNRNPUL2,MYEF2,GRIA2,PSMD1,APMAP,DHX15,CADPS
GO:BP,	peptide transport	GO:0015833	0.622217	0.206058	573	23	6	2456	EXOC4,STXBP5L,TARDBP,HNRNPU,PPP3CA,CADPS
GO:BP,	antigen receptor-mediated signaling pathway	GO:0050851	0.622217	0.206058	64	23	1	2456	PSMD1
GO:BP,	macromolecule localization	GO:0033036	0.62523	0.20396	783	23	8	2456	EXOC4,STXBP5L,SYNE1,SYNGAP1,TARDBP,HNRNPU,PPP3CA,CADPS
GO:CC,	vacuolar lumen	GO:0005775	0.625458	0.203802	59	23	1	2456	PSMD1
GO:BP,	amide transport	GO:0042886	0.625959	0.203454	576	23	6	2456	EXOC4,STXBP5L,TARDBP,HNRNPU,PPP3CA,CADPS
GO:BP,	aging	GO:0007568	0.625959	0.203454	65	23	1	2456	PPP3CA
GO:BP,	membrane docking	GO:0022406	0.625959	0.203454	65	23	1	2456	EXOC4
GO:BP,	negative regulation of transcription by RNA polymerase II	GO:0000122	0.625959	0.203454	65	23	1	2456	HNRNPU
GO:BP,	canonical Wnt signaling pathway	GO:0060070	0.627967	0.202063	66	23	1	2456	PSMD1
GO:BP,	positive regulation of response to stimulus	GO:0048584	0.627967	0.202063	371	23	4	2456	TP53BP1,RGS14,PPP3CA,PSMD1
GO:BP,	regulation of microtubule-based process	GO:0032886	0.627967	0.202063	66	23	1	2456	HNRNPU
GO:BP,	cellular protein localization	GO:0034613	0.627967	0.202063	579	23	6	2456	EXOC4,SYNE1,SYNGAP1,TARDBP,HNRNPU,PPP3CA
GO:BP,	regulation of endocytosis	GO:0030100	0.627967	0.202063	66	23	1	2456	PPP3CA
GO:BP,	protein dephosphorylation	GO:0006470	0.627967	0.202063	66	23	1	2456	PPP3CA
GO:BP,	organic substance metabolic process	GO:0071704	0.627967	0.202063	1523	23	15	2456	TP53BP1,RGS14,CAMK2B,SYNGAP1,TARDBP,ALDH5A1,HNRNPL,HNRNPU,PGM2L1,NOVA2,SUGP2,PPP3CA,MYEF2,PSMD1,DHX15
GO:BP,	cellular macromolecule localization	GO:0070727	0.627967	0.202063	579	23	6	2456	EXOC4,SYNE1,SYNGAP1,TARDBP,HNRNPU,PPP3CA
GO:BP,	negative regulation of cell cycle process	GO:0010948	0.62846	0.201723	67	23	1	2456	PSMD1
GO:BP,	regulation of actin filament length	GO:0030832	0.62846	0.201723	67	23	1	2456	ACTR3B
GO:BP,	regulation of actin polymerization or depolymerization	GO:0008064	0.62846	0.201723	67	23	1	2456	ACTR3B
GO:BP,	gamete generation	GO:0007276	0.62846	0.201723	67	23	1	2456	SYNE1
GO:BP,	cellular response to decreased oxygen levels	GO:0036294	0.62846	0.201723	67	23	1	2456	PSMD1
GO:BP,	carboxylic acid metabolic process	GO:0019752	0.62846	0.201723	270	23	3	2456	ALDH5A1,PGM2L1,PSMD1
GO:BP,	DNA repair	GO:0006281	0.62846	0.201723	67	23	1	2456	TP53BP1
GO:BP,	response to stress	GO:0006950	0.62846	0.201723	685	23	7	2456	TP53BP1,RGS14,CAMK2B,TARDBP,PPP3CA,MYEF2,PSMD1
GO:BP,	neuron development	GO:0048666	0.62846	0.201723	270	23	3	2456	CAMK2B,SYNGAP1,PPP3CA
GO:CC,	transmembrane transporter complex	GO:1902495	0.629384	0.201084	60	23	1	2456	GRIA2
GO:MF,	protein domain specific binding	GO:0019904	0.630568	0.200268	179	23	2	2456	EXOC4,SYNGAP1
GO:MF,	protein serine/threonine kinase activity	GO:0004674	0.630624	0.20023	75	23	1	2456	CAMK2B
GO:BP,	regulation of biological process	GO:0050789	0.631231	0.199812	1634	23	16	2456	EXOC4,TP53BP1,RGS14,STXBP5L,CAMK2B,SYNGAP1,TARDBP,ACTR3B,HNRNPL,HNRNPU,NOVA2,PPP3CA,MYEF2,GRIA2,PSMD1,CADPS
GO:BP,	cell communication	GO:0007154	0.631231	0.199812	1003	23	10	2456	EXOC4,RGS14,STXBP5L,CAMK2B,SYNGAP1,TARDBP,PPP3CA,GRIA2,PSMD1,CADPS
[truncated: 443 more rows]

## Sheet: GOall Tangle increased
source,	term_name	term_id	adjusted_p_value	negative_log10_of_adjusted_p_value	term_size	query_size	intersection_size	effective_domain_size	intersections
[truncated: 4,337 more rows]

[truncated: 3 more sheets: GOall Tangle decreased, GOall GVD all changed, GOall Tangle all changed]
